# Supplementary material for: Dynamic tracking and identification of tissue-specific secretory proteins in the circulation of live mice
Source: Nat Commun. 2021 Sep 1;12:5204. doi: 10.1038/s41467-021-25546-y (PMC8410947; doi:10.1038/s41467-021-25546-y)
Supplement: Supplementary file 4 — Supplementary Data1 [file 41467_2021_25546_MOESM4_ESM.xlsx]

## Sheet: Protein list
	Supplementary Data 1. Identified liver secretory proteins in mouse plasma with definitive in situ biotinylation evidence on lysine residues and comparison with other studies
			Protein species retrieved by UniProt Retrieve/ID mapping	Adeno-Sec61b-TurboID+Biotin (Replicate 1)		Adeno-Sec61b-TurboID+Biotin (Replicate 2)		SignalP 5.0 (Armenteros et al, 2019)	Human Protein Atlas (www.proteinatlas.org)			Ex vivo secretome of primary hepatocyte (Meex et al, 2015)
	UniProt accession	Gene name	Protein name	Non-redundant biotinylated peptide	Spectral counts of biotinylated peptides	Non-redundant biotinylated peptide	Spectral counts of biotinylated peptides	Signal Peptide (Sec/SPI) Likelihood	Elevated expression in Liver?	Predicted secreted protein?	Plasma protein?	Peptide count
	P07724	Alb	Albumin	43	134	45	161	0.9927	Yes	Yes	Yes	145
	Q61838	Pzp	Pregnancy zone protein	20	43	21	56	0.9967	Yes	Yes	Yes	6
	Q921I1	Tf	Serotransferrin	21	42	28	56	0.9982	Yes	Yes	Yes	75
	A0A0R4J0I1	Serpina3k	Serine protease inhibitor A3K	16	46	13	33	0.9806	Yes (SERPINA3)	Yes (SERPINA3)	Yes (SERPINA3)	21
	P28665	Mug1	Murinoglobulin-1	13	19	24	33	0.9485	-	-	-	6
	E9PV24	Fga	Fibrinogen alpha chain	12	18	16	26	0.9949	Yes	Yes	Yes	Not detected
	Q00623	Apoa1	Apolipoprotein A-I	7	13	10	21	0.997	Yes	Yes	Yes	9
	Q8VCM7	Fgg	Fibrinogen gamma chain	9	15	11	19	0.9985	Yes	Yes	Yes	7
	Q91X72	Hpx	Hemopexin	7	15	7	14	0.9883	Yes	Yes	Yes	17
	P22599	Serpina1b	Alpha-1-antitrypsin 1-2	3	3	9	13	0.9878	Yes (SERPINA1)	Yes (SERPINA1)	Yes (SERPINA1)	23
	P01027	C3	Complement C3	5	6	6	9	0.9876	Yes	Yes	Yes	36
	Q61147	Cp	Ceruloplasmin	3	4	5	6	0.9942	Yes	Yes	Yes	29
	O08677	Kng1	Kininogen-1	3	4	3	5	0.9993	Yes	Yes	Yes	17
	Q61646	Hp	Haptoglobin	2	2	3	7	0.9973	Yes	Yes	Yes	22
	Q8K0E8	Fgb	Fibrinogen beta chain	4	4	4	5	0.9992	Yes	Yes	Yes	12
	P21614	Gc	Vitamin D-binding protein	2	3	3	5	0.996	Yes	Yes	Yes	40
	P19221	F2	Prothrombin	2	2	3	4	0.9004	Yes	Yes	Yes	11
	P20918	Plg	Plasminogen	2	2	4	4	0.9934	Yes	Yes	Yes	1
	P23953	Ces1c	Carboxylesterase 1C	2	3	2	3	0.9792	-	-	-	10
	P32261	Serpinc1	Antithrombin-III	2	3	2	3	0.9881	Yes	Yes	Yes	6
	Q8K182	C8a	Complement component C8 alpha chain	2	2	2	4	0.9973	Yes	Yes	Yes	Not detected
	P06909	Cfh	Complement factor H	1	1	3	3	0.999	Yes	Yes	Yes	1
	Q9ESB3	Hrg	Histidine-rich glycoprotein	1	2	2	2	0.9975	Yes	Yes	Yes	Not detected
	A6X935	Itih4	Inter alpha-trypsin inhibitor, heavy chain 4	1	1	2	2	0.9602	Yes	Yes	Yes	Not detected
	Q03734	Serpina3m	Serine protease inhibitor A3M	2	2	1	1	0.967	Yes (SERPINA3)	Yes (SERPINA3)	Yes (SERPINA3)	Not detected
	Q61247	Serpinf2	Alpha-2-antiplasmin	1	1	2	2	0.9785	Yes	Yes	Yes	5
	Q61703	Itih2	Inter-alpha-trypsin inhibitor heavy chain H2	1	1	2	2	0.9984	Yes	Yes	Yes	16
