# Supplementary material for: Dynamic tracking and identification of tissue-specific secretory proteins in the circulation of live mice
Source: Nat Commun. 2021 Sep 1;12:5204. doi: 10.1038/s41467-021-25546-y (PMC8410947; doi:10.1038/s41467-021-25546-y)
Supplement: Supplementary file 5 — Supplementary Data2 [file 41467_2021_25546_MOESM5_ESM.xlsx]

## Sheet: Summary
Supplementary Data 2. Summary of identified peptide-to-spectrum (PSM) match list of biotinylated peptides in mouse plasma
			Before filtering out non-biotinylated spectra		After filtering out non-biotinylated spectra (Spot-BioID)
	Streptavidin enriched sample name	Replicate #	Total peptide spectral counts	Total proteins	Biotinylated peptide spectral counts	Biotinylated proteins	Reproducibly identified biotinylated proteins	Proteins with ≥3 of biotinylated spectral counts
	Adeno-GFP + Biotin	1	1055	163	0	0	0	0
		2	1355	174	0	0
	Adeno-Sec61b-TurboID + Biotin	1	2480	189	418	45	42	27
		2	2644	185	538	56

## Sheet: Adeno-Sec61b-TurboID + Biotin_1
Supplementary Data 2. Identified peptide-to-spectrum (PSM) match list of biotinylated peptides in mouse plasma (Adeno-Sec61b-TurboID + Biotin_replicate #1)
Biotinylated peptides are highlighted in green
#SpecFile	ScanNum	FragMethod	Precursor	IsotopeError	PrecursorError(ppm)	Charge	Pre	Peptide	Post	Protein	DeNovoScore	MSGFScore	SpecEValue	EValue
Issac_4_1_NAQ444_J100_190802_FIXED_rere.mzML	28338	HCD	821.079	0	3.64244	3	K	QSLVQATEENLNK+226.078AVNYASR	I	sp|A6X935|ITIH4_MOUSE	146	129	8.88909e-19	2.2393e-11
Issac_4_1_NAQ444_J100_190802_FIXED_rere.mzML	6020	HCD	539.594	0	-0.565565	3	K	EK+226.078VTSSGTSTTHR	S	sp|E9PV24|FIBA_MOUSE	123	123	2.74626e-17	6.63977e-10
Issac_4_1_NAQ444_J100_190802_FIXED_rere.mzML	8794	HCD	687.825	0	0.266209	2	R	NNK+226.078DSNSLTR	N	sp|E9PV24|FIBA_MOUSE	80	79	3.08642e-12	7.28158e-05
Issac_4_1_NAQ444_J100_190802_FIXED_rere.mzML	9524	HCD	575.783	0	-1.48405	2	R	SCSK+226.078TITK	T	sp|E9PV24|FIBA_MOUSE	64	61	5.48888e-11	0.00126642
Issac_4_1_NAQ444_J100_190802_FIXED_rere.mzML	17545	HCD	599.319	0	1.12025	2	K	ELLPTK+226.078DR	Q	sp|E9PV24|FIBA_MOUSE	87	82	1.15676e-10	0.00266892
Issac_4_1_NAQ444_J100_190802_FIXED_rere.mzML	19146	HCD	665.311	0	3.57785	3	R	M(ox)K+226.078GLIDEANQDFTNR	I	sp|E9PV24|FIBA_MOUSE	116	72	4.59071e-12	0.000112482
Issac_4_1_NAQ444_J100_190802_FIXED_rere.mzML	19212	HCD	997.461	0	2.20286	2	R	M(ox)K+226.078GLIDEANQDFTNR	I	sp|E9PV24|FIBA_MOUSE	144	116	1.60774e-15	3.93931e-08
Issac_4_1_NAQ444_J100_190802_FIXED_rere.mzML	19825	HCD	784.05	1	0.338371	3	R	M(ox)K+226.078GLIDEANQDFTNRINK	L	sp|E9PV24|FIBA_MOUSE	125	97	3.50746e-15	8.74469e-08
Issac_4_1_NAQ444_J100_190802_FIXED_rere.mzML	19856	HCD	783.717	0	1.16819	3	R	M(ox)K+226.078GLIDEANQDFTNRINK	L	sp|E9PV24|FIBA_MOUSE	116	83	2.66524e-14	6.64488e-07
Issac_4_1_NAQ444_J100_190802_FIXED_rere.mzML	21189	HCD	870.112	0	1.54322	3	R	EINLQDYEGHQK+226.078QLQQVIAK	E	sp|E9PV24|FIBA_MOUSE	224	204	1.21399e-24	3.05823e-17
Issac_4_1_NAQ444_J100_190802_FIXED_rere.mzML	25787	HCD	702.73	0	0.607981	3	K	QLQQVIAK+226.078ELLPTKDR	Q	sp|E9PV24|FIBA_MOUSE	201	201	1.00159e-19	2.46911e-12
Issac_4_1_NAQ444_J100_190802_FIXED_rere.mzML	26073	HCD	702.729	0	-0.173709	3	K	QLQQVIAK+226.078ELLPTKDR	Q	sp|E9PV24|FIBA_MOUSE	115	94	1.78706e-13	4.40545e-06
Issac_4_1_NAQ444_J100_190802_FIXED_rere.mzML	26290	HCD	747.383	0	0.734987	2	K	LK+226.078NSLFDFQR	N	sp|E9PV24|FIBA_MOUSE	123	120	1.44916e-13	3.4189e-06
Issac_4_1_NAQ444_J100_190802_FIXED_rere.mzML	27772	HCD	612.354	0	0.797385	3	K	QLQQVIAK+226.078ELLPTK	D	sp|E9PV24|FIBA_MOUSE	130	128	1.16578e-14	2.83807e-07
Issac_4_1_NAQ444_J100_190802_FIXED_rere.mzML	27781	HCD	918.027	0	0.797822	2	K	QLQQVIAK+226.078ELLPTK	D	sp|E9PV24|FIBA_MOUSE	176	168	9.23442e-17	2.2481e-09
Issac_4_1_NAQ444_J100_190802_FIXED_rere.mzML	30470	HCD	970.813	1	0.0216865	3	K	M(ox)SPVPDLVPGSFK+226.078SQLQEAPPEWK	A	sp|E9PV24|FIBA_MOUSE	219	147	6.88619e-16	1.76762e-08
Issac_4_1_NAQ444_J100_190802_FIXED_rere.mzML	30506	HCD	970.479	0	0.0628918	3	K	M(ox)SPVPDLVPGSFK+226.078SQLQEAPPEWK	A	sp|E9PV24|FIBA_MOUSE	196	136	1.53143e-17	3.93104e-10
Issac_4_1_NAQ444_J100_190802_FIXED_rere.mzML	31834	HCD	810.426	0	0.6025	3	R	QYLPALK+226.078M(ox)SPVPDLVPGSFK	S	sp|E9PV24|FIBA_MOUSE	177	168	1.19749e-23	3.01667e-16
Issac_4_1_NAQ444_J100_190802_FIXED_rere.mzML	32160	HCD	810.426	0	1.205	3	R	QYLPALK+226.078M(ox)SPVPDLVPGSFK	S	sp|E9PV24|FIBA_MOUSE	92	27	1.46132e-11	0.00036813
Issac_4_1_NAQ444_J100_190802_FIXED_rere.mzML	20072	HCD	632.378	0	-0.28955	2	K	IAPSK+226.078APILK	A	sp|O08677|KNG1_MOUSE	104	75	2.61895e-11	0.000617871
Issac_4_1_NAQ444_J100_190802_FIXED_rere.mzML	31823	HCD	874.117	0	0	3	R	VIEGTKTDGSPTFYSFK+226.078YLIK	E	sp|O08677|KNG1_MOUSE	140	101	3.39598e-14	8.59716e-07
Issac_4_1_NAQ444_J100_190802_FIXED_rere.mzML	31866	HCD	874.452	1	0.512852	3	R	VIEGTKTDGSPTFYSFK+226.078YLIK	E	sp|O08677|KNG1_MOUSE	108	70	1.65256e-12	4.18356e-05
Issac_4_1_NAQ444_J100_190802_FIXED_rere.mzML	36375	HCD	727.058	0	1.09133	3	K	ATSQVVAGTK+226.078YVIEFIAR	E	sp|O08677|KNG1_MOUSE	108	57	4.88463e-11	0.00121782
Issac_4_1_NAQ444_J100_190802_FIXED_rere.mzML	32295	HCD	973.532	0	0.313473	2	K	FGPK+226.078VLNSINVAVFSK	K	sp|O89020|AFAM_MOUSE	166	157	8.02589e-18	1.97853e-10
Issac_4_1_NAQ444_J100_190802_FIXED_rere.mzML	21262	HCD	708.381	0	0.516969	3	R	QVLTSEK+226.078TVLTGASGHLR	S	sp|P01027|CO3_MOUSE	208	208	2.45071e-22	6.11002e-15
Issac_4_1_NAQ444_J100_190802_FIXED_rere.mzML	21432	HCD	708.715	1	-0.401097	3	R	QVLTSEK+226.078TVLTGASGHLR	S	sp|P01027|CO3_MOUSE	121	101	2.32842e-17	5.80513e-10
Issac_4_1_NAQ444_J100_190802_FIXED_rere.mzML	21458	HCD	871.929	0	-3.36	2	K	DSCIGTLVVK+226.078GDPR	D	sp|P01027|CO3_MOUSE	102	91	1.1988e-14	2.91846e-07
Issac_4_1_NAQ444_J100_190802_FIXED_rere.mzML	27666	HCD	789.72	0	-0.309148	3	R	AFYEHAPK+226.078QIFSAEFEVK	E	sp|P01027|CO3_MOUSE	204	108	9.246e-13	2.30518e-05
Issac_4_1_NAQ444_J100_190802_FIXED_rere.mzML	28102	HCD	958.793	0	3.18293	3	K	NYAGVFM(ox)DAGLAFK+226.078TSQGLQTEQR	A	sp|P01027|CO3_MOUSE	103	45	1.77487e-12	4.55592e-05
Issac_4_1_NAQ444_J100_190802_FIXED_rere.mzML	28786	HCD	638.374	1	-2.54984	3	R	VGLVAVDK+226.078GVFVLNKK	N	sp|P01027|CO3_MOUSE	134	107	6.92537e-15	1.70724e-07
Issac_4_1_NAQ444_J100_190802_FIXED_rere.mzML	41416	HCD	686.702	0	-0.62217	3	R	GVFDLGDAVSK+226.078ILQIEK	E	sp|P01029|CO4B_MOUSE	94	58	3.68822e-11	0.000914484
Issac_4_1_NAQ444_J100_190802_FIXED_rere.mzML	34655	HCD	734.725	0	3.9044	3	R	CLTNLIEK+226.078VASYGVRPR	Y	sp|P04186|CFAB_MOUSE	179	122	1.16668e-13	2.89275e-06
Issac_4_1_NAQ444_J100_190802_FIXED_rere.mzML	21911	HCD	855.912	0	1.14096	2	R	EK+226.078TSNFNADFALK	F	sp|P06683|CO9_MOUSE	134	111	2.34935e-14	5.68015e-07
Issac_4_1_NAQ444_J100_190802_FIXED_rere.mzML	18271	HCD	613.619	0	1.98935	3	R	ITCYM(ox)GK+226.078WSTPPR	C	sp|P06909|CFAH_MOUSE	80	42	1.30315e-10	0.00315068
Issac_4_1_NAQ444_J100_190802_FIXED_rere.mzML	887	HCD	629.257	0	-1.84291	2	R	M(ox)K+226.078CSSM(ox)QK	F	sp|P07724|ALBU_MOUSE	71	71	3.9176e-12	9.03885e-05
Issac_4_1_NAQ444_J100_190802_FIXED_rere.mzML	1017	HCD	629.258	0	-0.484977	2	R	M(ox)K+226.078CSSM(ox)QK	F	sp|P07724|ALBU_MOUSE	80	80	3.9176e-12	9.03885e-05
Issac_4_1_NAQ444_J100_190802_FIXED_rere.mzML	1159	HCD	629.258	0	-0.0969954	2	R	M(ox)K+226.078CSSM(ox)QK	F	sp|P07724|ALBU_MOUSE	84	84	3.9176e-12	9.03885e-05
Issac_4_1_NAQ444_J100_190802_FIXED_rere.mzML	1317	HCD	629.259	0	0.484977	2	R	M(ox)K+226.078CSSM(ox)QK	F	sp|P07724|ALBU_MOUSE	80	79	3.92972e-12	9.0668e-05
Issac_4_1_NAQ444_J100_190802_FIXED_rere.mzML	2975	HCD	629.259	0	0.193991	2	R	M(ox)K+226.078CSSM(ox)QK	F	sp|P07724|ALBU_MOUSE	84	84	3.9176e-12	9.03885e-05
Issac_4_1_NAQ444_J100_190802_FIXED_rere.mzML	3235	HCD	629.259	0	0.387982	2	R	M(ox)K+226.078CSSM(ox)QK	F	sp|P07724|ALBU_MOUSE	82	81	3.94393e-12	9.0996e-05
Issac_4_1_NAQ444_J100_190802_FIXED_rere.mzML	3498	HCD	629.258	0	0	2	R	M(ox)K+226.078CSSM(ox)QK	F	sp|P07724|ALBU_MOUSE	86	71	9.68506e-12	0.000223458
Issac_4_1_NAQ444_J100_190802_FIXED_rere.mzML	3763	HCD	629.259	0	0.193991	2	R	M(ox)K+226.078CSSM(ox)QK	F	sp|P07724|ALBU_MOUSE	85	85	3.9176e-12	9.03885e-05
Issac_4_1_NAQ444_J100_190802_FIXED_rere.mzML	4036	HCD	629.259	0	0.193991	2	R	M(ox)K+226.078CSSM(ox)QK	F	sp|P07724|ALBU_MOUSE	69	60	6.50055e-11	0.00149983
Issac_4_1_NAQ444_J100_190802_FIXED_rere.mzML	4286	HCD	629.258	0	-0.290986	2	R	M(ox)K+226.078CSSM(ox)QK	F	sp|P07724|ALBU_MOUSE	89	89	3.9176e-12	9.03885e-05
Issac_4_1_NAQ444_J100_190802_FIXED_rere.mzML	4348	HCD	621.261	0	0.392976	2	R	M(ox)K+226.078CSSMQK	F	sp|P07724|ALBU_MOUSE	62	62	7.83521e-12	0.000180777
Issac_4_1_NAQ444_J100_190802_FIXED_rere.mzML	4539	HCD	629.258	0	-0.0969954	2	R	M(ox)K+226.078CSSM(ox)QK	F	sp|P07724|ALBU_MOUSE	78	78	3.9176e-12	9.03885e-05
Issac_4_1_NAQ444_J100_190802_FIXED_rere.mzML	5316	HCD	621.261	0	-0.589464	2	R	MK+226.078CSSM(ox)QK	F	sp|P07724|ALBU_MOUSE	84	84	1.48189e-12	3.41907e-05
Issac_4_1_NAQ444_J100_190802_FIXED_rere.mzML	5338	HCD	629.259	0	0.387982	2	R	M(ox)K+226.078CSSM(ox)QK	F	sp|P07724|ALBU_MOUSE	87	74	8.75343e-12	0.000201963
Issac_4_1_NAQ444_J100_190802_FIXED_rere.mzML	6275	HCD	468.567	0	0.260519	3	R	EAHK+226.078SEIAHR	Y	sp|P07724|ALBU_MOUSE	120	116	1.75074e-13	4.13041e-06
Issac_4_1_NAQ444_J100_190802_FIXED_rere.mzML	6334	HCD	621.261	0	0.196488	2	R	M(ox)K+226.078CSSMQK	F	sp|P07724|ALBU_MOUSE	75	71	7.97364e-12	0.000183971
Issac_4_1_NAQ444_J100_190802_FIXED_rere.mzML	11849	HCD	736.311	0	1.40919	2	K	CSSM(ox)QK+226.078FGER	A	sp|P07724|ALBU_MOUSE	119	119	1.06284e-14	2.50748e-07
Issac_4_1_NAQ444_J100_190802_FIXED_rere.mzML	12123	HCD	736.31	0	0.331573	2	K	CSSM(ox)QK+226.078FGER	A	sp|P07724|ALBU_MOUSE	66	53	7.75996e-11	0.00183075
Issac_4_1_NAQ444_J100_190802_FIXED_rere.mzML	12239	HCD	895.406	0	1.29513	2	R	VGTK+226.078CCTLPEDQR	L	sp|P07724|ALBU_MOUSE	104	92	3.79312e-14	9.17082e-07
Issac_4_1_NAQ444_J100_190802_FIXED_rere.mzML	14233	HCD	758.023	0	0.563633	3	K	TPVSEHVTK+226.078CCSGSLVER	R	sp|P07724|ALBU_MOUSE	165	165	1.58894e-23	3.96149e-16
Issac_4_1_NAQ444_J100_190802_FIXED_rere.mzML	15023	HCD	577.299	0	1.26871	3	K	LQTCCDKPLLK+226.078K	A	sp|P07724|ALBU_MOUSE	147	143	2.63429e-16	6.3218e-09
Issac_4_1_NAQ444_J100_190802_FIXED_rere.mzML	15965	HCD	577.298	0	0.105726	3	K	LQTCCDK+226.078PLLKK	A	sp|P07724|ALBU_MOUSE	139	139	2.48718e-16	5.96876e-09
Issac_4_1_NAQ444_J100_190802_FIXED_rere.mzML	16027	HCD	865.444	0	0.916821	2	K	LQTCCDK+226.078PLLKK	A	sp|P07724|ALBU_MOUSE	136	118	3.31665e-15	7.95936e-08
Issac_4_1_NAQ444_J100_190802_FIXED_rere.mzML	16224	HCD	577.634	1	1.72807	3	K	LQTCCDK+226.078PLLKK	A	sp|P07724|ALBU_MOUSE	102	80	4.16935e-13	1.00057e-05
Issac_4_1_NAQ444_J100_190802_FIXED_rere.mzML	16249	HCD	577.298	0	-0.317177	3	K	LQTCCDK+226.078PLLKK	A	sp|P07724|ALBU_MOUSE	82	68	3.58927e-12	8.61359e-05
Issac_4_1_NAQ444_J100_190802_FIXED_rere.mzML	16340	HCD	607.832	0	0.200829	2	K	EK+226.078ALVSSVR	Q	sp|P07724|ALBU_MOUSE	98	95	1.34254e-11	0.00031353
Issac_4_1_NAQ444_J100_190802_FIXED_rere.mzML	16565	HCD	788.635	0	0.23218	4	R	VCLLHEKTPVSEHVTK+226.078CCSGSLVER	R	sp|P07724|ALBU_MOUSE	190	156	2.46737e-22	6.36134e-15
Issac_4_1_NAQ444_J100_190802_FIXED_rere.mzML	16567	HCD	631.109	0	0.193422	5	R	VCLLHEK+226.078TPVSEHVTKCCSGSLVER	R	sp|P07724|ALBU_MOUSE	160	65	2.09433e-13	5.39957e-06
Issac_4_1_NAQ444_J100_190802_FIXED_rere.mzML	16607	HCD	607.832	0	0.401658	2	K	EK+226.078ALVSSVR	Q	sp|P07724|ALBU_MOUSE	85	83	1.34254e-11	0.00031353
Issac_4_1_NAQ444_J100_190802_FIXED_rere.mzML	16670	HCD	861.913	0	-0.212441	2	K	NLVK+226.078TNCDLYEK	L	sp|P07724|ALBU_MOUSE	157	146	7.04108e-16	1.68973e-08
Issac_4_1_NAQ444_J100_190802_FIXED_rere.mzML	16674	HCD	574.944	0	-0.318475	3	K	NLVK+226.078TNCDLYEK	L	sp|P07724|ALBU_MOUSE	147	143	4.04174e-16	9.69943e-09
Issac_4_1_NAQ444_J100_190802_FIXED_rere.mzML	16875	HCD	526.524	0	1.04329	4	R	VCLLHEK+226.078TPVSEHVTK	C	sp|P07724|ALBU_MOUSE	176	162	1.31039e-20	3.23037e-13
Issac_4_1_NAQ444_J100_190802_FIXED_rere.mzML	16902	HCD	701.696	0	0.608877	3	R	VCLLHEK+226.078TPVSEHVTK	C	sp|P07724|ALBU_MOUSE	162	95	7.5541e-13	1.86223e-05
Issac_4_1_NAQ444_J100_190802_FIXED_rere.mzML	16922	HCD	861.914	0	1.0622	2	K	NLVK+226.078TNCDLYEK	L	sp|P07724|ALBU_MOUSE	136	134	2.78875e-16	6.69249e-09
Issac_4_1_NAQ444_J100_190802_FIXED_rere.mzML	18669	HCD	576.323	0	2.224	3	K	LDGVKEK+226.078ALVSSVR	Q	sp|P07724|ALBU_MOUSE	180	170	1.04778e-17	2.55081e-10
Issac_4_1_NAQ444_J100_190802_FIXED_rere.mzML	18748	HCD	863.981	0	0.989019	2	K	LDGVKEK+226.078ALVSSVR	Q	sp|P07724|ALBU_MOUSE	66	46	3.33318e-11	0.000811457
Issac_4_1_NAQ444_J100_190802_FIXED_rere.mzML	18784	HCD	790.376	0	0.77223	4	K	YM(ox)CENQATISSK+226.078LQTCCDKPLLKK	A	sp|P07724|ALBU_MOUSE	222	196	1.7282e-24	4.43613e-17
Issac_4_1_NAQ444_J100_190802_FIXED_rere.mzML	18819	HCD	1053.5	0	0.347614	3	K	YM(ox)CENQATISSK+226.078LQTCCDKPLLKK	A	sp|P07724|ALBU_MOUSE	264	238	2.01897e-25	5.1825e-18
Issac_4_1_NAQ444_J100_190802_FIXED_rere.mzML	18952	HCD	576.323	0	0.953141	3	K	LDGVKEK+226.078ALVSSVR	Q	sp|P07724|ALBU_MOUSE	117	87	1.11247e-13	2.7083e-06
Issac_4_1_NAQ444_J100_190802_FIXED_rere.mzML	19083	HCD	790.376	0	-0.077223	4	K	YM(ox)CENQATISSK+226.078LQTCCDKPLLKK	A	sp|P07724|ALBU_MOUSE	231	170	2.22143e-19	5.70222e-12
Issac_4_1_NAQ444_J100_190802_FIXED_rere.mzML	19110	HCD	1010.8	0	-0.301915	3	K	YM(ox)CENQATISSK+226.078LQTCCDKPLLK	K	sp|P07724|ALBU_MOUSE	255	84	5.87865e-11	0.00150223
Issac_4_1_NAQ444_J100_190802_FIXED_rere.mzML	19189	HCD	534.599	0	-1.1417	3	K	LQTCCDK+226.078PLLK	K	sp|P07724|ALBU_MOUSE	109	93	9.55453e-13	2.27441e-05
Issac_4_1_NAQ444_J100_190802_FIXED_rere.mzML	19194	HCD	801.396	0	0.380805	2	K	LQTCCDK+226.078PLLK	K	sp|P07724|ALBU_MOUSE	143	136	1.95083e-14	4.64386e-07
Issac_4_1_NAQ444_J100_190802_FIXED_rere.mzML	19451	HCD	801.397	0	1.29474	2	K	LQTCCDK+226.078PLLK	K	sp|P07724|ALBU_MOUSE	123	118	4.74116e-14	1.12861e-06
Issac_4_1_NAQ444_J100_190802_FIXED_rere.mzML	19525	HCD	790.376	0	-0.231669	4	K	YM(ox)CENQATISSK+226.078LQTCCDKPLLKK	A	sp|P07724|ALBU_MOUSE	126	68	2.74116e-12	7.0363e-05
Issac_4_1_NAQ444_J100_190802_FIXED_rere.mzML	19818	HCD	790.376	0	0.231669	4	K	YM(ox)CENQATISSK+226.078LQTCCDKPLLKK	A	sp|P07724|ALBU_MOUSE	174	121	1.48936e-17	3.82306e-10
Issac_4_1_NAQ444_J100_190802_FIXED_rere.mzML	19846	HCD	786.627	1	-0.756084	4	K	YMCENQATISSK+226.078LQTCCDKPLLKK	A	sp|P07724|ALBU_MOUSE	126	66	1.67785e-12	4.30688e-05
Issac_4_1_NAQ444_J100_190802_FIXED_rere.mzML	19983	HCD	790.626	1	-0.443367	4	K	YM(ox)CENQATISSK+226.078LQTCCDKPLLKK	A	sp|P07724|ALBU_MOUSE	128	83	2.55425e-14	6.55653e-07
Issac_4_1_NAQ444_J100_190802_FIXED_rere.mzML	20298	HCD	729.38	0	-1.25521	3	R	YTQK+226.078APQVSTPTLVEAAR	N	sp|P07724|ALBU_MOUSE	154	145	3.59722e-21	8.96847e-14
Issac_4_1_NAQ444_J100_190802_FIXED_rere.mzML	20315	HCD	1093.57	0	0.669755	2	R	YTQK+226.078APQVSTPTLVEAAR	N	sp|P07724|ALBU_MOUSE	193	173	6.33784e-20	1.58013e-12
Issac_4_1_NAQ444_J100_190802_FIXED_rere.mzML	20566	HCD	729.38	0	-0.167362	3	R	YTQK+226.078APQVSTPTLVEAAR	N	sp|P07724|ALBU_MOUSE	158	147	1.08231e-20	2.69837e-13
Issac_4_1_NAQ444_J100_190802_FIXED_rere.mzML	20579	HCD	1093.57	0	-0.223252	2	R	YTQK+226.078APQVSTPTLVEAAR	N	sp|P07724|ALBU_MOUSE	100	78	4.55689e-15	1.13611e-07
Issac_4_1_NAQ444_J100_190802_FIXED_rere.mzML	20954	HCD	729.38	0	-0.167362	3	R	YTQK+226.078APQVSTPTLVEAAR	N	sp|P07724|ALBU_MOUSE	127	66	1.75076e-12	4.36494e-05
Issac_4_1_NAQ444_J100_190802_FIXED_rere.mzML	21041	HCD	1011.14	1	2.01346	3	K	YM(ox)CENQATISSK+226.078LQTCCDKPLLK	K	sp|P07724|ALBU_MOUSE	311	310	8.46206e-30	2.1624e-22
Issac_4_1_NAQ444_J100_190802_FIXED_rere.mzML	21050	HCD	1010.8	0	0.664213	3	K	YM(ox)CENQATISSK+226.078LQTCCDKPLLK	K	sp|P07724|ALBU_MOUSE	306	305	8.46206e-30	2.1624e-22
Issac_4_1_NAQ444_J100_190802_FIXED_rere.mzML	21073	HCD	758.354	0	2.09258	4	K	YM(ox)CENQATISSK+226.078LQTCCDKPLLK	K	sp|P07724|ALBU_MOUSE	258	187	6.74585e-21	1.72383e-13
Issac_4_1_NAQ444_J100_190802_FIXED_rere.mzML	21302	HCD	1010.8	0	0.422681	3	K	YM(ox)CENQATISSK+226.078LQTCCDKPLLK	K	sp|P07724|ALBU_MOUSE	291	279	6.764e-28	1.72847e-20
Issac_4_1_NAQ444_J100_190802_FIXED_rere.mzML	21326	HCD	758.352	0	0.0804839	4	K	YM(ox)CENQATISSK+226.078LQTCCDKPLLK	K	sp|P07724|ALBU_MOUSE	253	181	4.03299e-20	1.03059e-12
Issac_4_1_NAQ444_J100_190802_FIXED_rere.mzML	21521	HCD	758.603	1	-0.140153	4	K	YM(ox)CENQATISSK+226.078LQTCCDKPLLK	K	sp|P07724|ALBU_MOUSE	125	49	8.86781e-13	2.26608e-05
Issac_4_1_NAQ444_J100_190802_FIXED_rere.mzML	21561	HCD	1010.8	0	-0.784979	3	K	YM(ox)CENQATISSK+226.078LQTCCDKPLLK	K	sp|P07724|ALBU_MOUSE	160	128	5.28132e-21	1.34959e-13
Issac_4_1_NAQ444_J100_190802_FIXED_rere.mzML	21908	HCD	1011.13	1	0.141587	3	K	YM(ox)CENQATISSK+226.078LQTCCDKPLLK	K	sp|P07724|ALBU_MOUSE	94	53	1.77134e-16	4.52649e-09
Issac_4_1_NAQ444_J100_190802_FIXED_rere.mzML	22031	HCD	933.423	1	1.59244	3	K	LVQEVTDFAK+226.078TCVADESAANCDK	S	sp|P07724|ALBU_MOUSE	225	220	1.8914e-28	4.83328e-21
Issac_4_1_NAQ444_J100_190802_FIXED_rere.mzML	22038	HCD	933.088	0	0.457884	3	K	LVQEVTDFAK+226.078TCVADESAANCDK	S	sp|P07724|ALBU_MOUSE	206	198	1.30837e-26	3.3434e-19
Issac_4_1_NAQ444_J100_190802_FIXED_rere.mzML	22093	HCD	1005.8	1	0.385151	3	K	YMCENQATISSK+226.078LQTCCDKPLLK	K	sp|P07724|ALBU_MOUSE	110	66	4.21244e-16	1.07645e-08
Issac_4_1_NAQ444_J100_190802_FIXED_rere.mzML	22105	HCD	889.06	0	-1.09842	3	K	TCVADESAANCDK+226.078SLHTLFGDK	L	sp|P07724|ALBU_MOUSE	272	269	6.57504e-28	1.67245e-20
Issac_4_1_NAQ444_J100_190802_FIXED_rere.mzML	22141	HCD	1010.8	0	1.14728	3	K	YM(ox)CENQATISSK+226.078LQTCCDKPLLK	K	sp|P07724|ALBU_MOUSE	211	62	1.33164e-11	0.000340287
Issac_4_1_NAQ444_J100_190802_FIXED_rere.mzML	22143	HCD	1010.8	0	1.14728	3	K	YM(ox)CENQATISSK+226.078LQTCCDKPLLK	K	sp|P07724|ALBU_MOUSE	154	91	3.35643e-17	8.57701e-10
Issac_4_1_NAQ444_J100_190802_FIXED_rere.mzML	22162	HCD	1005.47	0	-0.728438	3	K	YMCENQATISSK+226.078LQTCCDKPLLK	K	sp|P07724|ALBU_MOUSE	154	114	7.83089e-18	2.0011e-10
Issac_4_1_NAQ444_J100_190802_FIXED_rere.mzML	22292	HCD	933.088	0	0.588708	3	K	LVQEVTDFAK+226.078TCVADESAANCDK	S	sp|P07724|ALBU_MOUSE	211	205	4.52821e-27	1.15714e-19
Issac_4_1_NAQ444_J100_190802_FIXED_rere.mzML	22501	HCD	623.332	0	-0.293753	2	R	AFK+226.078AWAVAR	L	sp|P07724|ALBU_MOUSE	130	112	4.33309e-13	1.01193e-05
Issac_4_1_NAQ444_J100_190802_FIXED_rere.mzML	22603	HCD	933.088	0	0.523296	3	K	LVQEVTDFAK+226.078TCVADESAANCDK	S	sp|P07724|ALBU_MOUSE	175	158	8.06252e-25	2.0603e-17
Issac_4_1_NAQ444_J100_190802_FIXED_rere.mzML	22669	HCD	933.422	1	0.0225555	3	K	LVQEVTDFAK+226.078TCVADESAANCDK	S	sp|P07724|ALBU_MOUSE	141	136	1.09265e-24	2.79215e-17
Issac_4_1_NAQ444_J100_190802_FIXED_rere.mzML	22751	HCD	623.332	0	0.783341	2	R	AFK+226.078AWAVAR	L	sp|P07724|ALBU_MOUSE	119	97	1.89748e-12	4.43128e-05
Issac_4_1_NAQ444_J100_190802_FIXED_rere.mzML	22752	HCD	663.877	0	0.735501	2	K	K+226.078QTALAELVK	H	sp|P07724|ALBU_MOUSE	121	121	3.9496e-13	9.31802e-06
Issac_4_1_NAQ444_J100_190802_FIXED_rere.mzML	23005	HCD	623.332	0	0.0979176	2	R	AFK+226.078AWAVAR	L	sp|P07724|ALBU_MOUSE	98	86	1.50645e-12	3.51809e-05
Issac_4_1_NAQ444_J100_190802_FIXED_rere.mzML	23257	HCD	623.332	0	0.489588	2	R	AFK+226.078AWAVAR	L	sp|P07724|ALBU_MOUSE	94	91	1.17049e-12	2.7335e-05
Issac_4_1_NAQ444_J100_190802_FIXED_rere.mzML	23503	HCD	623.331	0	-1.17501	2	R	AFK+226.078AWAVAR	L	sp|P07724|ALBU_MOUSE	104	95	1.7151e-12	4.00535e-05
Issac_4_1_NAQ444_J100_190802_FIXED_rere.mzML	23758	HCD	623.332	0	0.39167	2	R	AFK+226.078AWAVAR	L	sp|P07724|ALBU_MOUSE	101	96	1.71203e-12	3.99818e-05
Issac_4_1_NAQ444_J100_190802_FIXED_rere.mzML	24015	HCD	623.332	0	0.39167	2	R	AFK+226.078AWAVAR	L	sp|P07724|ALBU_MOUSE	101	99	1.54889e-12	3.61719e-05
Issac_4_1_NAQ444_J100_190802_FIXED_rere.mzML	24317	HCD	623.332	0	-0.195835	2	R	AFK+226.078AWAVAR	L	sp|P07724|ALBU_MOUSE	96	94	1.4545e-12	3.39677e-05
Issac_4_1_NAQ444_J100_190802_FIXED_rere.mzML	24591	HCD	623.331	0	-1.46876	2	R	AFK+226.078AWAVAR	L	sp|P07724|ALBU_MOUSE	92	89	1.4545e-12	3.39677e-05
Issac_4_1_NAQ444_J100_190802_FIXED_rere.mzML	24879	HCD	623.331	0	-1.95835	2	R	AFK+226.078AWAVAR	L	sp|P07724|ALBU_MOUSE	95	88	1.16528e-12	2.72132e-05
Issac_4_1_NAQ444_J100_190802_FIXED_rere.mzML	25195	HCD	789.364	0	-1.15983	3	K	CSYDEHAK+226.078LVQEVTDFAK	T	sp|P07724|ALBU_MOUSE	207	160	1.92626e-20	4.80248e-13
Issac_4_1_NAQ444_J100_190802_FIXED_rere.mzML	25430	HCD	623.332	0	-0.293753	2	R	AFK+226.078AWAVAR	L	sp|P07724|ALBU_MOUSE	87	82	2.28642e-12	5.33959e-05
Issac_4_1_NAQ444_J100_190802_FIXED_rere.mzML	25744	HCD	623.332	0	0.195835	2	R	AFK+226.078AWAVAR	L	sp|P07724|ALBU_MOUSE	82	79	1.45793e-12	3.40476e-05
Issac_4_1_NAQ444_J100_190802_FIXED_rere.mzML	26020	HCD	623.332	0	0.587506	2	R	AFK+226.078AWAVAR	L	sp|P07724|ALBU_MOUSE	94	91	1.4545e-12	3.39677e-05
Issac_4_1_NAQ444_J100_190802_FIXED_rere.mzML	26098	HCD	838.746	1	-0.193293	3	R	RPCFSALTVDETYVPK+226.078EFK	A	sp|P07724|ALBU_MOUSE	83	43	7.12302e-13	1.78529e-05
Issac_4_1_NAQ444_J100_190802_FIXED_rere.mzML	26115	HCD	838.413	0	2.11116	3	R	RPCFSALTVDETYVPK+226.078EFK	A	sp|P07724|ALBU_MOUSE	95	45	2.79277e-11	0.00069997
Issac_4_1_NAQ444_J100_190802_FIXED_rere.mzML	26536	HCD	623.332	0	0.195835	2	R	AFK+226.078AWAVAR	L	sp|P07724|ALBU_MOUSE	95	91	1.4545e-12	3.39677e-05
Issac_4_1_NAQ444_J100_190802_FIXED_rere.mzML	26918	HCD	623.331	0	-0.881259	2	R	AFK+226.078AWAVAR	L	sp|P07724|ALBU_MOUSE	82	79	1.4545e-12	3.39677e-05
Issac_4_1_NAQ444_J100_190802_FIXED_rere.mzML	27920	HCD	623.332	0	-0.293753	2	R	AFK+226.078AWAVAR	L	sp|P07724|ALBU_MOUSE	101	97	1.01653e-12	2.37395e-05
Issac_4_1_NAQ444_J100_190802_FIXED_rere.mzML	28100	HCD	901.428	0	1.55732	4	K	TCVADESAANCDK+226.078SLHTLFGDKLCAIPNLR	E	sp|P07724|ALBU_MOUSE	313	302	1.29267e-35	3.40171e-28
Issac_4_1_NAQ444_J100_190802_FIXED_rere.mzML	28151	HCD	1201.57	0	2.33663	3	K	TCVADESAANCDK+226.078SLHTLFGDKLCAIPNLR	E	sp|P07724|ALBU_MOUSE	341	316	3.72019e-33	9.78985e-26
Issac_4_1_NAQ444_J100_190802_FIXED_rere.mzML	28363	HCD	901.427	0	-0.270838	4	K	TCVADESAANCDK+226.078SLHTLFGDKLCAIPNLR	E	sp|P07724|ALBU_MOUSE	331	304	3.80851e-33	1.00223e-25
Issac_4_1_NAQ444_J100_190802_FIXED_rere.mzML	28419	HCD	1014.7	0	0.48121	4	K	TVM(ox)DDFAQFLDTCCK+226.078AADKDTCFSTEGPNLVTR	C	sp|P07724|ALBU_MOUSE	128	74	6.00939e-17	1.5995e-09
Issac_4_1_NAQ444_J100_190802_FIXED_rere.mzML	28462	HCD	901.674	1	-3.57109	4	K	TCVADESAANCDK+226.078SLHTLFGDKLCAIPNLR	E	sp|P07724|ALBU_MOUSE	301	282	1.41423e-33	3.72161e-26
Issac_4_1_NAQ444_J100_190802_FIXED_rere.mzML	30358	HCD	901.677	1	-0.524165	4	K	TCVADESAANCDKSLHTLFGDK+226.078LCAIPNLR	E	sp|P07724|ALBU_MOUSE	226	183	5.91132e-23	1.55559e-15
Issac_4_1_NAQ444_J100_190802_FIXED_rere.mzML	30402	HCD	901.428	0	0.677095	4	K	TCVADESAANCDKSLHTLFGDK+226.078LCAIPNLR	E	sp|P07724|ALBU_MOUSE	250	170	2.5664e-20	6.7536e-13
Issac_4_1_NAQ444_J100_190802_FIXED_rere.mzML	30451	HCD	906.428	1	-2.54205	4	K	SLHTLFGDK+226.078LCAIPNLRENYGELADCCTK	Q	sp|P07724|ALBU_MOUSE	208	119	4.50821e-16	1.1817e-08
Issac_4_1_NAQ444_J100_190802_FIXED_rere.mzML	30680	HCD	1061.87	0	0	3	K	NLVK+226.078TNCDLYEKLGEYGFQNAILVR	Y	sp|P07724|ALBU_MOUSE	323	318	2.75325e-31	7.09839e-24
Issac_4_1_NAQ444_J100_190802_FIXED_rere.mzML	30713	HCD	796.655	0	0.0766143	4	K	NLVK+226.078TNCDLYEKLGEYGFQNAILVR	Y	sp|P07724|ALBU_MOUSE	187	110	1.55563e-16	4.01071e-09
Issac_4_1_NAQ444_J100_190802_FIXED_rere.mzML	30800	HCD	1062.2	1	-0.784885	3	K	NLVK+226.078TNCDLYEKLGEYGFQNAILVR	Y	sp|P07724|ALBU_MOUSE	255	232	9.07078e-27	2.33861e-19
Issac_4_1_NAQ444_J100_190802_FIXED_rere.mzML	31650	HCD	727.716	0	1.00647	3	K	SLHTLFGDK+226.078LCAIPNLR	E	sp|P07724|ALBU_MOUSE	162	108	8.32872e-14	2.06509e-06
Issac_4_1_NAQ444_J100_190802_FIXED_rere.mzML	31688	HCD	1091.07	0	-1.11881	2	K	SLHTLFGDK+226.078LCAIPNLR	E	sp|P07724|ALBU_MOUSE	187	161	5.46684e-18	1.35549e-10
Issac_4_1_NAQ444_J100_190802_FIXED_rere.mzML	31904	HCD	727.715	0	0.251617	3	K	SLHTLFGDK+226.078LCAIPNLR	E	sp|P07724|ALBU_MOUSE	159	102	1.80795e-13	4.48276e-06
Issac_4_1_NAQ444_J100_190802_FIXED_rere.mzML	32287	HCD	945.423	0	1.0975	3	K	ATAEQLK+226.078TVM(ox)DDFAQFLDTCCK	A	sp|P07724|ALBU_MOUSE	159	127	3.68581e-18	9.37533e-11
Issac_4_1_NAQ444_J100_190802_FIXED_rere.mzML	32610	HCD	727.714	0	-1.17421	3	K	SLHTLFGDK+226.078LCAIPNLR	E	sp|P07724|ALBU_MOUSE	106	47	7.1088e-11	0.00176261
Issac_4_1_NAQ444_J100_190802_FIXED_rere.mzML	32869	HCD	910.441	0	0.871509	3	K	TNCDLYEK+226.078LGEYGFQNAILVR	Y	sp|P07724|ALBU_MOUSE	211	200	1.78164e-24	4.51033e-17
Issac_4_1_NAQ444_J100_190802_FIXED_rere.mzML	33142	HCD	910.442	0	2.01118	3	K	TNCDLYEK+226.078LGEYGFQNAILVR	Y	sp|P07724|ALBU_MOUSE	105	53	1.77995e-13	4.50607e-06
Issac_4_1_NAQ444_J100_190802_FIXED_rere.mzML	34836	HCD	1145.55	1	-0.194805	3	R	VGTK+226.078CCTLPEDQRLPCVEDYLSAILNR	V	sp|P07724|ALBU_MOUSE	267	228	3.08345e-26	8.0172e-19
Issac_4_1_NAQ444_J100_190802_FIXED_rere.mzML	34872	HCD	1145.22	0	-0.532957	3	R	VGTK+226.078CCTLPEDQRLPCVEDYLSAILNR	V	sp|P07724|ALBU_MOUSE	271	253	5.1493e-30	1.33886e-22
Issac_4_1_NAQ444_J100_190802_FIXED_rere.mzML	34873	HCD	859.164	0	-0.497281	4	R	VGTK+226.078CCTLPEDQRLPCVEDYLSAILNR	V	sp|P07724|ALBU_MOUSE	252	188	2.06508e-22	5.36937e-15
Issac_4_1_NAQ444_J100_190802_FIXED_rere.mzML	35211	HCD	1211.24	1	-0.184237	3	K	CCAEANPPACYGTVLAEFQPLVEEPK+226.078NLVK	T	sp|P07724|ALBU_MOUSE	193	101	1.66527e-16	4.38224e-09
Issac_4_1_NAQ444_J100_190802_FIXED_rere.mzML	35244	HCD	899.445	0	-0.542869	3	K	GLVLIAFSQYLQK+226.078CSYDEHAK	L	sp|P07724|ALBU_MOUSE	217	205	2.31831e-24	5.86895e-17
Issac_4_1_NAQ444_J100_190802_FIXED_rere.mzML	35263	HCD	1210.91	0	-0.705662	3	K	CCAEANPPACYGTVLAEFQPLVEEPK+226.078NLVK	T	sp|P07724|ALBU_MOUSE	181	85	4.96154e-15	1.30565e-07
Issac_4_1_NAQ444_J100_190802_FIXED_rere.mzML	37828	HCD	838.065	0	-1.45657	3	K	NYAEAK+226.078DVFLGTFLYEYSR	R	sp|P07724|ALBU_MOUSE	126	77	1.95051e-14	4.8887e-07
Issac_4_1_NAQ444_J100_190802_FIXED_rere.mzML	38961	HCD	817.75	1	1.74313	3	S	QTFPNADFAEITK+226.078LATDLTK	V	sp|P07724|ALBU_MOUSE	97	52	8.8948e-12	0.000224074
Issac_4_1_NAQ444_J100_190802_FIXED_rere.mzML	39066	HCD	884.122	0	2.89947	3	R	LSQTFPNADFAEITK+226.078LATDLTK	V	sp|P07724|ALBU_MOUSE	102	33	6.4905e-11	0.00165094
Issac_4_1_NAQ444_J100_190802_FIXED_rere.mzML	39140	HCD	997.854	0	-0.978662	3	R	LSQTFPNADFAEITK+226.078LATDLTKVNK	E	sp|P07724|ALBU_MOUSE	174	119	6.7309e-17	1.73535e-09
Issac_4_1_NAQ444_J100_190802_FIXED_rere.mzML	39870	HCD	884.119	0	-0.345175	3	R	LSQTFPNADFAEITK+226.078LATDLTK	V	sp|P07724|ALBU_MOUSE	240	214	1.09465e-23	2.78439e-16
Issac_4_1_NAQ444_J100_190802_FIXED_rere.mzML	39892	HCD	1325.67	0	-0.460408	2	R	LSQTFPNADFAEITK+226.078LATDLTK	V	sp|P07724|ALBU_MOUSE	185	153	4.51143e-20	1.14754e-12
Issac_4_1_NAQ444_J100_190802_FIXED_rere.mzML	40122	HCD	884.12	0	0.345175	3	R	LSQTFPNADFAEITK+226.078LATDLTK	V	sp|P07724|ALBU_MOUSE	234	223	2.59897e-26	6.61082e-19
Issac_4_1_NAQ444_J100_190802_FIXED_rere.mzML	40145	HCD	1325.68	0	0.276245	2	R	LSQTFPNADFAEITK+226.078LATDLTK	V	sp|P07724|ALBU_MOUSE	218	192	4.07381e-22	1.03623e-14
Issac_4_1_NAQ444_J100_190802_FIXED_rere.mzML	40333	HCD	979.837	0	0.436038	3	R	YNDLGEQHFK+226.078GLVLIAFSQYLQK	C	sp|P07724|ALBU_MOUSE	214	135	1.21117e-15	3.09502e-08
Issac_4_1_NAQ444_J100_190802_FIXED_rere.mzML	40375	HCD	884.119	0	-0.207105	3	R	LSQTFPNADFAEITK+226.078LATDLTK	V	sp|P07724|ALBU_MOUSE	244	213	2.56278e-22	6.51875e-15
Issac_4_1_NAQ444_J100_190802_FIXED_rere.mzML	40544	HCD	980.171	1	-0.726014	3	R	YNDLGEQHFK+226.078GLVLIAFSQYLQK	C	sp|P07724|ALBU_MOUSE	118	76	1.92365e-13	4.9157e-06
Issac_4_1_NAQ444_J100_190802_FIXED_rere.mzML	40629	HCD	884.118	0	-1.10456	3	R	LSQTFPNADFAEITK+226.078LATDLTK	V	sp|P07724|ALBU_MOUSE	188	165	3.16904e-19	8.06086e-12
Issac_4_1_NAQ444_J100_190802_FIXED_rere.mzML	40934	HCD	884.116	0	-4.07306	3	R	LSQTFPNADFAEITK+226.078LATDLTK	V	sp|P07724|ALBU_MOUSE	112	73	8.32792e-15	2.11831e-07
Issac_4_1_NAQ444_J100_190802_FIXED_rere.mzML	40955	HCD	884.452	1	-1.7711	3	R	LSQTFPNADFAEITK+226.078LATDLTK	V	sp|P07724|ALBU_MOUSE	114	68	1.2593e-13	3.20318e-06
Issac_4_1_NAQ444_J100_190802_FIXED_rere.mzML	41511	HCD	884.452	1	-2.11628	3	R	LSQTFPNADFAEITK+226.078LATDLTK	V	sp|P07724|ALBU_MOUSE	89	33	8.16394e-11	0.0020766
Issac_4_1_NAQ444_J100_190802_FIXED_rere.mzML	51478	HCD	623.332	0	-0.0979176	2	R	AFK+226.078AWAVAR	L	sp|P07724|ALBU_MOUSE	104	101	1.4545e-12	3.39677e-05
Issac_4_1_NAQ444_J100_190802_FIXED_rere.mzML	51564	HCD	1010.8	0	-0.120766	3	K	YM(ox)CENQATISSK+226.078LQTCCDKPLLK	K	sp|P07724|ALBU_MOUSE	124	55	2.5576e-12	6.53569e-05
Issac_4_1_NAQ444_J100_190802_FIXED_rere.mzML	51566	HCD	1005.47	0	0	3	K	YMCENQATISSK+226.078LQTCCDKPLLK	K	sp|P07724|ALBU_MOUSE	160	93	5.34517e-15	1.3659e-07
Issac_4_1_NAQ444_J100_190802_FIXED_rere.mzML	51651	HCD	790.375	0	-0.926676	4	K	YM(ox)CENQATISSK+226.078LQTCCDKPLLKK	A	sp|P07724|ALBU_MOUSE	135	75	1.46265e-12	3.75448e-05
Issac_4_1_NAQ444_J100_190802_FIXED_rere.mzML	17365	HCD	716.862	0	-0.595995	2	R	NVEK+226.078ISM(ox)LEK	I	sp|P19221|THRB_MOUSE	108	103	1.48014e-12	3.492e-05
Issac_4_1_NAQ444_J100_190802_FIXED_rere.mzML	20032	HCD	576.638	0	1.16431	3	K	ISM(ox)LEK+226.078IYVHPR	Y	sp|P19221|THRB_MOUSE	109	82	8.65455e-14	2.07693e-06
Issac_4_1_NAQ444_J100_190802_FIXED_rere.mzML	6719	HCD	602.794	0	-0.607522	2	R	TK+226.078SGVACQK	W	sp|P20918|PLMN_MOUSE	84	71	1.27601e-10	0.00297992
Issac_4_1_NAQ444_J100_190802_FIXED_rere.mzML	19437	HCD	779.373	0	0.313253	3	K	EQQCVIM(ox)AENSK+226.078TSSIIR	M	sp|P20918|PLMN_MOUSE	108	97	9.47468e-17	2.3622e-09
Issac_4_1_NAQ444_J100_190802_FIXED_rere.mzML	13890	HCD	711.019	0	0.429209	3	R	TK+226.078TPNTSPAELKDM(ox)VEK	H	sp|P21614|VTDB_MOUSE	103	53	1.6383e-11	0.000406213
Issac_4_1_NAQ444_J100_190802_FIXED_rere.mzML	24449	HCD	656.668	0	0.371787	3	R	K+226.078FSSSTFEQVNQLVK	E	sp|P21614|VTDB_MOUSE	120	99	1.30833e-15	3.2057e-08
Issac_4_1_NAQ444_J100_190802_FIXED_rere.mzML	24458	HCD	984.499	0	0.371977	2	R	K+226.078FSSSTFEQVNQLVK	E	sp|P21614|VTDB_MOUSE	136	133	3.23325e-18	7.92216e-11
Issac_4_1_NAQ444_J100_190802_FIXED_rere.mzML	16108	HCD	678.372	0	1.79946	2	K	GTQGK+226.078IVEAVK	E	sp|P22599|A1AT2_MOUSE	120	116	5.33598e-14	1.27021e-06
Issac_4_1_NAQ444_J100_190802_FIXED_rere.mzML	21770	HCD	767.416	0	0.7158	3	K	VINDFVEKGTQGK+226.078IVEAVK	E	sp|P22599|A1AT2_MOUSE	149	122	1.83053e-17	4.58798e-10
Issac_4_1_NAQ444_J100_190802_FIXED_rere.mzML	29548	HCD	712.918	0	-0.342452	2	K	ELISK+226.078ILLNR	R	sp|P22599|A1AT2_MOUSE	116	113	6.56301e-12	0.000154836
Issac_4_1_NAQ444_J100_190802_FIXED_rere.mzML	25520	HCD	705.725	0	-0.691885	3	G	HSLLPPVVDTTQGK+226.078VLGK	Y	sp|P23953|EST1C_MOUSE	190	162	1.368e-18	3.41065e-11
Issac_4_1_NAQ444_J100_190802_FIXED_rere.mzML	33450	HCD	898.462	1	-0.656149	3	K	APEEILAEK+226.078SFNTVPYIVGFNK	Q	sp|P23953|EST1C_MOUSE	159	139	9.94035e-23	2.52846e-15
Issac_4_1_NAQ444_J100_190802_FIXED_rere.mzML	33493	HCD	898.128	0	0.135916	3	K	APEEILAEK+226.078SFNTVPYIVGFNK	Q	sp|P23953|EST1C_MOUSE	192	170	6.64181e-24	1.68943e-16
Issac_4_1_NAQ444_J100_190802_FIXED_rere.mzML	9515	HCD	386.531	0	-0.0789526	3	R	ELNYK+226.078HK	D	sp|P28665|MUG1_MOUSE	100	100	9.29242e-11	0.0021064
Issac_4_1_NAQ444_J100_190802_FIXED_rere.mzML	9542	HCD	579.292	0	0	2	R	ELNYK+226.078HK	D	sp|P28665|MUG1_MOUSE	79	69	1.29553e-10	0.0029367
Issac_4_1_NAQ444_J100_190802_FIXED_rere.mzML	18861	HCD	602.124	0	0.709566	5	K	NKESVVFVQTDKPVYKPGQSVK+226.078FR	V	sp|P28665|MUG1_MOUSE	190	133	2.45703e-18	6.30696e-11
Issac_4_1_NAQ444_J100_190802_FIXED_rere.mzML	18880	HCD	752.405	0	3.1637	4	K	NKESVVFVQTDKPVYKPGQSVK+226.078FR	V	sp|P28665|MUG1_MOUSE	156	52	4.80829e-11	0.00123424
Issac_4_1_NAQ444_J100_190802_FIXED_rere.mzML	22321	HCD	890.69	0	0.411154	4	K	VPNAM(ox)SVNDEVLSVTACGK+226.078YTYGKPVPGHVK	I	sp|P28665|MUG1_MOUSE	214	123	6.79756e-17	1.79573e-09
Issac_4_1_NAQ444_J100_190802_FIXED_rere.mzML	24832	HCD	566.321	0	-0.21555	2	K	TK+226.078ALGFLR	A	sp|P28665|MUG1_MOUSE	91	91	6.49832e-11	0.00149932
Issac_4_1_NAQ444_J100_190802_FIXED_rere.mzML	25924	HCD	717.734	0	0.170077	3	R	LVDIKGDPIPNEK+226.078VFIK	A	sp|P28665|MUG1_MOUSE	113	97	2.94251e-16	7.29588e-09
Issac_4_1_NAQ444_J100_190802_FIXED_rere.mzML	26924	HCD	862.446	0	-1.06155	3	K	QM(ox)SFSLAAEPIQGPYK+226.078IVVHK	E	sp|P28665|MUG1_MOUSE	165	129	3.70692e-19	9.38431e-12
Issac_4_1_NAQ444_J100_190802_FIXED_rere.mzML	27874	HCD	475.932	0	0.0641217	3	R	HGIPFFVK+226.078VR	L	sp|P28665|MUG1_MOUSE	78	68	1.69882e-11	0.000400791
Issac_4_1_NAQ444_J100_190802_FIXED_rere.mzML	29129	HCD	983.812	0	1.61303	3	R	FNVDLK+226.078VPNAM(ox)SVNDEVLSVTACGK	Y	sp|P28665|MUG1_MOUSE	154	92	6.46368e-17	1.66646e-09
Issac_4_1_NAQ444_J100_190802_FIXED_rere.mzML	29250	HCD	658.394	0	0.0927031	2	R	ITNK+226.078LIFLK	A	sp|P28665|MUG1_MOUSE	122	109	2.12267e-11	0.000495717
Issac_4_1_NAQ444_J100_190802_FIXED_rere.mzML	29373	HCD	658.896	1	0.326058	2	R	ITNK+226.078LIFLK	A	sp|P28665|MUG1_MOUSE	122	101	2.61926e-11	0.000611688
Issac_4_1_NAQ444_J100_190802_FIXED_rere.mzML	33536	HCD	1075.8	0	0.567347	4	R	AVDQSVLLLKPESELSPSWIYNLPGM(ox)QQNK+226.078FVPSSR	L	sp|P28665|MUG1_MOUSE	168	86	1.54098e-16	4.14617e-09
Issac_4_1_NAQ444_J100_190802_FIXED_rere.mzML	33840	HCD	793.422	0	-0.153853	4	R	VVSM(ox)DK+226.078M(ox)LRPLNELLPLAYIEDPKK	N	sp|P28665|MUG1_MOUSE	212	117	1.55926e-14	4.02007e-07
Issac_4_1_NAQ444_J100_190802_FIXED_rere.mzML	33922	HCD	1057.56	0	-0.115426	3	R	VVSM(ox)DK+226.078M(ox)LRPLNELLPLAYIEDPKK	N	sp|P28665|MUG1_MOUSE	187	77	1.27901e-12	3.29753e-05
Issac_4_1_NAQ444_J100_190802_FIXED_rere.mzML	34111	HCD	793.42	0	-2.23087	4	R	VVSM(ox)DK+226.078M(ox)LRPLNELLPLAYIEDPKK	N	sp|P28665|MUG1_MOUSE	213	119	1.71801e-14	4.42934e-07
Issac_4_1_NAQ444_J100_190802_FIXED_rere.mzML	36002	HCD	1015.19	1	-2.02407	3	R	VVSM(ox)DK+226.078M(ox)LRPLNELLPLAYIEDPK	K	sp|P28665|MUG1_MOUSE	146	48	1.78829e-11	0.000459038
Issac_4_1_NAQ444_J100_190802_FIXED_rere.mzML	44753	HCD	1012.53	0	1.26588	3	R	K+226.078NLFDELVLDKDLFQCVSFIIPR	L	sp|P28665|MUG1_MOUSE	340	335	7.36711e-29	1.88259e-21
Issac_4_1_NAQ444_J100_190802_FIXED_rere.mzML	44868	HCD	1012.86	1	-1.42593	3	R	K+226.078NLFDELVLDKDLFQCVSFIIPR	L	sp|P28665|MUG1_MOUSE	226	200	8.14376e-23	2.08106e-15
Issac_4_1_NAQ444_J100_190802_FIXED_rere.mzML	17567	HCD	705.893	0	0.259396	2	K	QVLNQIDK+226.078VK	V	sp|P29699|FETUA_MOUSE	148	148	3.92951e-13	9.27061e-06
Issac_4_1_NAQ444_J100_190802_FIXED_rere.mzML	21047	HCD	812.402	0	-0.300517	2	G	NPVDDICIAK+226.078PR	D	sp|P32261|ANT3_MOUSE	182	158	3.55683e-15	8.53573e-08
Issac_4_1_NAQ444_J100_190802_FIXED_rere.mzML	30498	HCD	704.005	0	1.04036	3	K	TSDQIHFFFAK+226.078LNCR	L	sp|P32261|ANT3_MOUSE	178	157	2.51839e-19	6.17058e-12
Issac_4_1_NAQ444_J100_190802_FIXED_rere.mzML	30562	HCD	704.339	1	-0.923773	3	K	TSDQIHFFFAK+226.078LNCR	L	sp|P32261|ANT3_MOUSE	160	142	5.93394e-19	1.45394e-11
Issac_4_1_NAQ444_J100_190802_FIXED_rere.mzML	14609	HCD	537.267	0	-0.227206	3	K	LYHAFSATK+226.078M(ox)AK	T	sp|P97290|IC1_MOUSE	86	55	4.19159e-12	0.000100591
Issac_4_1_NAQ444_J100_190802_FIXED_rere.mzML	15549	HCD	793.37	0	0.153863	2	Q	DEPQSQWDK+226.078VK	D	sp|Q00623|APOA1_MOUSE	139	124	1.42031e-13	3.38099e-06
Issac_4_1_NAQ444_J100_190802_FIXED_rere.mzML	15584	HCD	529.249	0	-0.230648	3	Q	DEPQSQWDK+226.078VK	D	sp|Q00623|APOA1_MOUSE	98	82	2.31874e-12	5.51966e-05
Issac_4_1_NAQ444_J100_190802_FIXED_rere.mzML	15807	HCD	793.371	0	1.4617	2	Q	DEPQSQWDK+226.078VK	D	sp|Q00623|APOA1_MOUSE	111	93	2.01905e-12	4.80625e-05
Issac_4_1_NAQ444_J100_190802_FIXED_rere.mzML	19074	HCD	626.327	0	1.26684	3	K	QK+226.078VQPYLDEFQKK	W	sp|Q00623|APOA1_MOUSE	116	94	4.1427e-14	1.0016e-06
Issac_4_1_NAQ444_J100_190802_FIXED_rere.mzML	23171	HCD	703.687	0	0.867364	3	K	VK+226.078DFANVYVDAVKDSGR	D	sp|Q00623|APOA1_MOUSE	135	101	3.92881e-16	9.74139e-09
Issac_4_1_NAQ444_J100_190802_FIXED_rere.mzML	24094	HCD	847.435	0	0.21607	2	K	VK+226.078DFANVYVDAVK	D	sp|Q00623|APOA1_MOUSE	161	157	5.04597e-18	1.21999e-10
Issac_4_1_NAQ444_J100_190802_FIXED_rere.mzML	29675	HCD	936.45	0	0.45624	3	Q	DEPQSQWDKVK+226.078DFANVYVDAVK	D	sp|Q00623|APOA1_MOUSE	235	207	6.66653e-25	1.69572e-17
Issac_4_1_NAQ444_J100_190802_FIXED_rere.mzML	29852	HCD	936.783	1	-0.824829	3	Q	DEPQSQWDK+226.078VKDFANVYVDAVK	D	sp|Q00623|APOA1_MOUSE	210	191	1.62446e-26	4.13201e-19
Issac_4_1_NAQ444_J100_190802_FIXED_rere.mzML	29898	HCD	702.589	0	0	4	Q	DEPQSQWDK+226.078VKDFANVYVDAVK	D	sp|Q00623|APOA1_MOUSE	208	109	1.54113e-15	3.92007e-08
Issac_4_1_NAQ444_J100_190802_FIXED_rere.mzML	29939	HCD	936.449	0	-0.260709	3	Q	DEPQSQWDK+226.078VKDFANVYVDAVK	D	sp|Q00623|APOA1_MOUSE	195	169	1.97678e-26	5.0282e-19
Issac_4_1_NAQ444_J100_190802_FIXED_rere.mzML	30017	HCD	806.385	0	0.0756899	4	Q	DEPQSQWDK+226.078VKDFANVYVDAVKDSGR	D	sp|Q00623|APOA1_MOUSE	210	171	2.38119e-23	6.16545e-16
Issac_4_1_NAQ444_J100_190802_FIXED_rere.mzML	30300	HCD	936.449	0	-0.716949	3	Q	DEPQSQWDKVK+226.078DFANVYVDAVK	D	sp|Q00623|APOA1_MOUSE	114	72	2.84031e-16	7.22469e-09
Issac_4_1_NAQ444_J100_190802_FIXED_rere.mzML	30324	HCD	936.784	1	0.152829	3	Q	DEPQSQWDKVK+226.078DFANVYVDAVK	D	sp|Q00623|APOA1_MOUSE	163	132	2.37188e-21	6.03317e-14
Issac_4_1_NAQ444_J100_190802_FIXED_rere.mzML	41502	HCD	818.115	0	-0.298418	3	K	KLEQDTVFVLANYILFK+226.078GK	W	sp|Q00898|A1AT5_MOUSE	159	114	2.46572e-14	6.18002e-07
Issac_4_1_NAQ444_J100_190802_FIXED_rere.mzML	32675	HCD	932.127	0	-0.458356	3	K	YCTAISGDLHILPVAFK+226.078GDSFTR	T	sp|Q01279|EGFR_MOUSE	142	36	8.79587e-11	0.0022477
Issac_4_1_NAQ444_J100_190802_FIXED_rere.mzML	46930	HCD	917.841	0	-1.13048	3	K	NPDK+226.078NIVFSPLSISAALALVSLGAK	G	sp|Q03734|SPA3M_MOUSE	91	40	2.7809e-11	0.000716966
Issac_4_1_NAQ444_J100_190802_FIXED_rere.mzML	47796	HCD	879.827	0	-0.277487	3	N	PDK+226.078NIVFSPLSISAALALVSLGAK	G	sp|Q03734|SPA3M_MOUSE	134	78	4.23081e-13	1.08601e-05
Issac_4_1_NAQ444_J100_190802_FIXED_rere.mzML	20556	HCD	682.349	0	-0.894485	2	K	LK+226.078DSFLADTK	H	sp|Q06770|CBG_MOUSE	68	53	1.20406e-10	0.00284066
Issac_4_1_NAQ444_J100_190802_FIXED_rere.mzML	10016	HCD	671.35	0	-1.00005	2	Q	K+226.078SGLQEIQGR	N	sp|Q3KNY0|IGFN1_MOUSE	101	86	3.84098e-11	0.000906175
Issac_4_1_NAQ444_J100_190802_FIXED_rere.mzML	16450	HCD	664.866	0	0.550804	2	R	TK+226.078TEGLVQVK	L	sp|Q61129|CFAI_MOUSE	84	84	7.13452e-13	1.6832e-05
Issac_4_1_NAQ444_J100_190802_FIXED_rere.mzML	23501	HCD	850.748	0	0.502201	3	K	K+226.078LISVDTEQSNFYLQNGPDR	I	sp|Q61147|CERU_MOUSE	88	43	1.32552e-11	0.00033392
Issac_4_1_NAQ444_J100_190802_FIXED_rere.mzML	28301	HCD	833.419	0	0.805581	3	R	DTANLFPHK+226.078SLTLLM(ox)NPDTK	G	sp|Q61147|CERU_MOUSE	189	181	6.35515e-22	1.60096e-14
Issac_4_1_NAQ444_J100_190802_FIXED_rere.mzML	39527	HCD	661.037	0	-0.0923324	3	K	TIDK+226.078PAWLGFLGPVIK	A	sp|Q61147|CERU_MOUSE	88	78	2.13064e-14	5.25244e-07
Issac_4_1_NAQ444_J100_190802_FIXED_rere.mzML	39567	HCD	991.553	1	-1.19987	2	K	TIDK+226.078PAWLGFLGPVIK	A	sp|Q61147|CERU_MOUSE	79	55	5.49847e-12	0.000135548
Issac_4_1_NAQ444_J100_190802_FIXED_rere.mzML	33769	HCD	953.181	0	0.256133	3	A	VDLPGQQPVSEQAQQK+226.078LPLPALFK	L	sp|Q61247|A2AP_MOUSE	168	133	1.51424e-18	3.88692e-11
Issac_4_1_NAQ444_J100_190802_FIXED_rere.mzML	23471	HCD	678.998	0	1.07868	3	R	IIGGSM(ox)DAK+226.078GSFPWQAK	M	sp|Q61646|HPT_MOUSE	109	90	8.51239e-15	2.11062e-07
Issac_4_1_NAQ444_J100_190802_FIXED_rere.mzML	32216	HCD	834.118	0	0.951254	3	K	DITPTLTLYVGK+226.078NQLVEIEK	V	sp|Q61646|HPT_MOUSE	113	73	6.42655e-15	1.61895e-07
Issac_4_1_NAQ444_J100_190802_FIXED_rere.mzML	8406	HCD	595.296	0	1.84553	2	K	VNCK+226.078VTSR	F	sp|Q61702|ITIH1_MOUSE	86	86	5.04203e-12	0.000116332
Issac_4_1_NAQ444_J100_190802_FIXED_rere.mzML	19756	HCD	653.011	0	0.747739	3	R	NDLVSATK+226.078TQIADAKR	Y	sp|Q61703|ITIH2_MOUSE	121	90	2.59137e-14	6.38822e-07
Issac_4_1_NAQ444_J100_190802_FIXED_rere.mzML	14911	HCD	692.885	0	0	2	K	AVSQGK+226.078TAGLVK	A	sp|Q61704|ITIH3_MOUSE	141	141	5.24542e-15	1.2588e-07
Issac_4_1_NAQ444_J100_190802_FIXED_rere.mzML	19501	HCD	501.54	0	0.54763	4	N	K+226.078LTEVPALVHKDTVVK	S	sp|Q61838|PZP_MOUSE	146	113	7.39881e-15	1.82395e-07
Issac_4_1_NAQ444_J100_190802_FIXED_rere.mzML	20372	HCD	888.955	0	-0.823912	2	R	DLSSSDLSTASK+226.078IVK	W	sp|Q61838|PZP_MOUSE	218	199	1.94939e-17	4.77643e-10
Issac_4_1_NAQ444_J100_190802_FIXED_rere.mzML	20386	HCD	592.974	0	1.02931	3	R	DLSSSDLSTASK+226.078IVK	W	sp|Q61838|PZP_MOUSE	154	136	5.97216e-16	1.4633e-08
Issac_4_1_NAQ444_J100_190802_FIXED_rere.mzML	20651	HCD	888.956	0	-0.617934	2	R	DLSSSDLSTASK+226.078IVK	W	sp|Q61838|PZP_MOUSE	91	70	4.7535e-13	1.16471e-05
Issac_4_1_NAQ444_J100_190802_FIXED_rere.mzML	21746	HCD	689.367	0	-0.531228	2	K	FEVIIK+226.078M(ox)QK	T	sp|Q61838|PZP_MOUSE	98	87	6.06682e-11	0.00141681
Issac_4_1_NAQ444_J100_190802_FIXED_rere.mzML	22026	HCD	689.367	0	-0.354152	2	K	FEVIIK+226.078M(ox)QK	T	sp|Q61838|PZP_MOUSE	99	72	6.89848e-11	0.00161103
Issac_4_1_NAQ444_J100_190802_FIXED_rere.mzML	22408	HCD	717.881	0	-0.595148	2	K	VK+226.078ALSFYQPR	A	sp|Q61838|PZP_MOUSE	131	127	1.40803e-13	3.32187e-06
Issac_4_1_NAQ444_J100_190802_FIXED_rere.mzML	22444	HCD	625.685	0	0.195099	3	K	LTEVPALVHK+226.078DTVVK	S	sp|Q61838|PZP_MOUSE	154	131	6.73686e-17	1.65067e-09
Issac_4_1_NAQ444_J100_190802_FIXED_rere.mzML	22449	HCD	478.924	0	0.127442	3	K	VK+226.078ALSFYQPR	A	sp|Q61838|PZP_MOUSE	101	85	1.15544e-12	2.72594e-05
Issac_4_1_NAQ444_J100_190802_FIXED_rere.mzML	22661	HCD	717.882	0	0.340085	2	K	VK+226.078ALSFYQPR	A	sp|Q61838|PZP_MOUSE	130	126	1.40803e-13	3.32187e-06
Issac_4_1_NAQ444_J100_190802_FIXED_rere.mzML	23360	HCD	857.461	0	-0.427088	3	K	AESPVFVQTDKPIYK+226.078PGQIVK	F	sp|Q61838|PZP_MOUSE	230	213	7.15584e-22	1.81155e-14
Issac_4_1_NAQ444_J100_190802_FIXED_rere.mzML	23620	HCD	857.462	0	1.49481	3	K	AESPVFVQTDK+226.078PIYKPGQIVK	F	sp|Q61838|PZP_MOUSE	195	169	3.2338e-21	8.18658e-14
Issac_4_1_NAQ444_J100_190802_FIXED_rere.mzML	24083	HCD	719.14	0	0.0848724	4	K	AESPVFVQTDKPIYKPGQIVK+226.078FR	V	sp|Q61838|PZP_MOUSE	238	234	1.6656e-29	4.25629e-22
Issac_4_1_NAQ444_J100_190802_FIXED_rere.mzML	24117	HCD	958.518	0	0.636766	3	K	AESPVFVQTDKPIYKPGQIVK+226.078FR	V	sp|Q61838|PZP_MOUSE	155	134	1.17787e-22	3.00992e-15
Issac_4_1_NAQ444_J100_190802_FIXED_rere.mzML	24265	HCD	869.952	0	0.701593	2	K	SK+226.078AINYLISGYQR	Q	sp|Q61838|PZP_MOUSE	179	172	1.42406e-16	3.44302e-09
Issac_4_1_NAQ444_J100_190802_FIXED_rere.mzML	24272	HCD	580.303	0	0.631068	3	K	SK+226.078AINYLISGYQR	Q	sp|Q61838|PZP_MOUSE	94	86	7.36072e-14	1.77964e-06
Issac_4_1_NAQ444_J100_190802_FIXED_rere.mzML	24517	HCD	869.95	0	-0.561274	2	K	SK+226.078AINYLISGYQR	Q	sp|Q61838|PZP_MOUSE	170	166	1.34473e-16	3.25122e-09
Issac_4_1_NAQ444_J100_190802_FIXED_rere.mzML	24538	HCD	580.303	0	0.105178	3	K	SK+226.078AINYLISGYQR	Q	sp|Q61838|PZP_MOUSE	76	65	3.31724e-13	8.02026e-06
Issac_4_1_NAQ444_J100_190802_FIXED_rere.mzML	24779	HCD	869.947	0	-4.70067	2	K	SK+226.078AINYLISGYQR	Q	sp|Q61838|PZP_MOUSE	134	108	3.09534e-14	7.48376e-07
Issac_4_1_NAQ444_J100_190802_FIXED_rere.mzML	24938	HCD	689.353	0	-0.708317	3	R	SQK+226.078EVLVTIESSGTFSK	T	sp|Q61838|PZP_MOUSE	116	98	5.91709e-15	1.46713e-07
Issac_4_1_NAQ444_J100_190802_FIXED_rere.mzML	25997	HCD	960.812	0	-2.28688	3	R	LPDLPGNYVTK+226.078GSGSGCVYLQTSLK	Y	sp|Q61838|PZP_MOUSE	244	228	9.92433e-26	2.55868e-18
Issac_4_1_NAQ444_J100_190802_FIXED_rere.mzML	26263	HCD	960.814	0	-0.0635244	3	R	LPDLPGNYVTK+226.078GSGSGCVYLQTSLK	Y	sp|Q61838|PZP_MOUSE	246	229	5.00699e-27	1.29089e-19
Issac_4_1_NAQ444_J100_190802_FIXED_rere.mzML	26571	HCD	960.816	0	2.09631	3	R	LPDLPGNYVTK+226.078GSGSGCVYLQTSLK	Y	sp|Q61838|PZP_MOUSE	194	159	3.46745e-21	8.93973e-14
Issac_4_1_NAQ444_J100_190802_FIXED_rere.mzML	26749	HCD	961.146	1	-2.39202	3	R	LPDLPGNYVTK+226.078GSGSGCVYLQTSLK	Y	sp|Q61838|PZP_MOUSE	195	151	3.3557e-21	8.65162e-14
Issac_4_1_NAQ444_J100_190802_FIXED_rere.mzML	26861	HCD	960.814	0	0	3	R	LPDLPGNYVTK+226.078GSGSGCVYLQTSLK	Y	sp|Q61838|PZP_MOUSE	129	65	5.72953e-14	1.47718e-06
Issac_4_1_NAQ444_J100_190802_FIXED_rere.mzML	26897	HCD	813.958	0	1.12479	4	K	SIQIIK+226.078AESPVFVQTDKPIYKPGQIVK	F	sp|Q61838|PZP_MOUSE	287	259	2.33851e-26	6.0803e-19
Issac_4_1_NAQ444_J100_190802_FIXED_rere.mzML	27101	HCD	961.146	1	-1.94735	3	R	LPDLPGNYVTK+226.078GSGSGCVYLQTSLK	Y	sp|Q61838|PZP_MOUSE	148	121	3.91008e-21	1.00809e-13
Issac_4_1_NAQ444_J100_190802_FIXED_rere.mzML	29697	HCD	983.515	0	-1.11705	3	K	FTK+226.078VNTNYRPGLPFSGQVLLVDEK	G	sp|Q61838|PZP_MOUSE	246	231	5.3996e-27	1.38603e-19
Issac_4_1_NAQ444_J100_190802_FIXED_rere.mzML	29712	HCD	983.85	1	-0.847415	3	K	FTK+226.078VNTNYRPGLPFSGQVLLVDEK	G	sp|Q61838|PZP_MOUSE	236	226	1.40692e-27	3.61144e-20
Issac_4_1_NAQ444_J100_190802_FIXED_rere.mzML	32598	HCD	1166.57	1	-0.505306	3	K	QQNSHGGFSSTQDTVVALQALSK+226.078YGAATFTR	S	sp|Q61838|PZP_MOUSE	139	51	8.10289e-13	2.14056e-05
Issac_4_1_NAQ444_J100_190802_FIXED_rere.mzML	34172	HCD	568.652	0	-1.18066	3	K	EYVLPK+226.078FEVIIK	M	sp|Q61838|PZP_MOUSE	125	125	1.20233e-15	2.88538e-08
Issac_4_1_NAQ444_J100_190802_FIXED_rere.mzML	34181	HCD	852.475	0	-0.85917	2	K	EYVLPK+226.078FEVIIK	M	sp|Q61838|PZP_MOUSE	161	140	2.72934e-14	6.54991e-07
Issac_4_1_NAQ444_J100_190802_FIXED_rere.mzML	34345	HCD	986.515	0	-0.0618694	3	K	IKEEGTGIELTGIGSCEIANALSK+226.078LK	F	sp|Q61838|PZP_MOUSE	289	209	1.22001e-20	3.15888e-13
Issac_4_1_NAQ444_J100_190802_FIXED_rere.mzML	34434	HCD	852.477	0	1.64674	2	K	EYVLPK+226.078FEVIIK	M	sp|Q61838|PZP_MOUSE	144	129	8.82104e-15	2.11689e-07
Issac_4_1_NAQ444_J100_190802_FIXED_rere.mzML	34708	HCD	852.477	0	1.43195	2	K	EYVLPK+226.078FEVIIK	M	sp|Q61838|PZP_MOUSE	115	85	4.52846e-12	0.000108675
Issac_4_1_NAQ444_J100_190802_FIXED_rere.mzML	38167	HCD	1028.88	0	0.118644	3	K	YNILPVADGK+226.078APFALQVNTLPLNFDK	A	sp|Q61838|PZP_MOUSE	131	40	7.25271e-11	0.00187789
Issac_4_1_NAQ444_J100_190802_FIXED_rere.mzML	38292	HCD	1017.55	1	0.560712	3	K	LSPQSIYNLLPGK+226.078TVQGAFFGVPVYK	D	sp|Q61838|PZP_MOUSE	179	133	1.52795e-18	3.95621e-11
Issac_4_1_NAQ444_J100_190802_FIXED_rere.mzML	38354	HCD	987.889	0	0.247134	3	K	VK+226.078AAPLSLCALTAVDQSVLLLKPEAK	L	sp|Q61838|PZP_MOUSE	270	260	6.66382e-29	1.72541e-21
Issac_4_1_NAQ444_J100_190802_FIXED_rere.mzML	38398	HCD	741.169	0	0.3294	4	K	VK+226.078AAPLSLCALTAVDQSVLLLKPEAK	L	sp|Q61838|PZP_MOUSE	202	128	4.47016e-17	1.15743e-09
Issac_4_1_NAQ444_J100_190802_FIXED_rere.mzML	38610	HCD	988.222	1	-1.33793	3	K	VK+226.078AAPLSLCALTAVDQSVLLLKPEAK	L	sp|Q61838|PZP_MOUSE	142	97	2.09674e-17	5.42894e-10
Issac_4_1_NAQ444_J100_190802_FIXED_rere.mzML	38636	HCD	987.889	0	0.123567	3	K	VK+226.078AAPLSLCALTAVDQSVLLLKPEAK	L	sp|Q61838|PZP_MOUSE	140	87	9.37296e-16	2.42687e-08
Issac_4_1_NAQ444_J100_190802_FIXED_rere.mzML	39576	HCD	912.167	0	-0.334561	3	K	AAPLSLCALTAVDQSVLLLK+226.078PEAK	L	sp|Q61838|PZP_MOUSE	163	115	8.72241e-15	2.23896e-07
Issac_4_1_NAQ444_J100_190802_FIXED_rere.mzML	51421	HCD	960.814	0	0.508195	3	R	LPDLPGNYVTK+226.078GSGSGCVYLQTSLK	Y	sp|Q61838|PZP_MOUSE	241	222	2.20284e-25	5.67932e-18
Issac_4_1_NAQ444_J100_190802_FIXED_rere.mzML	25518	HCD	730.375	1	-1.40655	6	R	FLPK+226.078VMLALLVSVSAEGYK+226.078K+226.078LAVWLNDMENYR	L	sp|Q6PB70|ANO8_MOUSE	114	16	6.80159e-11	0.00180362
Issac_4_1_NAQ444_J100_190802_FIXED_rere.mzML	19843	HCD	885.765	0	0.482347	3	R	K+226.078GGETSEM(ox)YLIQPDTSIKPYR	V	sp|Q8K0E8|FIBB_MOUSE	137	92	1.27332e-13	3.22349e-06
Issac_4_1_NAQ444_J100_190802_FIXED_rere.mzML	21149	HCD	810.049	0	0.376738	3	R	SK+226.078IQKLESDISAQM(ox)EYCR	T	sp|Q8K0E8|FIBB_MOUSE	118	95	3.47987e-16	8.6759e-09
Issac_4_1_NAQ444_J100_190802_FIXED_rere.mzML	29214	HCD	909.113	1	-1.65588	3	K	KYCGLPGEYWLGNDK+226.078ISQLTR	M	sp|Q8K0E8|FIBB_MOUSE	181	170	9.00055e-23	2.27855e-15
Issac_4_1_NAQ444_J100_190802_FIXED_rere.mzML	31044	HCD	866.417	1	0.658555	3	K	YCGLPGEYWLGNDK+226.078ISQLTR	M	sp|Q8K0E8|FIBB_MOUSE	116	103	5.61835e-19	1.41535e-11
Issac_4_1_NAQ444_J100_190802_FIXED_rere.mzML	17268	HCD	738.897	0	-0.330412	2	R	VSTK+226.078IQTAQFK	M	sp|Q8K182|CO8A_MOUSE	118	114	6.70561e-14	1.59624e-06
Issac_4_1_NAQ444_J100_190802_FIXED_rere.mzML	23621	HCD	921.817	0	0.993178	3	K	SHSAGVTVGVAPVK+226.078SPVSIEVTGSGSK	A	sp|Q8K182|CO8A_MOUSE	228	204	9.53283e-24	2.47861e-16
Issac_4_1_NAQ444_J100_190802_FIXED_rere.mzML	10812	HCD	638.803	0	-0.668823	2	R	VGPESDK+226.078YR	L	sp|Q8VCM7|FIBG_MOUSE	80	79	6.60596e-13	1.54272e-05
Issac_4_1_NAQ444_J100_190802_FIXED_rere.mzML	19715	HCD	935.123	0	4.30781	3	K	AIQVYYNPDQPPK+226.078PGM(ox)IDSATQK	S	sp|Q8VCM7|FIBG_MOUSE	115	53	2.58237e-13	6.599e-06
Issac_4_1_NAQ444_J100_190802_FIXED_rere.mzML	20806	HCD	770.391	0	-0.237679	3	R	YLQEIYNSNNQK+226.078ITNLK	Q	sp|Q8VCM7|FIBG_MOUSE	118	108	3.1884e-18	7.90554e-11
Issac_4_1_NAQ444_J100_190802_FIXED_rere.mzML	25099	HCD	1096.56	1	0.130554	3	K	ELIK+226.078AIQVYYNPDQPPKPGM(ox)IDSATQK	S	sp|Q8VCM7|FIBG_MOUSE	261	215	9.89376e-23	2.57245e-15
Issac_4_1_NAQ444_J100_190802_FIXED_rere.mzML	25114	HCD	1096.22	0	-0.334067	3	K	ELIK+226.078AIQVYYNPDQPPKPGM(ox)IDSATQK	S	sp|Q8VCM7|FIBG_MOUSE	243	179	4.79083e-20	1.24565e-12
Issac_4_1_NAQ444_J100_190802_FIXED_rere.mzML	25138	HCD	822.418	0	0.816357	4	K	ELIK+226.078AIQVYYNPDQPPKPGM(ox)IDSATQK	S	sp|Q8VCM7|FIBG_MOUSE	241	149	2.35092e-18	6.11258e-11
Issac_4_1_NAQ444_J100_190802_FIXED_rere.mzML	25654	HCD	602.331	0	-0.405326	3	K	GAK+226.078ESGLYFIRPLK	A	sp|Q8VCM7|FIBG_MOUSE	102	100	2.38622e-14	5.8092e-07
Issac_4_1_NAQ444_J100_190802_FIXED_rere.mzML	26282	HCD	583.324	0	-0.104633	3	K	ESGLYFIRPLK+226.078AK	Q	sp|Q8VCM7|FIBG_MOUSE	143	120	6.43745e-15	1.55642e-07
Issac_4_1_NAQ444_J100_190802_FIXED_rere.mzML	31272	HCD	790.04	0	0.772559	3	K	SSTTNGFDDGIIWATWK+226.078SR	W	sp|Q8VCM7|FIBG_MOUSE	121	76	5.98297e-12	0.000149955
Issac_4_1_NAQ444_J100_190802_FIXED_rere.mzML	31950	HCD	915.483	0	-0.13334	3	K	KM(ox)VEEIVK+226.078YEALLLTHETSIR	Y	sp|Q8VCM7|FIBG_MOUSE	190	140	2.62367e-17	6.64199e-10
Issac_4_1_NAQ444_J100_190802_FIXED_rere.mzML	31954	HCD	686.865	0	0.177721	4	K	KM(ox)VEEIVK+226.078YEALLLTHETSIR	Y	sp|Q8VCM7|FIBG_MOUSE	204	166	9.96928e-18	2.52379e-10
Issac_4_1_NAQ444_J100_190802_FIXED_rere.mzML	34203	HCD	872.785	0	-0.419589	3	K	M(ox)VEEIVK+226.078YEALLLTHETSIR	Y	sp|Q8VCM7|FIBG_MOUSE	259	259	1.40817e-24	3.54741e-17
Issac_4_1_NAQ444_J100_190802_FIXED_rere.mzML	34334	HCD	873.119	1	-0.815064	3	K	M(ox)VEEIVK+226.078YEALLLTHETSIR	Y	sp|Q8VCM7|FIBG_MOUSE	247	243	6.60962e-24	1.66507e-16
Issac_4_1_NAQ444_J100_190802_FIXED_rere.mzML	34480	HCD	872.789	0	4.82527	3	K	M(ox)VEEIVK+226.078YEALLLTHETSIR	Y	sp|Q8VCM7|FIBG_MOUSE	226	218	3.21396e-23	8.09647e-16
Issac_4_1_NAQ444_J100_190802_FIXED_rere.mzML	34821	HCD	873.12	1	0.583566	3	K	M(ox)VEEIVK+226.078YEALLLTHETSIR	Y	sp|Q8VCM7|FIBG_MOUSE	198	176	1.99153e-22	5.01699e-15
Issac_4_1_NAQ444_J100_190802_FIXED_rere.mzML	19687	HCD	581.963	0	-0.839023	3	K	EDK+226.078VWVYPPEKK	E	sp|Q91X72|HEMO_MOUSE	88	59	8.0212e-12	0.000192494
Issac_4_1_NAQ444_J100_190802_FIXED_rere.mzML	24171	HCD	861.401	0	0.850269	2	R	YYCFQGNK+226.078FLR	F	sp|Q91X72|HEMO_MOUSE	145	145	1.26344e-16	3.00757e-09
Issac_4_1_NAQ444_J100_190802_FIXED_rere.mzML	24174	HCD	574.603	0	0.424886	3	R	YYCFQGNK+226.078FLR	F	sp|Q91X72|HEMO_MOUSE	128	128	1.26344e-16	3.00757e-09
Issac_4_1_NAQ444_J100_190802_FIXED_rere.mzML	24425	HCD	861.4	0	0.354279	2	R	YYCFQGNK+226.078FLR	F	sp|Q91X72|HEMO_MOUSE	151	151	1.26344e-16	3.00757e-09
Issac_4_1_NAQ444_J100_190802_FIXED_rere.mzML	24456	HCD	574.937	1	-0.388259	3	R	YYCFQGNK+226.078FLR	F	sp|Q91X72|HEMO_MOUSE	84	81	2.23042e-15	5.30942e-08
Issac_4_1_NAQ444_J100_190802_FIXED_rere.mzML	24460	HCD	574.602	0	0.106222	3	R	YYCFQGNK+226.078FLR	F	sp|Q91X72|HEMO_MOUSE	71	70	6.35782e-16	1.51345e-08
Issac_4_1_NAQ444_J100_190802_FIXED_rere.mzML	27951	HCD	675.859	0	1.35461	4	R	GPDSVFLIK+226.078EDKVWVYPPEKK	E	sp|Q91X72|HEMO_MOUSE	156	109	1.54536e-17	3.91217e-10
Issac_4_1_NAQ444_J100_190802_FIXED_rere.mzML	29408	HCD	865.936	0	-2.67841	2	R	WK+226.078NPITSVDAAFR	G	sp|Q91X72|HEMO_MOUSE	155	126	1.74197e-15	4.21166e-08
Issac_4_1_NAQ444_J100_190802_FIXED_rere.mzML	29426	HCD	866.438	1	-1.37323	2	R	WK+226.078NPITSVDAAFR	G	sp|Q91X72|HEMO_MOUSE	130	130	6.4882e-18	1.56868e-10
Issac_4_1_NAQ444_J100_190802_FIXED_rere.mzML	32848	HCD	741.854	0	0.905013	2	R	K+226.078WFWDFATR	T	sp|Q91X72|HEMO_MOUSE	129	129	1.27989e-14	2.98899e-07
Issac_4_1_NAQ444_J100_190802_FIXED_rere.mzML	32896	HCD	765.648	0	0.797171	4	R	WK+226.078NPITSVDAAFRGPDSVFLIKEDK	V	sp|Q91X72|HEMO_MOUSE	249	200	5.83223e-22	1.50366e-14
Issac_4_1_NAQ444_J100_190802_FIXED_rere.mzML	32962	HCD	765.897	1	-0.537404	4	R	WK+226.078NPITSVDAAFRGPDSVFLIKEDK	V	sp|Q91X72|HEMO_MOUSE	205	143	8.13912e-17	2.09842e-09
Issac_4_1_NAQ444_J100_190802_FIXED_rere.mzML	33100	HCD	741.853	0	0.329096	2	R	K+226.078WFWDFATR	T	sp|Q91X72|HEMO_MOUSE	127	127	1.27989e-14	2.98899e-07
Issac_4_1_NAQ444_J100_190802_FIXED_rere.mzML	33370	HCD	741.853	0	0	2	R	K+226.078WFWDFATR	T	sp|Q91X72|HEMO_MOUSE	89	88	1.001e-13	2.33769e-06
Issac_4_1_NAQ444_J100_190802_FIXED_rere.mzML	36242	HCD	896.471	0	-0.54467	3	R	WK+226.078NPITSVDAAFRGPDSVFLIK	E	sp|Q91X72|HEMO_MOUSE	193	132	1.54384e-17	3.92697e-10
Issac_4_1_NAQ444_J100_190802_FIXED_rere.mzML	7107	HCD	414.534	0	-0.368095	3	K	K+226.078SCHTGLGR	S	sp|Q921I1|TRFE_MOUSE	93	73	3.21985e-12	7.51947e-05
Issac_4_1_NAQ444_J100_190802_FIXED_rere.mzML	10135	HCD	442.892	0	0.206716	3	K	VAQEHFGK+226.078GK	S	sp|Q921I1|TRFE_MOUSE	107	103	2.1053e-14	4.96689e-07
Issac_4_1_NAQ444_J100_190802_FIXED_rere.mzML	12497	HCD	669.315	0	0.455952	2	K	K+226.078TSYPDCIK	A	sp|Q921I1|TRFE_MOUSE	116	116	4.40685e-13	1.02915e-05
Issac_4_1_NAQ444_J100_190802_FIXED_rere.mzML	15523	HCD	568.944	0	-0.321834	3	R	DHM(ox)K+226.078TVLPPDGPR	L	sp|Q921I1|TRFE_MOUSE	98	47	1.0814e-10	0.00261457
Issac_4_1_NAQ444_J100_190802_FIXED_rere.mzML	15659	HCD	852.914	0	0.357804	2	R	DHM(ox)K+226.078TVLPPDGPR	L	sp|Q921I1|TRFE_MOUSE	92	90	2.7927e-16	6.75205e-09
Issac_4_1_NAQ444_J100_190802_FIXED_rere.mzML	15778	HCD	568.944	0	-1.39461	3	R	DHM(ox)K+226.078TVLPPDGPR	L	sp|Q921I1|TRFE_MOUSE	106	80	8.24649e-13	1.9938e-05
Issac_4_1_NAQ444_J100_190802_FIXED_rere.mzML	16033	HCD	568.945	0	0.214556	3	R	DHM(ox)K+226.078TVLPPDGPR	L	sp|Q921I1|TRFE_MOUSE	94	59	3.1158e-11	0.000753324
Issac_4_1_NAQ444_J100_190802_FIXED_rere.mzML	16720	HCD	739.654	0	0	3	K	CAPNNK+226.078EEYNGYTGAFR	C	sp|Q921I1|TRFE_MOUSE	122	104	4.31874e-18	1.07082e-10
Issac_4_1_NAQ444_J100_190802_FIXED_rere.mzML	18467	HCD	611.317	0	-0.798736	3	K	K+226.078GTDFQLNQLEGKK	S	sp|Q921I1|TRFE_MOUSE	134	119	5.0146e-16	1.2208e-08
Issac_4_1_NAQ444_J100_190802_FIXED_rere.mzML	19478	HCD	750.667	0	-0.650463	3	K	WCAVSEHENTK+226.078CISFR	D	sp|Q921I1|TRFE_MOUSE	222	219	1.48427e-22	3.659e-15
Issac_4_1_NAQ444_J100_190802_FIXED_rere.mzML	19734	HCD	751.002	1	-0.215887	3	K	WCAVSEHENTK+226.078CISFR	D	sp|Q921I1|TRFE_MOUSE	176	117	1.09786e-14	2.70642e-07
Issac_4_1_NAQ444_J100_190802_FIXED_rere.mzML	19809	HCD	750.668	0	0.243923	3	K	WCAVSEHENTK+226.078CISFR	D	sp|Q921I1|TRFE_MOUSE	116	60	8.00377e-12	0.000197308
Issac_4_1_NAQ444_J100_190802_FIXED_rere.mzML	20141	HCD	852.423	0	-1.57524	2	K	K+226.078GTDFQLNQLEGK	S	sp|Q921I1|TRFE_MOUSE	182	182	1.71556e-17	4.1478e-10
Issac_4_1_NAQ444_J100_190802_FIXED_rere.mzML	20191	HCD	568.618	0	-1.39541	3	K	K+226.078GTDFQLNQLEGK	S	sp|Q921I1|TRFE_MOUSE	86	59	6.22985e-12	0.000150622
Issac_4_1_NAQ444_J100_190802_FIXED_rere.mzML	20524	HCD	852.425	0	0.501213	2	K	GTDFQLNQLEGK+226.078K	S	sp|Q921I1|TRFE_MOUSE	149	137	3.39688e-14	8.2128e-07
Issac_4_1_NAQ444_J100_190802_FIXED_rere.mzML	24975	HCD	622.326	0	-0.294228	3	K	GK+226.078SKDFQLFSSPLGK	D	sp|Q921I1|TRFE_MOUSE	134	131	4.48982e-19	1.1001e-11
Issac_4_1_NAQ444_J100_190802_FIXED_rere.mzML	25041	HCD	932.986	0	1.50464	2	K	GK+226.078SKDFQLFSSPLGK	D	sp|Q921I1|TRFE_MOUSE	72	32	1.49065e-11	0.00036524
Issac_4_1_NAQ444_J100_190802_FIXED_rere.mzML	26511	HCD	1112.85	0	1.64538	3	R	NQQEGVCPEGSIDNSPVK+226.078WCALSHLER	T	sp|Q921I1|TRFE_MOUSE	77	9	1.36567e-11	0.000355085
Issac_4_1_NAQ444_J100_190802_FIXED_rere.mzML	28366	HCD	840.427	0	0.653616	2	K	SK+226.078DFQLFSSPLGK	D	sp|Q921I1|TRFE_MOUSE	177	174	1.17071e-16	2.83048e-09
Issac_4_1_NAQ444_J100_190802_FIXED_rere.mzML	28555	HCD	840.926	1	-3.01264	2	K	SK+226.078DFQLFSSPLGK	D	sp|Q921I1|TRFE_MOUSE	178	172	1.88852e-16	4.56596e-09
Issac_4_1_NAQ444_J100_190802_FIXED_rere.mzML	31782	HCD	621.085	0	-0.786174	4	K	GK+226.078SKDFQLFSSPLGKDLLFK	D	sp|Q921I1|TRFE_MOUSE	133	99	1.49443e-16	3.7647e-09
Issac_4_1_NAQ444_J100_190802_FIXED_rere.mzML	34718	HCD	642.677	0	0.379881	3	R	KNNGK+226.078EDLIWEILK	V	sp|Q921I1|TRFE_MOUSE	125	112	1.14495e-14	2.78737e-07
Issac_4_1_NAQ444_J100_190802_FIXED_rere.mzML	34928	HCD	766.409	1	2.01929	3	K	SK+226.078DFQLFSSPLGKDLLFK	D	sp|Q921I1|TRFE_MOUSE	133	75	3.05209e-13	7.60936e-06
Issac_4_1_NAQ444_J100_190802_FIXED_rere.mzML	35414	HCD	766.408	1	1.14289	3	K	SKDFQLFSSPLGK+226.078DLLFK	D	sp|Q921I1|TRFE_MOUSE	165	152	9.47192e-17	2.36151e-09
Issac_4_1_NAQ444_J100_190802_FIXED_rere.mzML	35431	HCD	766.073	0	0.478037	3	K	SKDFQLFSSPLGK+226.078DLLFK	D	sp|Q921I1|TRFE_MOUSE	162	150	1.10262e-17	2.74901e-10
Issac_4_1_NAQ444_J100_190802_FIXED_rere.mzML	35874	HCD	1004.48	1	0.203309	3	R	SPLEK+226.078AVSSFFSGSCVPCADPVAFPK	L	sp|Q921I1|TRFE_MOUSE	193	141	1.3165e-21	3.40873e-14
Issac_4_1_NAQ444_J100_190802_FIXED_rere.mzML	35884	HCD	1004.14	0	-0.18235	3	R	SPLEK+226.078AVSSFFSGSCVPCADPVAFPK	L	sp|Q921I1|TRFE_MOUSE	183	158	7.38592e-27	1.91238e-19
Issac_4_1_NAQ444_J100_190802_FIXED_rere.mzML	35921	HCD	753.362	0	3.80782	4	R	SPLEK+226.078AVSSFFSGSCVPCADPVAFPK	L	sp|Q921I1|TRFE_MOUSE	133	89	2.2448e-17	5.81231e-10
Issac_4_1_NAQ444_J100_190802_FIXED_rere.mzML	36149	HCD	1004.14	0	0	3	R	SPLEK+226.078AVSSFFSGSCVPCADPVAFPK	L	sp|Q921I1|TRFE_MOUSE	178	150	5.41628e-25	1.4024e-17
Issac_4_1_NAQ444_J100_190802_FIXED_rere.mzML	36174	HCD	753.359	0	0.405087	4	R	SPLEK+226.078AVSSFFSGSCVPCADPVAFPK	L	sp|Q921I1|TRFE_MOUSE	141	68	5.22726e-14	1.35346e-06
Issac_4_1_NAQ444_J100_190802_FIXED_rere.mzML	36181	HCD	724.066	0	0.252885	3	K	DLLFK+226.078DSAFGLLRVPPR	M	sp|Q921I1|TRFE_MOUSE	150	120	2.8115e-14	6.97105e-07
Issac_4_1_NAQ444_J100_190802_FIXED_rere.mzML	36426	HCD	860.958	0	0.141784	2	K	DLLFK+226.078DSAFGLLR	V	sp|Q921I1|TRFE_MOUSE	167	166	6.92849e-16	1.67514e-08
Issac_4_1_NAQ444_J100_190802_FIXED_rere.mzML	36432	HCD	574.308	0	-0.318828	3	K	DLLFK+226.078DSAFGLLR	V	sp|Q921I1|TRFE_MOUSE	133	126	1.63797e-15	3.96021e-08
Issac_4_1_NAQ444_J100_190802_FIXED_rere.mzML	36448	HCD	724.066	0	-0.084295	3	K	DLLFK+226.078DSAFGLLRVPPR	M	sp|Q921I1|TRFE_MOUSE	156	127	1.58629e-15	3.93317e-08
Issac_4_1_NAQ444_J100_190802_FIXED_rere.mzML	36679	HCD	860.958	0	-0.0708921	2	K	DLLFK+226.078DSAFGLLR	V	sp|Q921I1|TRFE_MOUSE	173	171	6.92849e-16	1.67514e-08
Issac_4_1_NAQ444_J100_190802_FIXED_rere.mzML	36702	HCD	724.067	0	0.50577	3	K	DLLFK+226.078DSAFGLLRVPPR	M	sp|Q921I1|TRFE_MOUSE	146	88	3.05646e-11	0.000757841
Issac_4_1_NAQ444_J100_190802_FIXED_rere.mzML	36704	HCD	574.308	0	0.850208	3	K	DLLFK+226.078DSAFGLLR	V	sp|Q921I1|TRFE_MOUSE	96	94	2.38861e-15	5.77507e-08
Issac_4_1_NAQ444_J100_190802_FIXED_rere.mzML	36938	HCD	860.958	0	-0.708921	2	K	DLLFK+226.078DSAFGLLR	V	sp|Q921I1|TRFE_MOUSE	133	122	9.05621e-15	2.18957e-07
Issac_4_1_NAQ444_J100_190802_FIXED_rere.mzML	37505	HCD	860.957	0	-1.06338	2	K	DLLFK+226.078DSAFGLLR	V	sp|Q921I1|TRFE_MOUSE	100	80	5.31531e-13	1.28511e-05
Issac_4_1_NAQ444_J100_190802_FIXED_rere.mzML	38013	HCD	860.959	0	0.708921	2	K	DLLFK+226.078DSAFGLLR	V	sp|Q921I1|TRFE_MOUSE	80	72	3.43214e-12	8.29805e-05
Issac_4_1_NAQ444_J100_190802_FIXED_rere.mzML	38914	HCD	694.698	1	-0.145491	3	K	DFQLFSSPLGK+226.078DLLFK	D	sp|Q921I1|TRFE_MOUSE	60	37	3.15344e-11	0.000777384
Issac_4_1_NAQ444_J100_190802_FIXED_rere.mzML	47567	HCD	790.421	0	-1.15828	3	R	SAGWVIPIGLLFCK+226.078LSEPR	S	sp|Q921I1|TRFE_MOUSE	157	114	8.28422e-15	2.07633e-07
Issac_4_1_NAQ444_J100_190802_FIXED_rere.mzML	38761	HCD	885.445	1	-1.56225	3	A	LSPTNCDASEPLAEK+226.078VLDLINK	G	sp|Q9ESB3|HRG_MOUSE	171	120	5.44068e-15	1.38391e-07
Issac_4_1_NAQ444_J100_190802_FIXED_rere.mzML	38789	HCD	885.113	0	1.03436	3	A	LSPTNCDASEPLAEK+226.078VLDLINK	G	sp|Q9ESB3|HRG_MOUSE	182	134	8.99835e-16	2.28885e-08
Issac_4_1_NAQ444_J100_190802_FIXED_rere.mzML	14591	HCD	664.355	0	-0.73497	2	K	GTQGK+226.078IAEAVK	K	tr|A0A0A0MQA3|A0A0A0MQA3_MOUSE	98	89	9.75878e-13	2.32304e-05
Issac_4_1_NAQ444_J100_190802_FIXED_rere.mzML	14612	HCD	664.858	1	0.782489	2	K	GTQGK+226.078IAEAVK	K	tr|A0A0A0MQA3|A0A0A0MQA3_MOUSE	96	85	1.07312e-12	2.55451e-05
Issac_4_1_NAQ444_J100_190802_FIXED_rere.mzML	16999	HCD	596.982	0	-0.408958	3	K	KVINDFVEK+226.078GTQGK	I	tr|A0A0A0MQA3|A0A0A0MQA3_MOUSE	102	97	1.62246e-14	3.94986e-07
Issac_4_1_NAQ444_J100_190802_FIXED_rere.mzML	18337	HCD	830.923	0	1.39564	2	K	VINDFVEK+226.078GTQGK	I	tr|A0A0A0MQA3|A0A0A0MQA3_MOUSE	159	156	2.46708e-17	5.96479e-10
Issac_4_1_NAQ444_J100_190802_FIXED_rere.mzML	20516	HCD	676.345	0	-4.33163	3	K	M(ox)QHLEQTLSK+226.078ELISK	F	tr|A0A0A0MQA3|A0A0A0MQA3_MOUSE	110	71	9.48341e-12	0.000232364
Issac_4_1_NAQ444_J100_190802_FIXED_rere.mzML	23101	HCD	716.381	0	0.170399	2	K	LVEK+226.078FLEEAK	N	tr|A0A0A0MQA3|A0A0A0MQA3_MOUSE	115	114	1.07156e-12	2.52805e-05
Issac_4_1_NAQ444_J100_190802_FIXED_rere.mzML	30618	HCD	730.41	1	-3.55241	2	K	ELISK+226.078FLLNR	R	tr|A0A0A0MQA3|A0A0A0MQA3_MOUSE	126	124	3.37084e-12	7.9526e-05
Issac_4_1_NAQ444_J100_190802_FIXED_rere.mzML	30642	HCD	729.91	0	-0.33448	2	K	ELISK+226.078FLLNR	R	tr|A0A0A0MQA3|A0A0A0MQA3_MOUSE	110	107	3.37084e-12	7.9526e-05
Issac_4_1_NAQ444_J100_190802_FIXED_rere.mzML	42161	HCD	804.099	0	-0.60724	3	K	KLDQDTVFALANYILFK+226.078GK	W	tr|A0A0A0MQA3|A0A0A0MQA3_MOUSE	214	130	2.6505e-14	6.64314e-07
Issac_4_1_NAQ444_J100_190802_FIXED_rere.mzML	13834	HCD	578.314	0	1.0554	2	K	LALK+226.078NQDK	N	tr|A0A0R4J0I1|A0A0R4J0I1_MOUSE	105	105	4.32699e-11	0.000998341
Issac_4_1_NAQ444_J100_190802_FIXED_rere.mzML	27336	HCD	609.313	0	-0.701192	3	K	DLQILAEFHEK+226.078TR	A	tr|A0A0R4J0I1|A0A0R4J0I1_MOUSE	164	164	1.66706e-16	4.03053e-09
Issac_4_1_NAQ444_J100_190802_FIXED_rere.mzML	28718	HCD	658.351	0	-1.48334	3	R	K+226.078TLFSSQIEELNLPK	F	tr|A0A0R4J0I1|A0A0R4J0I1_MOUSE	107	84	7.70635e-14	1.88822e-06
Issac_4_1_NAQ444_J100_190802_FIXED_rere.mzML	28735	HCD	658.686	1	-0.338868	3	R	K+226.078TLFSSQIEELNLPK	F	tr|A0A0R4J0I1|A0A0R4J0I1_MOUSE	116	98	3.55352e-14	8.70687e-07
Issac_4_1_NAQ444_J100_190802_FIXED_rere.mzML	38136	HCD	901.25	0	0.880397	4	K	KLSVSQVVHK+226.078AVLDVAETGTEAAAATGVIGGIRK	A	tr|A0A0R4J0I1|A0A0R4J0I1_MOUSE	341	228	1.38141e-23	3.69035e-16
Issac_4_1_NAQ444_J100_190802_FIXED_rere.mzML	38140	HCD	721.201	0	0.761669	5	K	KLSVSQVVHK+226.078AVLDVAETGTEAAAATGVIGGIRK	A	tr|A0A0R4J0I1|A0A0R4J0I1_MOUSE	232	135	1.22039e-18	3.26019e-11
Issac_4_1_NAQ444_J100_190802_FIXED_rere.mzML	39411	HCD	869.224	0	-0.702179	4	K	KLSVSQVVHK+226.078AVLDVAETGTEAAAATGVIGGIR	K	tr|A0A0R4J0I1|A0A0R4J0I1_MOUSE	354	114	2.06969e-13	5.50883e-06
Issac_4_1_NAQ444_J100_190802_FIXED_rere.mzML	39451	HCD	1158.97	1	0.861024	3	K	KLSVSQVVHK+226.078AVLDVAETGTEAAAATGVIGGIR	K	tr|A0A0R4J0I1|A0A0R4J0I1_MOUSE	317	138	5.86554e-16	1.56121e-08
Issac_4_1_NAQ444_J100_190802_FIXED_rere.mzML	39457	HCD	1158.63	0	-0.842859	3	K	KLSVSQVVHK+226.078AVLDVAETGTEAAAATGVIGGIR	K	tr|A0A0R4J0I1|A0A0R4J0I1_MOUSE	284	144	5.91897e-17	1.57543e-09
Issac_4_1_NAQ444_J100_190802_FIXED_rere.mzML	39641	HCD	869.475	1	-0.894673	4	K	KLSVSQVVHK+226.078AVLDVAETGTEAAAATGVIGGIR	K	tr|A0A0R4J0I1|A0A0R4J0I1_MOUSE	156	72	3.97133e-14	1.05703e-06
Issac_4_1_NAQ444_J100_190802_FIXED_rere.mzML	43015	HCD	869.225	0	0	4	K	LSVSQVVHK+226.078AVLDVAETGTEAAAATGVIGGIRK	K	tr|A0A0R4J0I1|A0A0R4J0I1_MOUSE	108	29	1.21659e-10	0.00323815
Issac_4_1_NAQ444_J100_190802_FIXED_rere.mzML	44501	HCD	1116.27	1	1.00336	3	K	LSVSQVVHK+226.078AVLDVAETGTEAAAATGVIGGIR	K	tr|A0A0R4J0I1|A0A0R4J0I1_MOUSE	185	86	3.62107e-13	9.60221e-06
Issac_4_1_NAQ444_J100_190802_FIXED_rere.mzML	44524	HCD	837.202	0	0.510327	4	K	LSVSQVVHK+226.078AVLDVAETGTEAAAATGVIGGIR	K	tr|A0A0R4J0I1|A0A0R4J0I1_MOUSE	156	81	3.56204e-15	9.44568e-08
Issac_4_1_NAQ444_J100_190802_FIXED_rere.mzML	45116	HCD	989.883	0	-0.061659	3	K	NQDKNIVFSPLSISAALALVSLGAK+226.078GK	T	tr|A0A0R4J0I1|A0A0R4J0I1_MOUSE	220	131	1.69032e-14	4.39498e-07
Issac_4_1_NAQ444_J100_190802_FIXED_rere.mzML	45184	HCD	742.663	0	-0.493105	4	K	NQDKNIVFSPLSISAALALVSLGAK+226.078GK	T	tr|A0A0R4J0I1|A0A0R4J0I1_MOUSE	142	104	7.83372e-17	2.03683e-09
Issac_4_1_NAQ444_J100_190802_FIXED_rere.mzML	45202	HCD	742.914	1	-1.04714	4	K	NQDKNIVFSPLSISAALALVSLGAK+226.078GK	T	tr|A0A0R4J0I1|A0A0R4J0I1_MOUSE	139	79	8.96994e-14	2.33225e-06
Issac_4_1_NAQ444_J100_190802_FIXED_rere.mzML	45385	HCD	989.884	0	0.986544	3	K	NQDKNIVFSPLSISAALALVSLGAK+226.078GK	T	tr|A0A0R4J0I1|A0A0R4J0I1_MOUSE	192	137	9.99238e-16	2.5981e-08
Issac_4_1_NAQ444_J100_190802_FIXED_rere.mzML	45459	HCD	990.216	1	-1.58187	3	K	NQDKNIVFSPLSISAALALVSLGAK+226.078GK	T	tr|A0A0R4J0I1|A0A0R4J0I1_MOUSE	172	132	3.67849e-17	9.56435e-10
Issac_4_1_NAQ444_J100_190802_FIXED_rere.mzML	45527	HCD	847.476	0	-0.21606	3	Q	DK+226.078NIVFSPLSISAALALVSLGAK	G	tr|A0A0R4J0I1|A0A0R4J0I1_MOUSE	160	104	1.91618e-13	4.89662e-06
Issac_4_1_NAQ444_J100_190802_FIXED_rere.mzML	45552	HCD	847.811	1	-0.623345	3	Q	DK+226.078NIVFSPLSISAALALVSLGAK	G	tr|A0A0R4J0I1|A0A0R4J0I1_MOUSE	131	43	8.40481e-11	0.00214776
Issac_4_1_NAQ444_J100_190802_FIXED_rere.mzML	46645	HCD	1069.94	0	0.228181	3	K	LALK+226.078NQDKNIVFSPLSISAALALVSLGAK	G	tr|A0A0R4J0I1|A0A0R4J0I1_MOUSE	176	131	3.20235e-20	8.39407e-13
Issac_4_1_NAQ444_J100_190802_FIXED_rere.mzML	46664	HCD	1070.28	1	0.476032	3	K	LALK+226.078NQDKNIVFSPLSISAALALVSLGAK	G	tr|A0A0R4J0I1|A0A0R4J0I1_MOUSE	209	175	8.41868e-24	2.20672e-16
Issac_4_1_NAQ444_J100_190802_FIXED_rere.mzML	46688	HCD	802.96	1	-0.51259	4	K	LALKNQDK+226.078NIVFSPLSISAALALVSLGAK	G	tr|A0A0R4J0I1|A0A0R4J0I1_MOUSE	159	87	4.56356e-14	1.19621e-06
Issac_4_1_NAQ444_J100_190802_FIXED_rere.mzML	46737	HCD	802.71	0	0.608291	4	K	LALK+226.078NQDKNIVFSPLSISAALALVSLGAK	G	tr|A0A0R4J0I1|A0A0R4J0I1_MOUSE	112	47	5.94606e-11	0.00155859
Issac_4_1_NAQ444_J100_190802_FIXED_rere.mzML	46857	HCD	1008.91	1	1.2312	3	A	LK+226.078NQDKNIVFSPLSISAALALVSLGAK	G	tr|A0A0R4J0I1|A0A0R4J0I1_MOUSE	223	97	2.54871e-13	6.62684e-06
Issac_4_1_NAQ444_J100_190802_FIXED_rere.mzML	47095	HCD	928.178	0	0.723339	3	K	NQDK+226.078NIVFSPLSISAALALVSLGAK	G	tr|A0A0R4J0I1|A0A0R4J0I1_MOUSE	146	87	6.56159e-14	1.6917e-06
Issac_4_1_NAQ444_J100_190802_FIXED_rere.mzML	47377	HCD	1069.94	0	0	3	K	LALKNQDK+226.078NIVFSPLSISAALALVSLGAK	G	tr|A0A0R4J0I1|A0A0R4J0I1_MOUSE	201	153	2.92362e-21	7.66344e-14
Issac_4_1_NAQ444_J100_190802_FIXED_rere.mzML	47440	HCD	802.961	1	0.0957006	4	K	LALK+226.078NQDKNIVFSPLSISAALALVSLGAK	G	tr|A0A0R4J0I1|A0A0R4J0I1_MOUSE	130	45	1.88694e-11	0.000494607
Issac_4_1_NAQ444_J100_190802_FIXED_rere.mzML	47560	HCD	928.176	0	-1.05213	3	K	NQDK+226.078NIVFSPLSISAALALVSLGAK	G	tr|A0A0R4J0I1|A0A0R4J0I1_MOUSE	221	198	5.74489e-25	1.48114e-17
Issac_4_1_NAQ444_J100_190802_FIXED_rere.mzML	47585	HCD	1391.76	0	-0.0877092	2	K	NQDK+226.078NIVFSPLSISAALALVSLGAK	G	tr|A0A0R4J0I1|A0A0R4J0I1_MOUSE	247	243	3.33977e-27	8.61054e-20
Issac_4_1_NAQ444_J100_190802_FIXED_rere.mzML	47592	HCD	696.385	0	-0.0876457	4	K	NQDK+226.078NIVFSPLSISAALALVSLGAK	G	tr|A0A0R4J0I1|A0A0R4J0I1_MOUSE	194	177	2.64699e-25	6.82443e-18
Issac_4_1_NAQ444_J100_190802_FIXED_rere.mzML	47785	HCD	890.499	1	1.80637	3	N	QDK+226.078NIVFSPLSISAALALVSLGAK	G	tr|A0A0R4J0I1|A0A0R4J0I1_MOUSE	205	157	2.55587e-18	6.56068e-11
Issac_4_1_NAQ444_J100_190802_FIXED_rere.mzML	47813	HCD	928.178	0	0.394549	3	K	NQDK+226.078NIVFSPLSISAALALVSLGAK	G	tr|A0A0R4J0I1|A0A0R4J0I1_MOUSE	245	226	5.19122e-26	1.33839e-18
Issac_4_1_NAQ444_J100_190802_FIXED_rere.mzML	47838	HCD	1391.76	0	-0.526255	2	K	NQDK+226.078NIVFSPLSISAALALVSLGAK	G	tr|A0A0R4J0I1|A0A0R4J0I1_MOUSE	155	121	1.1584e-16	2.98658e-09
Issac_4_1_NAQ444_J100_190802_FIXED_rere.mzML	47864	HCD	1392.26	1	-1.81921	2	K	NQDK+226.078NIVFSPLSISAALALVSLGAK	G	tr|A0A0R4J0I1|A0A0R4J0I1_MOUSE	151	115	2.93035e-17	7.555e-10
Issac_4_1_NAQ444_J100_190802_FIXED_rere.mzML	47875	HCD	1241.71	0	-1.96617	2	K	NIVFSPLSISAALALVSLGAK+226.078GK	T	tr|A0A0R4J0I1|A0A0R4J0I1_MOUSE	143	104	9.9999e-17	2.55538e-09
Issac_4_1_NAQ444_J100_190802_FIXED_rere.mzML	47927	HCD	809.135	0	0.980625	3	D	K+226.078NIVFSPLSISAALALVSLGAK	G	tr|A0A0R4J0I1|A0A0R4J0I1_MOUSE	133	94	1.31898e-15	3.355e-08
Issac_4_1_NAQ444_J100_190802_FIXED_rere.mzML	48065	HCD	928.177	0	-0.0657581	3	K	NQDK+226.078NIVFSPLSISAALALVSLGAK	G	tr|A0A0R4J0I1|A0A0R4J0I1_MOUSE	222	199	3.11953e-25	8.04273e-18
Issac_4_1_NAQ444_J100_190802_FIXED_rere.mzML	48077	HCD	828.141	0	-0.737014	3	K	NIVFSPLSISAALALVSLGAK+226.078GK	T	tr|A0A0R4J0I1|A0A0R4J0I1_MOUSE	130	71	1.48207e-12	3.78728e-05
Issac_4_1_NAQ444_J100_190802_FIXED_rere.mzML	48096	HCD	828.477	1	0.983532	3	K	NIVFSPLSISAALALVSLGAK+226.078GK	T	tr|A0A0R4J0I1|A0A0R4J0I1_MOUSE	130	69	6.76736e-13	1.72933e-05
Issac_4_1_NAQ444_J100_190802_FIXED_rere.mzML	48325	HCD	928.177	0	-0.32879	3	K	NQDK+226.078NIVFSPLSISAALALVSLGAK	G	tr|A0A0R4J0I1|A0A0R4J0I1_MOUSE	228	211	7.40273e-26	1.90856e-18
Issac_4_1_NAQ444_J100_190802_FIXED_rere.mzML	48441	HCD	928.512	1	0.746014	3	K	NQDK+226.078NIVFSPLSISAALALVSLGAK	G	tr|A0A0R4J0I1|A0A0R4J0I1_MOUSE	189	162	7.64371e-21	1.97069e-13
Issac_4_1_NAQ444_J100_190802_FIXED_rere.mzML	48564	HCD	928.177	0	0.197274	3	K	NQDK+226.078NIVFSPLSISAALALVSLGAK	G	tr|A0A0R4J0I1|A0A0R4J0I1_MOUSE	137	83	8.79861e-15	2.26844e-07
Issac_4_1_NAQ444_J100_190802_FIXED_rere.mzML	48678	HCD	928.511	1	-0.766422	3	K	NQDK+226.078NIVFSPLSISAALALVSLGAK	G	tr|A0A0R4J0I1|A0A0R4J0I1_MOUSE	110	52	6.24134e-12	0.000160913
Issac_4_1_NAQ444_J100_190802_FIXED_rere.mzML	51172	HCD	928.176	0	-1.44668	3	K	NQDK+226.078NIVFSPLSISAALALVSLGAK	G	tr|A0A0R4J0I1|A0A0R4J0I1_MOUSE	213	195	9.41091e-26	2.42631e-18
Issac_4_1_NAQ444_J100_190802_FIXED_rere.mzML	51449	HCD	928.176	0	-1.38092	3	K	NQDK+226.078NIVFSPLSISAALALVSLGAK	G	tr|A0A0R4J0I1|A0A0R4J0I1_MOUSE	165	74	1.25905e-12	3.24605e-05
Issac_4_1_NAQ444_J100_190802_FIXED_rere.mzML	31540	HCD	658.886	0	-0.0926339	2	K	ELISK+226.078FLLK	R	tr|A0A0R4J0X5|A0A0R4J0X5_MOUSE	118	110	5.1029e-11	0.0011917
Issac_4_1_NAQ444_J100_190802_FIXED_rere.mzML	31816	HCD	658.886	0	-0.0926339	2	K	ELISK+226.078FLLK	R	tr|A0A0R4J0X5|A0A0R4J0X5_MOUSE	104	96	6.36118e-11	0.00148555
Issac_4_1_NAQ444_J100_190802_FIXED_rere.mzML	45742	HCD	1106.02	0	2.09701	2	K	PYK+226.078CKECGK+226.078SFAKR	S	tr|E9Q0Q3|E9Q0Q3_MOUSE	27	12	1.07435e-10	0.00261548
Issac_4_1_NAQ444_J100_190802_FIXED_rere.mzML	25272	HCD	766.051	0	0.398375	3	K	YGGSFLQGSEK+226.078SISLVQGGR	S	tr|Q91X70|Q91X70_MOUSE	129	68	1.74875e-11	0.000440537
Issac_4_1_NAQ444_J100_190802_FIXED_rere.mzML	4773	HCD	378.866	0	-0.161099	3	R	YKFQHHFK	G	sp|A6X935|ITIH4_MOUSE	83	72	2.84619e-12	6.56684e-05
Issac_4_1_NAQ444_J100_190802_FIXED_rere.mzML	14714	HCD	876.967	0	1.60076	2	D	PTVGETNPTIIQNNVR	E	sp|A6X935|ITIH4_MOUSE	206	193	1.151e-17	2.83743e-10
Issac_4_1_NAQ444_J100_190802_FIXED_rere.mzML	34837	HCD	608.012	0	0	3	K	ITFELIYQELLQRR	L	sp|A6X935|ITIH4_MOUSE	140	95	1.87617e-11	0.00045675
Issac_4_1_NAQ444_J100_190802_FIXED_rere.mzML	35846	HCD	993.871	0	-0.0614115	3	K	SVSLIILLTDGDPTVGETNPTIIQNNVR	E	sp|A6X935|ITIH4_MOUSE	197	165	1.4675e-21	3.83126e-14
Issac_4_1_NAQ444_J100_190802_FIXED_rere.mzML	37156	HCD	555.978	0	-1.53692	3	K	ITFELIYQELLQR	R	sp|A6X935|ITIH4_MOUSE	73	67	5.32094e-13	1.28647e-05
Issac_4_1_NAQ444_J100_190802_FIXED_rere.mzML	37160	HCD	833.462	0	-2.19692	2	K	ITFELIYQELLQR	R	sp|A6X935|ITIH4_MOUSE	148	147	1.42797e-15	3.45247e-08
Issac_4_1_NAQ444_J100_190802_FIXED_rere.mzML	37231	HCD	833.963	1	-3.84335	2	K	ITFELIYQELLQR	R	sp|A6X935|ITIH4_MOUSE	104	82	1.65684e-12	4.00583e-05
Issac_4_1_NAQ444_J100_190802_FIXED_rere.mzML	11124	HCD	678.373	0	0.269919	2	K	AQQIQALQSNVR	A	sp|E9PV24|FIBA_MOUSE	144	142	2.67911e-15	6.42937e-08
Issac_4_1_NAQ444_J100_190802_FIXED_rere.mzML	13260	HCD	609.014	0	-0.10022	3	K	VIEKAQQIQALQSNVR	A	sp|E9PV24|FIBA_MOUSE	119	95	1.0711e-13	2.64046e-06
Issac_4_1_NAQ444_J100_190802_FIXED_rere.mzML	16163	HCD	746.858	0	3.59581	2	K	GLIDEANQDFTNR	I	sp|E9PV24|FIBA_MOUSE	94	82	4.00769e-13	9.68959e-06
Issac_4_1_NAQ444_J100_190802_FIXED_rere.mzML	20943	HCD	423.232	0	0.648955	3	K	LKNSLFDFQR	N	sp|E9PV24|FIBA_MOUSE	63	58	5.7223e-11	0.00135002
Issac_4_1_NAQ444_J100_190802_FIXED_rere.mzML	21424	HCD	513.753	0	-1.18802	2	K	NSLFDFQR	N	sp|E9PV24|FIBA_MOUSE	109	109	8.83516e-12	0.000203848
Issac_4_1_NAQ444_J100_190802_FIXED_rere.mzML	48555	HCD	1063.54	1	0.249421	3	R	TDICQGALGDCWLLAAIASLTLNEEILAR	V	sp|O08529|CAN2_MOUSE	151	95	2.73925e-15	7.18018e-08
Issac_4_1_NAQ444_J100_190802_FIXED_rere.mzML	48563	HCD	1063.21	0	-0.459252	3	R	TDICQGALGDCWLLAAIASLTLNEEILAR	V	sp|O08529|CAN2_MOUSE	149	54	1.10765e-10	0.00290339
Issac_4_1_NAQ444_J100_190802_FIXED_rere.mzML	51179	HCD	1063.21	0	-2.41107	3	R	TDICQGALGDCWLLAAIASLTLNEEILAR	V	sp|O08529|CAN2_MOUSE	148	72	1.34981e-12	3.53815e-05
Issac_4_1_NAQ444_J100_190802_FIXED_rere.mzML	42622	HCD	990.521	0	-0.431334	3	K	LLVSNLDFGVSDADIQELFAEFGTLKK	A	sp|O08583|THOC4_MOUSE	218	180	2.60749e-21	6.77967e-14
Issac_4_1_NAQ444_J100_190802_FIXED_rere.mzML	45096	HCD	948.155	1	-2.81118	3	K	LLVSNLDFGVSDADIQELFAEFGTLK	K	sp|O08583|THOC4_MOUSE	178	100	1.70815e-15	4.42279e-08
Issac_4_1_NAQ444_J100_190802_FIXED_rere.mzML	11327	HCD	346.562	0	0.176116	3	K	IAPSKAPILK	A	sp|O08677|KNG1_MOUSE	100	100	5.07802e-12	0.000119802
Issac_4_1_NAQ444_J100_190802_FIXED_rere.mzML	16016	HCD	354.195	0	1.20625	3	R	RPPGFSPFR	S	sp|O08677|KNG1_MOUSE	60	58	3.77463e-12	8.81507e-05
Issac_4_1_NAQ444_J100_190802_FIXED_rere.mzML	17553	HCD	591.284	0	-1.54837	2	R	GNLFM(ox)DINNK	I	sp|O08677|KNG1_MOUSE	77	69	1.38661e-13	3.27133e-06
Issac_4_1_NAQ444_J100_190802_FIXED_rere.mzML	17892	HCD	625.291	0	0.488054	2	K	TDGSPTFYSFK	Y	sp|O08677|KNG1_MOUSE	124	124	1.5252e-15	3.63067e-08
Issac_4_1_NAQ444_J100_190802_FIXED_rere.mzML	23767	HCD	505.787	0	0	2	K	YVIEFIAR	E	sp|O08677|KNG1_MOUSE	80	79	6.06515e-11	0.00139938
Issac_4_1_NAQ444_J100_190802_FIXED_rere.mzML	37061	HCD	747.4	0	2.69489	3	R	AKDFSLILDDVAITELSFSR	E	sp|O35129|PHB2_MOUSE	148	91	4.48879e-13	1.1308e-05
Issac_4_1_NAQ444_J100_190802_FIXED_rere.mzML	47846	HCD	1147.23	0	0.425617	3	R	GVDNTFADELVELSTALEHQEYITFLEDLK	S	sp|O35658|C1QBP_MOUSE	119	76	1.53255e-16	4.03298e-09
Issac_4_1_NAQ444_J100_190802_FIXED_rere.mzML	47863	HCD	1147.56	1	-1.0457	3	R	GVDNTFADELVELSTALEHQEYITFLEDLK	S	sp|O35658|C1QBP_MOUSE	208	186	1.99383e-26	5.24685e-19
Issac_4_1_NAQ444_J100_190802_FIXED_rere.mzML	51524	HCD	726.673	0	1.09191	3	R	VTGEADVEFATHEDAVAAMSK	D	sp|O35737|HNRH1_MOUSE	246	246	3.8228e-27	9.67767e-20
Issac_4_1_NAQ444_J100_190802_FIXED_rere.mzML	51617	HCD	714.68	0	0.512413	3	R	YVELFLNSTAGASGGAYEHR	Y	sp|O35737|HNRH1_MOUSE	240	183	3.27723e-19	8.25586e-12
Issac_4_1_NAQ444_J100_190802_FIXED_rere.mzML	51204	HCD	1069.24	0	-0.79916	3	R	VADILTQLLQTDDSAEFNLVNNALLSIFK	M	sp|O35841|API5_MOUSE	174	139	6.11427e-20	1.60268e-12
Issac_4_1_NAQ444_J100_190802_FIXED_rere.mzML	37474	HCD	923.486	1	-1.36564	3	K	VILSTNIAETSITINDVVYVIDSCK	Q	sp|O70133|DHX9_MOUSE	163	116	9.94879e-18	2.56498e-10
Issac_4_1_NAQ444_J100_190802_FIXED_rere.mzML	37500	HCD	923.154	0	1.38844	3	K	VILSTNIAETSITINDVVYVIDSCK	Q	sp|O70133|DHX9_MOUSE	151	119	5.1615e-19	1.33073e-11
Issac_4_1_NAQ444_J100_190802_FIXED_rere.mzML	37784	HCD	923.487	1	-0.307782	3	K	VILSTNIAETSITINDVVYVIDSCK	Q	sp|O70133|DHX9_MOUSE	103	57	7.48607e-14	1.93005e-06
Issac_4_1_NAQ444_J100_190802_FIXED_rere.mzML	19683	HCD	564.796	0	0.216132	2	K	VYGYFLPNR	Q	sp|O70362|PHLD_MOUSE	88	85	4.374e-13	1.02148e-05
Issac_4_1_NAQ444_J100_190802_FIXED_rere.mzML	15005	HCD	425.894	0	-0.501588	3	R	RLCFFYNKK	A	sp|O89020|AFAM_MOUSE	73	73	1.4186e-13	3.31292e-06
Issac_4_1_NAQ444_J100_190802_FIXED_rere.mzML	23611	HCD	645.875	0	0.378	2	K	VLNSINVAVFSK	K	sp|O89020|AFAM_MOUSE	111	108	7.52838e-15	1.80667e-07
Issac_4_1_NAQ444_J100_190802_FIXED_rere.mzML	40909	HCD	883.509	0	-0.759909	3	K	AVQQPDGLAVLGIFLKIGPASQGLQK	V	sp|P00920|CAH2_MOUSE	140	57	5.33592e-11	0.00138159
Issac_4_1_NAQ444_J100_190802_FIXED_rere.mzML	3198	HCD	397.862	0	-0.0767039	3	R	YISKYEM(ox)NK	A	sp|P01027|CO3_MOUSE	96	94	6.75447e-13	1.5774e-05
Issac_4_1_NAQ444_J100_190802_FIXED_rere.mzML	6412	HCD	321.496	0	0.75939	3	R	AFYEHAPK	Q	sp|P01027|CO3_MOUSE	52	48	1.59123e-11	0.000367135
Issac_4_1_NAQ444_J100_190802_FIXED_rere.mzML	8118	HCD	484.252	0	0.441141	3	R	DNHLAPGQQTTLR	I	sp|P01027|CO3_MOUSE	78	64	2.00172e-11	0.000483966
Issac_4_1_NAQ444_J100_190802_FIXED_rere.mzML	9400	HCD	371.213	0	2.3019	3	K	TVLTGASGHLR	S	sp|P01027|CO3_MOUSE	83	78	5.30524e-13	1.26289e-05
Issac_4_1_NAQ444_J100_190802_FIXED_rere.mzML	9424	HCD	556.317	0	4.9371	2	K	TVLTGASGHLR	S	sp|P01027|CO3_MOUSE	79	69	7.03711e-11	0.00167515
Issac_4_1_NAQ444_J100_190802_FIXED_rere.mzML	9530	HCD	558.324	0	-1.74909	2	K	VLVVTQGSNAK	A	sp|P01027|CO3_MOUSE	96	90	7.55417e-13	1.79824e-05
Issac_4_1_NAQ444_J100_190802_FIXED_rere.mzML	12414	HCD	395.22	0	-1.15825	3	K	KGYTQQLAFK	Q	sp|P01027|CO3_MOUSE	59	50	8.71479e-11	0.00205602
Issac_4_1_NAQ444_J100_190802_FIXED_rere.mzML	12419	HCD	592.327	0	-1.13347	2	K	KGYTQQLAFK	Q	sp|P01027|CO3_MOUSE	97	62	1.22257e-10	0.00288432
Issac_4_1_NAQ444_J100_190802_FIXED_rere.mzML	12521	HCD	333.198	0	0.54954	3	K	ISLAHSLTR	V	sp|P01027|CO3_MOUSE	87	87	1.33702e-11	0.000312239
Issac_4_1_NAQ444_J100_190802_FIXED_rere.mzML	13387	HCD	343.882	0	-0.0887444	3	R	SVSIKIPASK	E	sp|P01027|CO3_MOUSE	79	74	2.34608e-11	0.000553494
Issac_4_1_NAQ444_J100_190802_FIXED_rere.mzML	13786	HCD	484.258	0	-0.126038	3	A	LM(ox)NKLEEPYLGK	F	sp|P01027|CO3_MOUSE	95	74	4.24313e-12	0.000101827
Issac_4_1_NAQ444_J100_190802_FIXED_rere.mzML	14056	HCD	365.211	0	0.167123	4	K	GRGTLSVVAVYHAK	L	sp|P01027|CO3_MOUSE	47	35	1.44602e-12	3.52031e-05
Issac_4_1_NAQ444_J100_190802_FIXED_rere.mzML	14179	HCD	486.25	0	0	3	D	GPVIHQEM(ox)IGGFR	N	sp|P01027|CO3_MOUSE	118	104	3.49937e-15	8.46062e-08
Issac_4_1_NAQ444_J100_190802_FIXED_rere.mzML	14396	HCD	605.795	0	0.806018	2	R	YYTYLVM(ox)NK	G	sp|P01027|CO3_MOUSE	118	118	4.71656e-14	1.10148e-06
Issac_4_1_NAQ444_J100_190802_FIXED_rere.mzML	14501	HCD	528.28	0	-0.115536	2	K	GYTQQLAFK	Q	sp|P01027|CO3_MOUSE	94	92	9.98055e-13	2.3308e-05
Issac_4_1_NAQ444_J100_190802_FIXED_rere.mzML	16313	HCD	493.927	0	-0.55607	3	K	IRYYTYLVM(ox)NK	G	sp|P01027|CO3_MOUSE	78	51	3.13567e-11	0.000746433
Issac_4_1_NAQ444_J100_190802_FIXED_rere.mzML	16458	HCD	622.854	0	0.881935	2	R	GTLSVVAVYHAK	L	sp|P01027|CO3_MOUSE	109	100	1.43612e-14	3.44642e-07
Issac_4_1_NAQ444_J100_190802_FIXED_rere.mzML	18530	HCD	685.869	0	-0.355958	2	K	TIYTPGSTVLYR	I	sp|P01027|CO3_MOUSE	87	62	1.239e-11	0.000297337
Issac_4_1_NAQ444_J100_190802_FIXED_rere.mzML	22476	HCD	422.263	0	-0.5059	4	R	VGLVAVDKGVFVLNKK	N	sp|P01027|CO3_MOUSE	116	103	1.17268e-15	2.89088e-08
Issac_4_1_NAQ444_J100_190802_FIXED_rere.mzML	23432	HCD	756.414	0	-0.40345	2	R	LVAYYTLIGASGQR	E	sp|P01027|CO3_MOUSE	175	175	9.23147e-18	2.24739e-10
Issac_4_1_NAQ444_J100_190802_FIXED_rere.mzML	23441	HCD	504.612	0	0.0604773	3	R	LVAYYTLIGASGQR	E	sp|P01027|CO3_MOUSE	102	99	1.60411e-16	3.90517e-09
Issac_4_1_NAQ444_J100_190802_FIXED_rere.mzML	23685	HCD	756.916	1	0.364496	2	R	LVAYYTLIGASGQR	E	sp|P01027|CO3_MOUSE	89	55	1.50834e-11	0.000367202
Issac_4_1_NAQ444_J100_190802_FIXED_rere.mzML	25188	HCD	596.661	0	-0.204589	3	R	SGIPIVTSPYQIHFTK	T	sp|P01027|CO3_MOUSE	165	160	6.01102e-19	1.48183e-11
Issac_4_1_NAQ444_J100_190802_FIXED_rere.mzML	26037	HCD	584.021	0	0.522543	3	K	TVVILIETPDGIPVKR	D	sp|P01027|CO3_MOUSE	165	142	1.8463e-15	4.55149e-08
Issac_4_1_NAQ444_J100_190802_FIXED_rere.mzML	26094	HCD	715.406	0	0.426577	2	R	IFTVDNNLLPVGK	T	sp|P01027|CO3_MOUSE	134	122	4.7723e-15	1.15382e-07
Issac_4_1_NAQ444_J100_190802_FIXED_rere.mzML	30972	HCD	892.433	0	-1.09427	3	K	FFKPAM(ox)PFDLM(ox)VFVTNPDGSPASK	V	sp|P01027|CO3_MOUSE	177	118	1.56332e-17	4.01289e-10
Issac_4_1_NAQ444_J100_190802_FIXED_rere.mzML	31020	HCD	892.769	1	-0.0448088	3	K	FFKPAM(ox)PFDLM(ox)VFVTNPDGSPASK	V	sp|P01027|CO3_MOUSE	167	104	2.65524e-16	6.81575e-09
Issac_4_1_NAQ444_J100_190802_FIXED_rere.mzML	31268	HCD	1101.57	1	-1.08938	3	K	AVM(ox)VSFQSGYLFIQTDKTIYTPGSTVLYR	I	sp|P01027|CO3_MOUSE	241	197	8.30039e-24	2.17571e-16
Issac_4_1_NAQ444_J100_190802_FIXED_rere.mzML	31334	HCD	840.889	1	-0.0538287	4	R	YYGGGYGSTQATFM(ox)VFQALAQYQTDVPDHK	D	sp|P01027|CO3_MOUSE	164	130	1.1457e-23	3.01496e-16
Issac_4_1_NAQ444_J100_190802_FIXED_rere.mzML	31355	HCD	1120.52	0	0.326824	3	R	YYGGGYGSTQATFM(ox)VFQALAQYQTDVPDHK	D	sp|P01027|CO3_MOUSE	198	126	1.08684e-19	2.86007e-12
Issac_4_1_NAQ444_J100_190802_FIXED_rere.mzML	31360	HCD	840.639	0	0.363029	4	R	YYGGGYGSTQATFM(ox)VFQALAQYQTDVPDHK	D	sp|P01027|CO3_MOUSE	185	84	4.55798e-14	1.19945e-06
Issac_4_1_NAQ444_J100_190802_FIXED_rere.mzML	34198	HCD	705.375	0	0.432643	3	R	VM(ox)QDFFIDLRLPYSVVR	N	sp|P01027|CO3_MOUSE	112	64	1.50924e-11	0.000374213
Issac_4_1_NAQ444_J100_190802_FIXED_rere.mzML	35585	HCD	1071.79	1	-0.0991895	4	K	AGEYIEASYM(ox)NLQRPYTVAIAGYALALM(ox)NKLEEPYLGK	F	sp|P01027|CO3_MOUSE	331	276	1.1666e-34	3.1607e-27
Issac_4_1_NAQ444_J100_190802_FIXED_rere.mzML	35630	HCD	1071.54	0	-0.455682	4	K	AGEYIEASYM(ox)NLQRPYTVAIAGYALALM(ox)NKLEEPYLGK	F	sp|P01027|CO3_MOUSE	310	301	6.22882e-43	1.68759e-35
Issac_4_1_NAQ444_J100_190802_FIXED_rere.mzML	36128	HCD	1071.54	0	-0.341761	4	K	AGEYIEASYM(ox)NLQRPYTVAIAGYALALM(ox)NKLEEPYLGK	F	sp|P01027|CO3_MOUSE	323	306	1.02237e-40	2.76993e-33
Issac_4_1_NAQ444_J100_190802_FIXED_rere.mzML	36147	HCD	857.434	0	-0.284734	5	K	AGEYIEASYM(ox)NLQRPYTVAIAGYALALM(ox)NKLEEPYLGK	F	sp|P01027|CO3_MOUSE	204	116	2.89438e-20	7.8418e-13
Issac_4_1_NAQ444_J100_190802_FIXED_rere.mzML	36270	HCD	1071.79	1	-0.896632	4	K	AGEYIEASYM(ox)NLQRPYTVAIAGYALALM(ox)NKLEEPYLGK	F	sp|P01027|CO3_MOUSE	221	138	7.37414e-21	1.99789e-13
Issac_4_1_NAQ444_J100_190802_FIXED_rere.mzML	37619	HCD	1054.28	0	0.578926	3	R	IFTVDNNLLPVGKTVVILIETPDGIPVKR	D	sp|P01027|CO3_MOUSE	166	74	3.56973e-12	9.35705e-05
Issac_4_1_NAQ444_J100_190802_FIXED_rere.mzML	37867	HCD	790.964	0	0.0771655	4	R	IFTVDNNLLPVGKTVVILIETPDGIPVKR	D	sp|P01027|CO3_MOUSE	115	40	4.55524e-11	0.00119403
Issac_4_1_NAQ444_J100_190802_FIXED_rere.mzML	40837	HCD	692.629	0	0.088121	4	K	VM(ox)NIFLKDSITTWEILAVSLSDKK	G	sp|P01027|CO3_MOUSE	123	54	2.00835e-12	5.15526e-05
Issac_4_1_NAQ444_J100_190802_FIXED_rere.mzML	41435	HCD	753.749	0	-0.566828	3	R	NAKEADVSLTAFVLIALQEAR	D	sp|P01027|CO3_MOUSE	185	157	3.59042e-17	9.08939e-10
Issac_4_1_NAQ444_J100_190802_FIXED_rere.mzML	41690	HCD	753.75	0	0.404877	3	R	NAKEADVSLTAFVLIALQEAR	D	sp|P01027|CO3_MOUSE	155	111	2.32366e-13	5.8825e-06
Issac_4_1_NAQ444_J100_190802_FIXED_rere.mzML	43852	HCD	974.033	1	-2.22457	2	K	EADVSLTAFVLIALQEAR	D	sp|P01027|CO3_MOUSE	243	239	1.26109e-20	3.14411e-13
Issac_4_1_NAQ444_J100_190802_FIXED_rere.mzML	43859	HCD	973.532	0	-1.31658	2	K	EADVSLTAFVLIALQEAR	D	sp|P01027|CO3_MOUSE	236	233	1.21034e-20	3.01758e-13
Issac_4_1_NAQ444_J100_190802_FIXED_rere.mzML	43876	HCD	649.357	0	-2.06785	3	K	EADVSLTAFVLIALQEAR	D	sp|P01027|CO3_MOUSE	157	150	2.27516e-17	5.67236e-10
Issac_4_1_NAQ444_J100_190802_FIXED_rere.mzML	43904	HCD	649.691	1	-1.65946	3	K	EADVSLTAFVLIALQEAR	D	sp|P01027|CO3_MOUSE	150	144	6.36078e-17	1.58585e-09
Issac_4_1_NAQ444_J100_190802_FIXED_rere.mzML	44180	HCD	649.692	1	-0.813527	3	K	EADVSLTAFVLIALQEAR	D	sp|P01027|CO3_MOUSE	82	49	7.32791e-11	0.00182697
Issac_4_1_NAQ444_J100_190802_FIXED_rere.mzML	44340	HCD	993.519	0	-0.491466	4	R	NAKEADVSLTAFVLIALQEARDICEGQVNSLPGSINK	A	sp|P01027|CO3_MOUSE	321	262	5.11697e-29	1.38159e-21
Issac_4_1_NAQ444_J100_190802_FIXED_rere.mzML	31520	HCD	695.727	0	-1.14047	3	K	ASAGLLGAHAAAITAYALTLTK	A	sp|P01029|CO4B_MOUSE	222	219	1.16411e-24	2.96106e-17
Issac_4_1_NAQ444_J100_190802_FIXED_rere.mzML	32767	HCD	881.98	0	0.346012	2	K	ALVALGAVDM(ox)ALYAVGGR	S	sp|P01029|CO4B_MOUSE	133	80	1.80352e-11	0.000449647
Issac_4_1_NAQ444_J100_190802_FIXED_rere.mzML	34068	HCD	689.879	0	0.176945	4	K	ASAGLLGAHAAAITAYALTLTKASEDLR	N	sp|P01029|CO4B_MOUSE	348	344	3.3624e-33	8.77834e-26
Issac_4_1_NAQ444_J100_190802_FIXED_rere.mzML	34089	HCD	919.503	0	0.0663784	3	K	ASAGLLGAHAAAITAYALTLTKASEDLR	N	sp|P01029|CO4B_MOUSE	282	273	2.08105e-30	5.43306e-23
Issac_4_1_NAQ444_J100_190802_FIXED_rere.mzML	34656	HCD	721.193	0	0.93094	5	K	ANSFLGQKASAGLLGAHAAAITAYALTLTKASEDLR	N	sp|P01029|CO4B_MOUSE	280	254	3.64308e-32	9.80208e-25
Issac_4_1_NAQ444_J100_190802_FIXED_rere.mzML	27820	HCD	627.288	0	1.5568	3	K	ASGYTFTSYWM(ox)HWVK	Q	sp|P01754|HVM10_MOUSE	128	95	7.37984e-17	1.80822e-09
Issac_4_1_NAQ444_J100_190802_FIXED_rere.mzML	20116	HCD	660.382	0	-0.277272	2	K	YLATSQVLLSPK	S	sp|P01872|IGHM_MOUSE	149	149	2.49983e-15	5.99912e-08
Issac_4_1_NAQ444_J100_190802_FIXED_rere.mzML	28737	HCD	802.914	1	-3.916	2	K	GFSPADISVQWLQR	G	sp|P01872|IGHM_MOUSE	151	145	1.64639e-16	4.0081e-09
Issac_4_1_NAQ444_J100_190802_FIXED_rere.mzML	14065	HCD	603.284	0	1.4164	2	R	GYLQYAYDGR	D	sp|P01898|HA10_MOUSE	64	49	1.05198e-11	0.000248185
Issac_4_1_NAQ444_J100_190802_FIXED_rere.mzML	14958	HCD	523.254	0	-0.699871	2	R	M(ox)FASFPTTK	T	sp|P01942|HBA_MOUSE	96	96	1.1644e-12	2.71928e-05
Issac_4_1_NAQ444_J100_190802_FIXED_rere.mzML	17699	HCD	455.724	0	-0.66965	4	K	TYFPHFDVSHGSAQVK	G	sp|P01942|HBA_MOUSE	138	121	7.72755e-19	1.90499e-11
Issac_4_1_NAQ444_J100_190802_FIXED_rere.mzML	17717	HCD	607.297	0	-0.703521	3	K	TYFPHFDVSHGSAQVK	G	sp|P01942|HBA_MOUSE	135	132	1.52632e-21	3.76268e-14
Issac_4_1_NAQ444_J100_190802_FIXED_rere.mzML	23102	HCD	586.312	0	-0.4164	3	K	VITAFNDGLNHLDSLK	G	sp|P02088|HBB1_MOUSE	126	120	2.64141e-19	6.51157e-12
Issac_4_1_NAQ444_J100_190802_FIXED_rere.mzML	27242	HCD	637.866	0	0	2	R	LLVVYPWTQR	F	sp|P02104|HBE_MOUSE	140	137	4.26806e-14	1.00693e-06
Issac_4_1_NAQ444_J100_190802_FIXED_rere.mzML	17323	HCD	605.304	0	0	2	K	WNYGALSSGVR	T	sp|P03987|IGHG3_MOUSE	81	73	1.64603e-12	3.91831e-05
Issac_4_1_NAQ444_J100_190802_FIXED_rere.mzML	4982	HCD	335.526	0	-0.0909544	3	K	VASYGVRPR	Y	sp|P04186|CFAB_MOUSE	98	92	1.24253e-11	0.000290174
Issac_4_1_NAQ444_J100_190802_FIXED_rere.mzML	18624	HCD	514.793	0	0.237125	2	K	LLIYYTSR	L	sp|P04946|KV5AM_MOUSE	116	116	6.24785e-11	0.00144153
Issac_4_1_NAQ444_J100_190802_FIXED_rere.mzML	44507	HCD	859.459	1	0.0244973	3	R	FYAAQIVLTFEYLHSLDLIYR	D	sp|P05132|KAPCA_MOUSE	196	138	6.29332e-18	1.5932e-10
Issac_4_1_NAQ444_J100_190802_FIXED_rere.mzML	44569	HCD	859.124	0	-0.284174	3	R	FYAAQIVLTFEYLHSLDLIYR	D	sp|P05132|KAPCA_MOUSE	168	102	2.44566e-16	6.19136e-09
Issac_4_1_NAQ444_J100_190802_FIXED_rere.mzML	28172	HCD	674.699	0	1.53787	3	K	ITVVGVGAVGM(ox)ACAISILM(ox)K	D	sp|P06151|LDHA_MOUSE	108	103	6.50323e-18	1.63827e-10
Issac_4_1_NAQ444_J100_190802_FIXED_rere.mzML	28467	HCD	674.697	0	-0.995092	3	K	ITVVGVGAVGM(ox)ACAISILM(ox)K	D	sp|P06151|LDHA_MOUSE	118	109	6.31093e-17	1.58982e-09
Issac_4_1_NAQ444_J100_190802_FIXED_rere.mzML	28542	HCD	675.033	1	0.754897	3	K	ITVVGVGAVGM(ox)ACAISILM(ox)K	D	sp|P06151|LDHA_MOUSE	108	80	2.07641e-13	5.2308e-06
Issac_4_1_NAQ444_J100_190802_FIXED_rere.mzML	35345	HCD	675.033	1	0.121657	3	K	ITVVGVGAVGM(ox)ACAISILM(ox)K	D	sp|P06151|LDHA_MOUSE	93	57	2.06297e-12	5.19696e-05
Issac_4_1_NAQ444_J100_190802_FIXED_rere.mzML	35879	HCD	674.698	0	-0.180926	3	K	ITVVGVGAVGM(ox)ACAISILM(ox)K	D	sp|P06151|LDHA_MOUSE	66	38	3.08044e-12	7.76012e-05
Issac_4_1_NAQ444_J100_190802_FIXED_rere.mzML	35970	HCD	790.418	0	-0.463312	3	K	LKGYTSWAIGLSVADLAESIM(ox)K	N	sp|P06151|LDHA_MOUSE	132	92	3.79635e-16	9.65651e-09
Issac_4_1_NAQ444_J100_190802_FIXED_rere.mzML	36393	HCD	790.754	1	0.876033	3	K	LKGYTSWAIGLSVADLAESIM(ox)K	N	sp|P06151|LDHA_MOUSE	97	45	4.70426e-11	0.00119659
Issac_4_1_NAQ444_J100_190802_FIXED_rere.mzML	37072	HCD	674.699	0	0.723703	3	K	ITVVGVGAVGM(ox)ACAISILM(ox)K	D	sp|P06151|LDHA_MOUSE	87	69	1.67405e-13	4.21721e-06
Issac_4_1_NAQ444_J100_190802_FIXED_rere.mzML	37864	HCD	675.033	1	0.121657	3	K	ITVVGVGAVGM(ox)ACAISILM(ox)K	D	sp|P06151|LDHA_MOUSE	59	38	5.2371e-13	1.31931e-05
Issac_4_1_NAQ444_J100_190802_FIXED_rere.mzML	37896	HCD	674.698	0	-0.452315	3	K	ITVVGVGAVGM(ox)ACAISILM(ox)K	D	sp|P06151|LDHA_MOUSE	81	62	5.79079e-14	1.45879e-06
Issac_4_1_NAQ444_J100_190802_FIXED_rere.mzML	38200	HCD	674.699	0	1.44741	3	K	ITVVGVGAVGM(ox)ACAISILM(ox)K	D	sp|P06151|LDHA_MOUSE	67	35	1.66951e-11	0.000420577
Issac_4_1_NAQ444_J100_190802_FIXED_rere.mzML	38474	HCD	674.697	0	-1.26648	3	K	ITVVGVGAVGM(ox)ACAISILM(ox)K	D	sp|P06151|LDHA_MOUSE	80	58	9.93885e-12	0.000250375
Issac_4_1_NAQ444_J100_190802_FIXED_rere.mzML	39325	HCD	674.698	0	-0.452315	3	K	ITVVGVGAVGM(ox)ACAISILM(ox)K	D	sp|P06151|LDHA_MOUSE	66	38	1.13469e-11	0.000285848
Issac_4_1_NAQ444_J100_190802_FIXED_rere.mzML	39372	HCD	675.032	1	-0.69251	3	K	ITVVGVGAVGM(ox)ACAISILM(ox)K	D	sp|P06151|LDHA_MOUSE	53	33	1.99917e-11	0.000503623
Issac_4_1_NAQ444_J100_190802_FIXED_rere.mzML	39606	HCD	674.698	0	-0.0904629	3	K	ITVVGVGAVGM(ox)ACAISILM(ox)K	D	sp|P06151|LDHA_MOUSE	87	43	3.19019e-11	0.000803658
Issac_4_1_NAQ444_J100_190802_FIXED_rere.mzML	39720	HCD	675.032	1	-1.05436	3	K	ITVVGVGAVGM(ox)ACAISILM(ox)K	D	sp|P06151|LDHA_MOUSE	82	43	2.07957e-11	0.000523877
Issac_4_1_NAQ444_J100_190802_FIXED_rere.mzML	40781	HCD	675.032	1	-1.50668	3	K	ITVVGVGAVGM(ox)ACAISILM(ox)K	D	sp|P06151|LDHA_MOUSE	80	58	1.20277e-11	0.000302998
Issac_4_1_NAQ444_J100_190802_FIXED_rere.mzML	40939	HCD	674.697	0	-1.26648	3	K	ITVVGVGAVGM(ox)ACAISILM(ox)K	D	sp|P06151|LDHA_MOUSE	70	56	5.53696e-14	1.39485e-06
Issac_4_1_NAQ444_J100_190802_FIXED_rere.mzML	41256	HCD	674.698	0	0.0904629	3	K	ITVVGVGAVGM(ox)ACAISILM(ox)K	D	sp|P06151|LDHA_MOUSE	54	36	1.9057e-12	4.80077e-05
Issac_4_1_NAQ444_J100_190802_FIXED_rere.mzML	45558	HCD	669.366	0	-0.182367	3	K	ITVVGVGAVGMACAISILM(ox)K	D	sp|P06151|LDHA_MOUSE	78	43	1.26555e-11	0.000318812
Issac_4_1_NAQ444_J100_190802_FIXED_rere.mzML	51178	HCD	674.697	0	-1.7188	3	K	ITVVGVGAVGM(ox)ACAISILM(ox)K	D	sp|P06151|LDHA_MOUSE	131	129	1.76652e-21	4.45016e-14
Issac_4_1_NAQ444_J100_190802_FIXED_rere.mzML	51207	HCD	669.366	0	-0.638284	3	K	ITVVGVGAVGMACAISILM(ox)K	D	sp|P06151|LDHA_MOUSE	106	95	2.26914e-16	5.71632e-09
Issac_4_1_NAQ444_J100_190802_FIXED_rere.mzML	51447	HCD	674.698	0	0.0904629	3	K	ITVVGVGAVGM(ox)ACAISILM(ox)K	D	sp|P06151|LDHA_MOUSE	107	69	5.81177e-13	1.46408e-05
Issac_4_1_NAQ444_J100_190802_FIXED_rere.mzML	51468	HCD	669.367	0	0.820651	3	K	ITVVGVGAVGMACAISILM(ox)K	D	sp|P06151|LDHA_MOUSE	116	93	2.69218e-15	6.78204e-08
Issac_4_1_NAQ444_J100_190802_FIXED_rere.mzML	31311	HCD	527.984	0	-0.1156	3	K	TLYLTAFSVIGIRK	A	sp|P06684|CO5_MOUSE	128	121	6.21465e-16	1.51295e-08
Issac_4_1_NAQ444_J100_190802_FIXED_rere.mzML	33737	HCD	1036.29	0	1.41355	4	K	RPDSSVPSSGTAGM(ox)VETTAYALLASLKLKDM(ox)NYANPIIK	W	sp|P06684|CO5_MOUSE	242	45	2.02238e-11	0.000549788
Issac_4_1_NAQ444_J100_190802_FIXED_rere.mzML	33790	HCD	829.229	0	0.0736047	5	K	RPDSSVPSSGTAGM(ox)VETTAYALLASLKLKDM(ox)NYANPIIK	W	sp|P06684|CO5_MOUSE	276	218	1.97419e-26	5.36689e-19
Issac_4_1_NAQ444_J100_190802_FIXED_rere.mzML	35780	HCD	727.424	0	0.251718	2	K	TLYLTAFSVIGIR	K	sp|P06684|CO5_MOUSE	145	142	1.42329e-15	3.44117e-08
Issac_4_1_NAQ444_J100_190802_FIXED_rere.mzML	36252	HCD	907.172	0	-0.874648	3	K	LQGTLPAEAQEKTLYLTAFSVIGIR	K	sp|P06684|CO5_MOUSE	193	154	8.71514e-21	2.24693e-13
Issac_4_1_NAQ444_J100_190802_FIXED_rere.mzML	42506	HCD	959.889	0	0.381514	3	K	YVLSPYTLNLVATPLFVKPGIPFSIK	A	sp|P06684|CO5_MOUSE	221	159	3.22667e-20	8.35459e-13
Issac_4_1_NAQ444_J100_190802_FIXED_rere.mzML	21566	HCD	616.343	0	-0.396111	2	K	ALVQQLEQFR	Q	sp|P06728|APOA4_MOUSE	115	115	4.81206e-13	1.13527e-05
Issac_4_1_NAQ444_J100_190802_FIXED_rere.mzML	10895	HCD	471.767	0	0.388127	2	R	GSPAVDVAVK	V	sp|P07309|TTHY_MOUSE	84	84	2.1791e-13	5.14099e-06
Issac_4_1_NAQ444_J100_190802_FIXED_rere.mzML	810	HCD	393.207	0	-0.0776119	3	R	EAHKSEIAHR	Y	sp|P07724|ALBU_MOUSE	46	42	7.69195e-12	0.000181471
Issac_4_1_NAQ444_J100_190802_FIXED_rere.mzML	1072	HCD	393.207	0	-0.776119	3	R	EAHKSEIAHR	Y	sp|P07724|ALBU_MOUSE	51	41	1.28189e-10	0.00302427
Issac_4_1_NAQ444_J100_190802_FIXED_rere.mzML	1231	HCD	393.207	0	-0.155224	3	R	EAHKSEIAHR	Y	sp|P07724|ALBU_MOUSE	48	40	4.37997e-11	0.00103334
Issac_4_1_NAQ444_J100_190802_FIXED_rere.mzML	1390	HCD	393.207	0	-0.155224	3	R	EAHKSEIAHR	Y	sp|P07724|ALBU_MOUSE	60	56	2.86916e-12	6.76901e-05
Issac_4_1_NAQ444_J100_190802_FIXED_rere.mzML	2844	HCD	393.207	0	-0.0776119	3	R	EAHKSEIAHR	Y	sp|P07724|ALBU_MOUSE	47	43	4.10131e-11	0.000967594
Issac_4_1_NAQ444_J100_190802_FIXED_rere.mzML	2867	HCD	720.79	0	-0.508069	2	K	TCVADESAANCDK	S	sp|P07724|ALBU_MOUSE	150	150	2.62514e-17	6.34694e-10
Issac_4_1_NAQ444_J100_190802_FIXED_rere.mzML	2953	HCD	333.182	0	0.549566	3	K	TPVSEHVTK	C	sp|P07724|ALBU_MOUSE	84	84	2.09284e-12	4.88751e-05
Issac_4_1_NAQ444_J100_190802_FIXED_rere.mzML	2981	HCD	499.27	0	0.611245	2	K	TPVSEHVTK	C	sp|P07724|ALBU_MOUSE	112	112	6.73114e-13	1.57195e-05
Issac_4_1_NAQ444_J100_190802_FIXED_rere.mzML	3673	HCD	376.958	0	-0.971489	4	L	LHEKTPVSEHVTK	C	sp|P07724|ALBU_MOUSE	61	39	8.20289e-12	0.000198326
Issac_4_1_NAQ444_J100_190802_FIXED_rere.mzML	4335	HCD	724.313	0	0.0842662	2	K	YM(ox)CENQATISSK	L	sp|P07724|ALBU_MOUSE	160	160	4.14619e-17	9.9501e-10
Issac_4_1_NAQ444_J100_190802_FIXED_rere.mzML	4586	HCD	724.313	0	0.252799	2	K	YM(ox)CENQATISSK	L	sp|P07724|ALBU_MOUSE	147	146	1.19511e-16	2.86804e-09
Issac_4_1_NAQ444_J100_190802_FIXED_rere.mzML	4793	HCD	491.266	0	-0.745443	2	K	KYEATLEK	C	sp|P07724|ALBU_MOUSE	113	113	4.73248e-11	0.0010919
Issac_4_1_NAQ444_J100_190802_FIXED_rere.mzML	4840	HCD	724.313	0	-0.421331	2	K	YM(ox)CENQATISSK	L	sp|P07724|ALBU_MOUSE	139	139	1.09611e-16	2.63046e-09
Issac_4_1_NAQ444_J100_190802_FIXED_rere.mzML	5045	HCD	491.266	0	-0.310601	2	K	KYEATLEK	C	sp|P07724|ALBU_MOUSE	109	109	4.73248e-11	0.0010919
Issac_4_1_NAQ444_J100_190802_FIXED_rere.mzML	5110	HCD	724.313	0	0.252799	2	K	YM(ox)CENQATISSK	L	sp|P07724|ALBU_MOUSE	60	59	4.83359e-15	1.15997e-07
Issac_4_1_NAQ444_J100_190802_FIXED_rere.mzML	5120	HCD	589.75	0	0.103493	2	K	CCTLPEDQR	L	sp|P07724|ALBU_MOUSE	76	58	1.32971e-11	0.000310533
Issac_4_1_NAQ444_J100_190802_FIXED_rere.mzML	5195	HCD	521.729	0	0	2	K	TNCDLYEK	L	sp|P07724|ALBU_MOUSE	75	75	3.69466e-12	8.52447e-05
Issac_4_1_NAQ444_J100_190802_FIXED_rere.mzML	5395	HCD	589.751	0	1.75939	2	K	CCTLPEDQR	L	sp|P07724|ALBU_MOUSE	90	84	1.94669e-12	4.5462e-05
Issac_4_1_NAQ444_J100_190802_FIXED_rere.mzML	5454	HCD	521.727	0	-3.86055	2	K	TNCDLYEK	L	sp|P07724|ALBU_MOUSE	94	94	3.69466e-12	8.52447e-05
Issac_4_1_NAQ444_J100_190802_FIXED_rere.mzML	5706	HCD	521.729	0	-0.467945	2	K	TNCDLYEK	L	sp|P07724|ALBU_MOUSE	101	101	3.69466e-12	8.52447e-05
Issac_4_1_NAQ444_J100_190802_FIXED_rere.mzML	5782	HCD	431.919	0	0	3	R	LAKKYEATLEK	C	sp|P07724|ALBU_MOUSE	133	128	1.08743e-13	2.58857e-06
Issac_4_1_NAQ444_J100_190802_FIXED_rere.mzML	5826	HCD	534.234	0	-0.913984	2	K	CCSGSLVER	R	sp|P07724|ALBU_MOUSE	111	111	9.28048e-13	2.16731e-05
Issac_4_1_NAQ444_J100_190802_FIXED_rere.mzML	6090	HCD	534.234	0	-0.114248	2	K	CCSGSLVER	R	sp|P07724|ALBU_MOUSE	117	117	9.28048e-13	2.16731e-05
Issac_4_1_NAQ444_J100_190802_FIXED_rere.mzML	6341	HCD	534.234	0	-0.114248	2	K	CCSGSLVER	R	sp|P07724|ALBU_MOUSE	111	111	9.28048e-13	2.16731e-05
Issac_4_1_NAQ444_J100_190802_FIXED_rere.mzML	6494	HCD	608.752	0	-0.601576	2	N	YGELADCCTK	Q	sp|P07724|ALBU_MOUSE	128	104	1.41833e-12	3.34616e-05
Issac_4_1_NAQ444_J100_190802_FIXED_rere.mzML	6762	HCD	608.752	0	-0.100263	2	N	YGELADCCTK	Q	sp|P07724|ALBU_MOUSE	94	76	2.32539e-11	0.000548614
Issac_4_1_NAQ444_J100_190802_FIXED_rere.mzML	7185	HCD	539.233	0	-0.113189	3	L	RENYGELADCCTK	Q	sp|P07724|ALBU_MOUSE	86	55	1.17104e-10	0.00283129
Issac_4_1_NAQ444_J100_190802_FIXED_rere.mzML	7284	HCD	376.706	0	-0.243035	4	K	LQTCCDKPLLKK	A	sp|P07724|ALBU_MOUSE	135	133	9.49303e-16	2.27815e-08
Issac_4_1_NAQ444_J100_190802_FIXED_rere.mzML	7309	HCD	501.939	0	-0.547195	3	K	LQTCCDKPLLKK	A	sp|P07724|ALBU_MOUSE	135	135	4.97435e-16	1.19375e-08
Issac_4_1_NAQ444_J100_190802_FIXED_rere.mzML	7405	HCD	421.545	0	-1.08592	3	L	QTCCDKPLLK	K	sp|P07724|ALBU_MOUSE	78	65	4.02405e-11	0.000949366
Issac_4_1_NAQ444_J100_190802_FIXED_rere.mzML	7823	HCD	665.774	0	1.00843	2	E	NYGELADCCTK	Q	sp|P07724|ALBU_MOUSE	140	116	1.45704e-13	3.46841e-06
Issac_4_1_NAQ444_J100_190802_FIXED_rere.mzML	8095	HCD	665.775	0	1.28346	2	E	NYGELADCCTK	Q	sp|P07724|ALBU_MOUSE	128	100	9.91204e-13	2.35952e-05
Issac_4_1_NAQ444_J100_190802_FIXED_rere.mzML	8185	HCD	417.531	0	-0.146181	3	R	YNDLGEQHFK	G	sp|P07724|ALBU_MOUSE	116	116	3.80914e-14	8.98664e-07
Issac_4_1_NAQ444_J100_190802_FIXED_rere.mzML	8208	HCD	625.794	0	1.07286	2	R	YNDLGEQHFK	G	sp|P07724|ALBU_MOUSE	143	143	8.85388e-15	2.08883e-07
Issac_4_1_NAQ444_J100_190802_FIXED_rere.mzML	8253	HCD	544.263	0	0.897144	2	Y	NDLGEQHFK	G	sp|P07724|ALBU_MOUSE	102	89	1.23933e-11	0.000289426
Issac_4_1_NAQ444_J100_190802_FIXED_rere.mzML	8457	HCD	417.531	0	-0.0730905	3	R	YNDLGEQHFK	G	sp|P07724|ALBU_MOUSE	119	119	8.85388e-15	2.08883e-07
Issac_4_1_NAQ444_J100_190802_FIXED_rere.mzML	8484	HCD	625.794	0	0.195065	2	R	YNDLGEQHFK	G	sp|P07724|ALBU_MOUSE	106	106	9.44757e-15	2.2289e-07
Issac_4_1_NAQ444_J100_190802_FIXED_rere.mzML	8485	HCD	436.539	0	-0.209724	3	R	YNDLGEQHFKG	L	sp|P07724|ALBU_MOUSE	87	60	1.87125e-11	0.000445443
Issac_4_1_NAQ444_J100_190802_FIXED_rere.mzML	8698	HCD	730.295	0	-0.083576	2	R	ENYGELADCCTK	Q	sp|P07724|ALBU_MOUSE	171	168	2.6686e-16	6.40415e-09
Issac_4_1_NAQ444_J100_190802_FIXED_rere.mzML	8977	HCD	730.295	0	-0.167152	2	R	ENYGELADCCTK	Q	sp|P07724|ALBU_MOUSE	154	153	1.3343e-16	3.20208e-09
Issac_4_1_NAQ444_J100_190802_FIXED_rere.mzML	9340	HCD	368.22	0	-0.745907	3	K	LATDLTKVNK	E	sp|P07724|ALBU_MOUSE	94	94	4.9266e-13	1.1623e-05
Issac_4_1_NAQ444_J100_190802_FIXED_rere.mzML	10163	HCD	499.586	0	0.855201	3	K	NLVKTNCDLYEK	L	sp|P07724|ALBU_MOUSE	135	131	7.69284e-16	1.84614e-08
Issac_4_1_NAQ444_J100_190802_FIXED_rere.mzML	10382	HCD	459.241	0	0.465166	3	K	LQTCCDKPLLK	K	sp|P07724|ALBU_MOUSE	147	147	4.36297e-15	1.03859e-07
Issac_4_1_NAQ444_J100_190802_FIXED_rere.mzML	10431	HCD	688.358	0	1.06401	2	K	LQTCCDKPLLK	K	sp|P07724|ALBU_MOUSE	102	74	2.39507e-11	0.000570135
Issac_4_1_NAQ444_J100_190802_FIXED_rere.mzML	10533	HCD	614.942	0	-0.397014	3	P	NLRENYGELADCCTK	Q	sp|P07724|ALBU_MOUSE	98	66	2.07208e-12	5.07704e-05
Issac_4_1_NAQ444_J100_190802_FIXED_rere.mzML	10637	HCD	376.205	0	0.324478	5	R	VCLLHEKTPVSEHVTK	C	sp|P07724|ALBU_MOUSE	90	81	4.00872e-16	9.88225e-09
Issac_4_1_NAQ444_J100_190802_FIXED_rere.mzML	10680	HCD	470.004	0	0.259722	4	R	VCLLHEKTPVSEHVTK	C	sp|P07724|ALBU_MOUSE	150	150	2.01018e-21	4.95548e-14
Issac_4_1_NAQ444_J100_190802_FIXED_rere.mzML	10687	HCD	626.337	0	0.194896	3	R	VCLLHEKTPVSEHVTK	C	sp|P07724|ALBU_MOUSE	131	87	1.56067e-12	3.84735e-05
Issac_4_1_NAQ444_J100_190802_FIXED_rere.mzML	11242	HCD	518.769	0	0.352961	2	L	VQEVTDFAK	T	sp|P07724|ALBU_MOUSE	89	76	8.73388e-12	0.000203966
Issac_4_1_NAQ444_J100_190802_FIXED_rere.mzML	11476	HCD	375.974	0	-0.892863	4	K	LDGVKEKALVSSVR	Q	sp|P07724|ALBU_MOUSE	92	64	6.27132e-11	0.00152674
Issac_4_1_NAQ444_J100_190802_FIXED_rere.mzML	11477	HCD	500.962	0	-1.09652	3	K	LDGVKEKALVSSVR	Q	sp|P07724|ALBU_MOUSE	125	112	9.69961e-15	2.36135e-07
Issac_4_1_NAQ444_J100_190802_FIXED_rere.mzML	11609	HCD	479.272	0	0.827774	2	S	TPTLVEAAR	N	sp|P07724|ALBU_MOUSE	113	100	3.11777e-11	0.000728107
Issac_4_1_NAQ444_J100_190802_FIXED_rere.mzML	11924	HCD	522.788	0	0.466998	2	V	STPTLVEAAR	N	sp|P07724|ALBU_MOUSE	97	84	8.84544e-12	0.000208684
Issac_4_1_NAQ444_J100_190802_FIXED_rere.mzML	13240	HCD	480.228	0	-0.0635481	4	K	ENPTTFM(ox)GHYLHEVAR	R	sp|P07724|ALBU_MOUSE	142	116	7.98964e-17	1.9696e-09
Issac_4_1_NAQ444_J100_190802_FIXED_rere.mzML	13278	HCD	480.48	1	0.858994	4	K	ENPTTFM(ox)GHYLHEVAR	R	sp|P07724|ALBU_MOUSE	104	85	4.24808e-16	1.04723e-08
Issac_4_1_NAQ444_J100_190802_FIXED_rere.mzML	14250	HCD	553.279	0	-0.882521	2	F	PNADFAEITK	L	sp|P07724|ALBU_MOUSE	106	89	9.67205e-12	0.000228186
Issac_4_1_NAQ444_J100_190802_FIXED_rere.mzML	14473	HCD	661.314	0	-0.276881	3	K	AADKDTCFSTEGPNLVTR	C	sp|P07724|ALBU_MOUSE	138	133	2.0651e-21	5.14863e-14
Issac_4_1_NAQ444_J100_190802_FIXED_rere.mzML	14789	HCD	572.322	0	-0.746513	2	Q	VSTPTLVEAAR	N	sp|P07724|ALBU_MOUSE	123	110	3.30233e-13	7.86106e-06
Issac_4_1_NAQ444_J100_190802_FIXED_rere.mzML	15069	HCD	636.351	0	-0.0959142	2	P	QVSTPTLVEAAR	N	sp|P07724|ALBU_MOUSE	150	137	3.35395e-14	8.04885e-07
Issac_4_1_NAQ444_J100_190802_FIXED_rere.mzML	15088	HCD	340.531	0	0.448088	3	R	AFKAWAVAR	L	sp|P07724|ALBU_MOUSE	106	101	1.63759e-12	3.82434e-05
Issac_4_1_NAQ444_J100_190802_FIXED_rere.mzML	15097	HCD	510.293	0	0.478432	2	R	AFKAWAVAR	L	sp|P07724|ALBU_MOUSE	111	110	2.93456e-12	6.85322e-05
Issac_4_1_NAQ444_J100_190802_FIXED_rere.mzML	15279	HCD	523.299	0	0.816449	3	Q	KAPQVSTPTLVEAAR	N	sp|P07724|ALBU_MOUSE	97	76	2.42184e-12	5.93401e-05
Issac_4_1_NAQ444_J100_190802_FIXED_rere.mzML	15343	HCD	340.531	0	0.627323	3	R	AFKAWAVAR	L	sp|P07724|ALBU_MOUSE	66	59	1.21853e-11	0.000284568
Issac_4_1_NAQ444_J100_190802_FIXED_rere.mzML	15704	HCD	684.986	0	-1.60387	3	A	IPNLRENYGELADCCTK	Q	sp|P07724|ALBU_MOUSE	133	75	7.754e-13	1.92259e-05
Issac_4_1_NAQ444_J100_190802_FIXED_rere.mzML	15711	HCD	575.31	0	-2.54618	2	K	LVQEVTDFAK	T	sp|P07724|ALBU_MOUSE	132	132	7.61041e-14	1.79547e-06
Issac_4_1_NAQ444_J100_190802_FIXED_rere.mzML	15848	HCD	367.561	0	0.581191	3	K	KQTALAELVK	H	sp|P07724|ALBU_MOUSE	88	81	1.13953e-10	0.00268841
Issac_4_1_NAQ444_J100_190802_FIXED_rere.mzML	15849	HCD	550.838	0	0.554022	2	K	KQTALAELVK	H	sp|P07724|ALBU_MOUSE	127	127	7.28222e-13	1.71804e-05
Issac_4_1_NAQ444_J100_190802_FIXED_rere.mzML	15964	HCD	575.31	0	-1.27309	2	K	LVQEVTDFAK	T	sp|P07724|ALBU_MOUSE	125	125	7.61041e-14	1.79547e-06
Issac_4_1_NAQ444_J100_190802_FIXED_rere.mzML	16102	HCD	654.021	0	-0.466614	3	R	YTQKAPQVSTPTLVEAAR	N	sp|P07724|ALBU_MOUSE	139	139	5.75144e-23	1.43393e-15
Issac_4_1_NAQ444_J100_190802_FIXED_rere.mzML	16143	HCD	474.234	0	0.707865	3	R	YNDLGEQHFKGL	V	sp|P07724|ALBU_MOUSE	58	53	7.57349e-14	1.8175e-06
Issac_4_1_NAQ444_J100_190802_FIXED_rere.mzML	16158	HCD	980.529	0	-0.0622472	2	R	YTQKAPQVSTPTLVEAAR	N	sp|P07724|ALBU_MOUSE	159	125	1.16183e-16	2.89663e-09
Issac_4_1_NAQ444_J100_190802_FIXED_rere.mzML	16226	HCD	684.878	0	0.267355	2	A	PQVSTPTLVEAAR	N	sp|P07724|ALBU_MOUSE	112	85	1.4866e-11	0.000359424
Issac_4_1_NAQ444_J100_190802_FIXED_rere.mzML	16252	HCD	339.85	0	0	3	K	SLHTLFGDK	L	sp|P07724|ALBU_MOUSE	80	77	6.05201e-12	0.000141335
Issac_4_1_NAQ444_J100_190802_FIXED_rere.mzML	16267	HCD	509.272	0	0.419468	2	K	SLHTLFGDK	L	sp|P07724|ALBU_MOUSE	93	91	6.05201e-12	0.000141335
Issac_4_1_NAQ444_J100_190802_FIXED_rere.mzML	16281	HCD	509.272	0	0.659163	2	K	SLHTLFGDK	L	sp|P07724|ALBU_MOUSE	102	101	6.05201e-12	0.000141335
Issac_4_1_NAQ444_J100_190802_FIXED_rere.mzML	16357	HCD	654.021	0	0	3	R	YTQKAPQVSTPTLVEAAR	N	sp|P07724|ALBU_MOUSE	121	85	2.45281e-14	6.11525e-07
Issac_4_1_NAQ444_J100_190802_FIXED_rere.mzML	16734	HCD	720.397	0	0.508347	2	K	APQVSTPTLVEAAR	N	sp|P07724|ALBU_MOUSE	157	157	6.89719e-18	1.67911e-10
Issac_4_1_NAQ444_J100_190802_FIXED_rere.mzML	16760	HCD	480.6	0	0.634989	3	K	APQVSTPTLVEAAR	N	sp|P07724|ALBU_MOUSE	95	72	9.25305e-12	0.000225264
Issac_4_1_NAQ444_J100_190802_FIXED_rere.mzML	16950	HCD	797.874	0	-0.688475	2	P	AIAADFVEDQEVCK	N	sp|P07724|ALBU_MOUSE	164	151	3.34431e-17	8.14167e-10
Issac_4_1_NAQ444_J100_190802_FIXED_rere.mzML	17125	HCD	608.319	0	4.61539	2	A	EFQPLVEEPK	N	sp|P07724|ALBU_MOUSE	92	75	2.8035e-11	0.000661409
Issac_4_1_NAQ444_J100_190802_FIXED_rere.mzML	17371	HCD	762.01	0	-0.0800976	3	L	CAIPNLRENYGELADCCTK	Q	sp|P07724|ALBU_MOUSE	120	57	3.47823e-11	0.000871774
Issac_4_1_NAQ444_J100_190802_FIXED_rere.mzML	17854	HCD	643.836	0	0.758395	2	L	AEFQPLVEEPK	N	sp|P07724|ALBU_MOUSE	110	95	1.75257e-12	4.17193e-05
Issac_4_1_NAQ444_J100_190802_FIXED_rere.mzML	17886	HCD	478.771	0	0.44619	2	K	LCAIPNLR	E	sp|P07724|ALBU_MOUSE	110	109	6.8064e-11	0.0015704
Issac_4_1_NAQ444_J100_190802_FIXED_rere.mzML	18022	HCD	684.878	0	0.980302	2	A	PQVSTPTLVEAAR	N	sp|P07724|ALBU_MOUSE	159	146	1.6618e-15	4.01782e-08
Issac_4_1_NAQ444_J100_190802_FIXED_rere.mzML	18028	HCD	636.852	1	-1.48502	2	P	QVSTPTLVEAAR	N	sp|P07724|ALBU_MOUSE	100	80	1.67734e-11	0.000402532
Issac_4_1_NAQ444_J100_190802_FIXED_rere.mzML	18035	HCD	539.012	0	1.69853	4	K	AETFTFHSDICTLPEKEK	Q	sp|P07724|ALBU_MOUSE	99	58	3.11531e-13	7.76699e-06
Issac_4_1_NAQ444_J100_190802_FIXED_rere.mzML	19034	HCD	509.295	0	-0.659133	2	Y	GFQNAILVR	Y	sp|P07724|ALBU_MOUSE	100	86	7.33342e-11	0.00171261
Issac_4_1_NAQ444_J100_190802_FIXED_rere.mzML	19103	HCD	486.79	0	0.125383	2	K	QTALAELVK	H	sp|P07724|ALBU_MOUSE	110	110	1.51393e-11	0.000353556
Issac_4_1_NAQ444_J100_190802_FIXED_rere.mzML	19218	HCD	549.303	0	-0.333341	2	L	IAFSQYLQK	C	sp|P07724|ALBU_MOUSE	141	128	2.72014e-11	0.000635246
Issac_4_1_NAQ444_J100_190802_FIXED_rere.mzML	19470	HCD	549.303	0	-0.444455	2	L	IAFSQYLQK	C	sp|P07724|ALBU_MOUSE	135	122	2.71046e-11	0.000632987
Issac_4_1_NAQ444_J100_190802_FIXED_rere.mzML	19655	HCD	468.587	0	0	3	L	FGDKLCAIPNLR	E	sp|P07724|ALBU_MOUSE	106	92	2.78571e-13	6.68519e-06
Issac_4_1_NAQ444_J100_190802_FIXED_rere.mzML	20593	HCD	628.318	0	0.679985	3	R	RPCFSALTVDETYVPK	E	sp|P07724|ALBU_MOUSE	152	127	2.16956e-17	5.34838e-10
Issac_4_1_NAQ444_J100_190802_FIXED_rere.mzML	20676	HCD	735.38	0	0.91298	2	C	FSALTVDETYVPK	E	sp|P07724|ALBU_MOUSE	117	76	1.23777e-11	0.000299262
Issac_4_1_NAQ444_J100_190802_FIXED_rere.mzML	21166	HCD	485.941	0	0.314005	3	R	RHPDYSVSLLLR	L	sp|P07724|ALBU_MOUSE	140	140	9.72357e-16	2.33348e-08
Issac_4_1_NAQ444_J100_190802_FIXED_rere.mzML	21304	HCD	624.817	0	0.0976849	2	F	LGTFLYEYSR	R	sp|P07724|ALBU_MOUSE	120	107	1.09097e-12	2.57384e-05
Issac_4_1_NAQ444_J100_190802_FIXED_rere.mzML	21315	HCD	784.886	0	3.11053	2	L	SQTFPNADFAEITK	L	sp|P07724|ALBU_MOUSE	122	90	1.09532e-13	2.66654e-06
Issac_4_1_NAQ444_J100_190802_FIXED_rere.mzML	21330	HCD	700.377	0	-0.0871461	2	V	LAEFQPLVEEPK	N	sp|P07724|ALBU_MOUSE	165	152	8.9734e-13	2.15345e-05
Issac_4_1_NAQ444_J100_190802_FIXED_rere.mzML	21417	HCD	485.94	0	-0.56521	3	R	RHPDYSVSLLLR	L	sp|P07724|ALBU_MOUSE	143	143	9.72357e-16	2.33348e-08
Issac_4_1_NAQ444_J100_190802_FIXED_rere.mzML	21542	HCD	613.319	0	-0.0995161	3	A	RLSQTFPNADFAEITK	L	sp|P07724|ALBU_MOUSE	118	100	5.6491e-16	1.39261e-08
Issac_4_1_NAQ444_J100_190802_FIXED_rere.mzML	21575	HCD	815.397	0	1.94619	2	P	CFSALTVDETYVPK	E	sp|P07724|ALBU_MOUSE	149	112	6.35063e-15	1.54605e-07
Issac_4_1_NAQ444_J100_190802_FIXED_rere.mzML	21592	HCD	677.338	0	0.360441	2	Q	TFPNADFAEITK	L	sp|P07724|ALBU_MOUSE	98	75	6.21367e-13	1.49116e-05
Issac_4_1_NAQ444_J100_190802_FIXED_rere.mzML	21671	HCD	485.94	0	-0.125602	3	R	RHPDYSVSLLLR	L	sp|P07724|ALBU_MOUSE	130	130	9.72357e-16	2.33348e-08
Issac_4_1_NAQ444_J100_190802_FIXED_rere.mzML	21897	HCD	637.333	1	-0.254411	3	V	ARLSQTFPNADFAEITK	L	sp|P07724|ALBU_MOUSE	94	49	6.44724e-11	0.00159858
Issac_4_1_NAQ444_J100_190802_FIXED_rere.mzML	21910	HCD	637.001	0	2.97032	3	V	ARLSQTFPNADFAEITK	L	sp|P07724|ALBU_MOUSE	90	50	5.0477e-11	0.00125157
Issac_4_1_NAQ444_J100_190802_FIXED_rere.mzML	21925	HCD	485.94	0	-0.690812	3	R	RHPDYSVSLLLR	L	sp|P07724|ALBU_MOUSE	94	91	5.09321e-14	1.22228e-06
Issac_4_1_NAQ444_J100_190802_FIXED_rere.mzML	22065	HCD	590.827	0	0.206609	2	E	YGFQNAILVR	Y	sp|P07724|ALBU_MOUSE	145	132	6.98585e-13	1.64812e-05
Issac_4_1_NAQ444_J100_190802_FIXED_rere.mzML	22178	HCD	485.94	0	-0.502409	3	R	RHPDYSVSLLLR	L	sp|P07724|ALBU_MOUSE	85	80	1.27815e-13	3.06734e-06
Issac_4_1_NAQ444_J100_190802_FIXED_rere.mzML	22269	HCD	572.54	0	-1.06604	4	R	RPCFSALTVDETYVPKEFK	A	sp|P07724|ALBU_MOUSE	127	110	1.37969e-16	3.45801e-09
Issac_4_1_NAQ444_J100_190802_FIXED_rere.mzML	22270	HCD	683.859	0	-1.16026	2	L	GEYGFQNAILVR	Y	sp|P07724|ALBU_MOUSE	138	121	6.16168e-14	1.47869e-06
Issac_4_1_NAQ444_J100_190802_FIXED_rere.mzML	22279	HCD	763.051	0	-2.47963	3	R	RPCFSALTVDETYVPKEFK	A	sp|P07724|ALBU_MOUSE	141	105	1.42767e-14	3.57827e-07
Issac_4_1_NAQ444_J100_190802_FIXED_rere.mzML	22437	HCD	485.941	0	0.502409	3	R	RHPDYSVSLLLR	L	sp|P07724|ALBU_MOUSE	84	76	1.34615e-13	3.23051e-06
Issac_4_1_NAQ444_J100_190802_FIXED_rere.mzML	22484	HCD	655.35	0	1.76954	2	G	EYGFQNAILVR	Y	sp|P07724|ALBU_MOUSE	130	115	1.79108e-13	4.26359e-06
Issac_4_1_NAQ444_J100_190802_FIXED_rere.mzML	22740	HCD	485.941	0	0.439607	3	R	RHPDYSVSLLLR	L	sp|P07724|ALBU_MOUSE	72	68	1.1609e-11	0.000278594
Issac_4_1_NAQ444_J100_190802_FIXED_rere.mzML	22847	HCD	841.426	0	1.16061	2	R	LSQTFPNADFAEITK	L	sp|P07724|ALBU_MOUSE	163	159	1.03098e-18	2.52613e-11
Issac_4_1_NAQ444_J100_190802_FIXED_rere.mzML	22899	HCD	670.023	0	2.91502	3	A	VARLSQTFPNADFAEITK	L	sp|P07724|ALBU_MOUSE	109	55	4.6373e-12	0.000115616
Issac_4_1_NAQ444_J100_190802_FIXED_rere.mzML	22908	HCD	561.285	0	-0.978675	3	R	LSQTFPNADFAEITK	L	sp|P07724|ALBU_MOUSE	122	109	6.53899e-16	1.60219e-08
Issac_4_1_NAQ444_J100_190802_FIXED_rere.mzML	22941	HCD	561.62	1	0.0374965	3	R	LSQTFPNADFAEITK	L	sp|P07724|ALBU_MOUSE	129	118	3.78798e-16	9.28134e-09
Issac_4_1_NAQ444_J100_190802_FIXED_rere.mzML	23045	HCD	486.275	1	-0.459098	3	R	RHPDYSVSLLLR	L	sp|P07724|ALBU_MOUSE	72	58	4.63636e-11	0.00111264
Issac_4_1_NAQ444_J100_190802_FIXED_rere.mzML	23061	HCD	485.941	0	1.50723	3	R	RHPDYSVSLLLR	L	sp|P07724|ALBU_MOUSE	64	57	6.6647e-13	1.5994e-05
Issac_4_1_NAQ444_J100_190802_FIXED_rere.mzML	23121	HCD	841.426	0	0.580303	2	R	LSQTFPNADFAEITK	L	sp|P07724|ALBU_MOUSE	169	163	1.52076e-18	3.72618e-11
Issac_4_1_NAQ444_J100_190802_FIXED_rere.mzML	23157	HCD	585.65	0	0	3	L	HTLFGDKLCAIPNLR	E	sp|P07724|ALBU_MOUSE	84	43	7.43618e-12	0.000182202
Issac_4_1_NAQ444_J100_190802_FIXED_rere.mzML	23345	HCD	650.357	0	0.281546	2	R	HPDYSVSLLLR	L	sp|P07724|ALBU_MOUSE	100	79	1.76938e-12	4.21193e-05
Issac_4_1_NAQ444_J100_190802_FIXED_rere.mzML	23798	HCD	486.274	1	-1.21271	3	R	RHPDYSVSLLLR	L	sp|P07724|ALBU_MOUSE	56	54	2.57365e-14	6.17628e-07
Issac_4_1_NAQ444_J100_190802_FIXED_rere.mzML	23805	HCD	605.846	0	0.604463	2	V	LIAFSQYLQK	C	sp|P07724|ALBU_MOUSE	136	123	4.30479e-12	0.00010156
Issac_4_1_NAQ444_J100_190802_FIXED_rere.mzML	24056	HCD	605.845	0	0.503719	2	V	LIAFSQYLQK	C	sp|P07724|ALBU_MOUSE	128	115	4.02919e-12	9.50579e-05
Issac_4_1_NAQ444_J100_190802_FIXED_rere.mzML	24311	HCD	605.845	0	0.201488	2	V	LIAFSQYLQK	C	sp|P07724|ALBU_MOUSE	75	62	3.72811e-11	0.000879546
Issac_4_1_NAQ444_J100_190802_FIXED_rere.mzML	24561	HCD	740.402	0	0.247306	2	K	LGEYGFQNAILVR	Y	sp|P07724|ALBU_MOUSE	176	176	3.7727e-17	9.12146e-10
Issac_4_1_NAQ444_J100_190802_FIXED_rere.mzML	24615	HCD	493.937	0	0.55606	3	K	LGEYGFQNAILVR	Y	sp|P07724|ALBU_MOUSE	85	81	4.50714e-13	1.08971e-05
Issac_4_1_NAQ444_J100_190802_FIXED_rere.mzML	24814	HCD	740.401	0	0.0824352	2	K	LGEYGFQNAILVR	Y	sp|P07724|ALBU_MOUSE	170	170	3.7727e-17	9.12146e-10
Issac_4_1_NAQ444_J100_190802_FIXED_rere.mzML	24919	HCD	933.89	0	0.914983	2	K	TVM(ox)DDFAQFLDTCCK	A	sp|P07724|ALBU_MOUSE	219	218	1.22885e-20	3.01094e-13
Issac_4_1_NAQ444_J100_190802_FIXED_rere.mzML	24934	HCD	622.929	0	0.391924	3	K	TVM(ox)DDFAQFLDTCCK	A	sp|P07724|ALBU_MOUSE	120	103	7.47462e-16	1.83144e-08
Issac_4_1_NAQ444_J100_190802_FIXED_rere.mzML	25078	HCD	539.964	0	0.339107	3	H	TLFGDKLCAIPNLR	E	sp|P07724|ALBU_MOUSE	104	69	6.07317e-13	1.4785e-05
Issac_4_1_NAQ444_J100_190802_FIXED_rere.mzML	25149	HCD	845.159	1	0.379876	4	K	TCVADESAANCDKSLHTLFGDKLCAIPNLR	E	sp|P07724|ALBU_MOUSE	176	107	3.40454e-15	8.95921e-08
Issac_4_1_NAQ444_J100_190802_FIXED_rere.mzML	25184	HCD	933.889	0	-0.130712	2	K	TVM(ox)DDFAQFLDTCCK	A	sp|P07724|ALBU_MOUSE	201	199	2.33355e-20	5.71769e-13
Issac_4_1_NAQ444_J100_190802_FIXED_rere.mzML	25205	HCD	622.928	0	0.097981	3	K	TVM(ox)DDFAQFLDTCCK	A	sp|P07724|ALBU_MOUSE	123	114	3.59764e-16	8.81499e-09
Issac_4_1_NAQ444_J100_190802_FIXED_rere.mzML	25461	HCD	933.89	0	1.11105	2	K	TVM(ox)DDFAQFLDTCCK	A	sp|P07724|ALBU_MOUSE	117	112	6.13176e-18	1.50241e-10
Issac_4_1_NAQ444_J100_190802_FIXED_rere.mzML	25818	HCD	581.827	0	-0.314708	2	H	PDYSVSLLLR	L	sp|P07724|ALBU_MOUSE	100	86	2.48503e-11	0.000586276
Issac_4_1_NAQ444_J100_190802_FIXED_rere.mzML	25828	HCD	489.519	0	0	4	K	SLHTLFGDKLCAIPNLR	E	sp|P07724|ALBU_MOUSE	132	104	1.9772e-14	4.90243e-07
Issac_4_1_NAQ444_J100_190802_FIXED_rere.mzML	25832	HCD	652.356	0	0.561367	3	K	SLHTLFGDKLCAIPNLR	E	sp|P07724|ALBU_MOUSE	167	155	1.91514e-19	4.74855e-12
Issac_4_1_NAQ444_J100_190802_FIXED_rere.mzML	26451	HCD	800.436	0	0.991282	2	G	TVLAEFQPLVEEPK	N	sp|P07724|ALBU_MOUSE	155	140	1.39066e-13	3.38555e-06
Issac_4_1_NAQ444_J100_190802_FIXED_rere.mzML	26765	HCD	855.962	0	0	4	K	LGEYGFQNAILVRYTQKAPQVSTPTLVEAAR	N	sp|P07724|ALBU_MOUSE	328	274	1.79789e-28	4.74953e-21
Issac_4_1_NAQ444_J100_190802_FIXED_rere.mzML	27005	HCD	655.38	0	1.11755	2	L	VLIAFSQYLQK	C	sp|P07724|ALBU_MOUSE	159	146	2.96137e-13	7.04942e-06
Issac_4_1_NAQ444_J100_190802_FIXED_rere.mzML	27084	HCD	437.256	0	0.488554	3	L	VLIAFSQYLQK	C	sp|P07724|ALBU_MOUSE	116	103	1.05916e-12	2.52129e-05
Issac_4_1_NAQ444_J100_190802_FIXED_rere.mzML	27265	HCD	655.38	0	0.279389	2	L	VLIAFSQYLQK	C	sp|P07724|ALBU_MOUSE	165	152	2.78867e-13	6.63831e-06
Issac_4_1_NAQ444_J100_190802_FIXED_rere.mzML	27325	HCD	828.945	0	-0.441779	2	Y	GTVLAEFQPLVEEPK	N	sp|P07724|ALBU_MOUSE	137	96	6.37128e-13	1.5611e-05
Issac_4_1_NAQ444_J100_190802_FIXED_rere.mzML	27519	HCD	655.378	0	-2.23511	2	L	VLIAFSQYLQK	C	sp|P07724|ALBU_MOUSE	146	133	3.46477e-13	8.24774e-06
Issac_4_1_NAQ444_J100_190802_FIXED_rere.mzML	27520	HCD	1207.23	0	-4.95466	3	K	TCVADESAANCDKSLHTLFGDKLCAIPNLREN	Y	sp|P07724|ALBU_MOUSE	293	150	4.18669e-18	1.11021e-10
Issac_4_1_NAQ444_J100_190802_FIXED_rere.mzML	27592	HCD	755.729	0	2.90749	3	A	WAVARLSQTFPNADFAEITK	L	sp|P07724|ALBU_MOUSE	137	57	1.78046e-11	0.000448525
Issac_4_1_NAQ444_J100_190802_FIXED_rere.mzML	27759	HCD	740.135	0	0.16493	4	K	NLVKTNCDLYEKLGEYGFQNAILVR	Y	sp|P07724|ALBU_MOUSE	93	49	5.13633e-13	1.32424e-05
Issac_4_1_NAQ444_J100_190802_FIXED_rere.mzML	27791	HCD	655.38	0	0.745036	2	L	VLIAFSQYLQK	C	sp|P07724|ALBU_MOUSE	129	114	7.0554e-13	1.67951e-05
Issac_4_1_NAQ444_J100_190802_FIXED_rere.mzML	27866	HCD	698.352	0	1.22359	2	V	FLGTFLYEYSR	R	sp|P07724|ALBU_MOUSE	138	116	1.051e-12	2.50187e-05
Issac_4_1_NAQ444_J100_190802_FIXED_rere.mzML	27974	HCD	835.082	0	0.730889	3	K	TNCDLYEKLGEYGFQNAILVR	Y	sp|P07724|ALBU_MOUSE	283	279	2.93425e-26	7.42826e-19
Issac_4_1_NAQ444_J100_190802_FIXED_rere.mzML	28742	HCD	889.657	0	-0.960473	5	K	TNCDLYEKLGEYGFQNAILVRYTQKAPQVSTPTLVEAAR	N	sp|P07724|ALBU_MOUSE	304	272	7.74522e-39	2.10556e-31
Issac_4_1_NAQ444_J100_190802_FIXED_rere.mzML	28743	HCD	1111.82	0	-0.988139	4	K	TNCDLYEKLGEYGFQNAILVRYTQKAPQVSTPTLVEAAR	N	sp|P07724|ALBU_MOUSE	349	307	8.65984e-38	2.3542e-30
Issac_4_1_NAQ444_J100_190802_FIXED_rere.mzML	29205	HCD	726.861	0	0.251913	2	P	CVEDYLSAILNR	V	sp|P07724|ALBU_MOUSE	135	120	1.67894e-14	4.02914e-07
Issac_4_1_NAQ444_J100_190802_FIXED_rere.mzML	29561	HCD	990.99	1	-4.71294	2	A	CYGTVLAEFQPLVEEPK	N	sp|P07724|ALBU_MOUSE	110	81	2.51591e-13	6.23814e-06
Issac_4_1_NAQ444_J100_190802_FIXED_rere.mzML	30841	HCD	787.394	1	0.0267404	3	A	NPPACYGTVLAEFQPLVEEPK	N	sp|P07724|ALBU_MOUSE	160	104	2.60068e-14	6.58379e-07
Issac_4_1_NAQ444_J100_190802_FIXED_rere.mzML	30907	HCD	811.072	1	-0.877442	3	E	ANPPACYGTVLAEFQPLVEEPK	N	sp|P07724|ALBU_MOUSE	169	123	7.51797e-16	1.91229e-08
Issac_4_1_NAQ444_J100_190802_FIXED_rere.mzML	30925	HCD	810.738	0	-0.677551	3	E	ANPPACYGTVLAEFQPLVEEPK	N	sp|P07724|ALBU_MOUSE	165	126	1.02133e-16	2.59788e-09
Issac_4_1_NAQ444_J100_190802_FIXED_rere.mzML	30955	HCD	984.452	1	-0.908916	3	K	CCAEANPPACYGTVLAEFQPLVEEPK	N	sp|P07724|ALBU_MOUSE	172	158	5.34745e-25	1.38458e-17
Issac_4_1_NAQ444_J100_190802_FIXED_rere.mzML	30993	HCD	984.118	0	-0.558181	3	K	CCAEANPPACYGTVLAEFQPLVEEPK	N	sp|P07724|ALBU_MOUSE	195	167	1.14518e-22	2.96512e-15
Issac_4_1_NAQ444_J100_190802_FIXED_rere.mzML	30995	HCD	984.118	0	-0.558181	3	K	CCAEANPPACYGTVLAEFQPLVEEPK	N	sp|P07724|ALBU_MOUSE	165	127	7.12821e-20	1.84566e-12
Issac_4_1_NAQ444_J100_190802_FIXED_rere.mzML	31114	HCD	536.655	0	-0.113732	3	F	KGLVLIAFSQYLQK	C	sp|P07724|ALBU_MOUSE	100	78	3.02261e-12	7.35849e-05
Issac_4_1_NAQ444_J100_190802_FIXED_rere.mzML	31172	HCD	536.99	1	-0.643177	3	F	KGLVLIAFSQYLQK	C	sp|P07724|ALBU_MOUSE	80	48	3.98904e-11	0.000971124
Issac_4_1_NAQ444_J100_190802_FIXED_rere.mzML	31457	HCD	762.707	0	0.160049	3	K	NYAEAKDVFLGTFLYEYSR	R	sp|P07724|ALBU_MOUSE	150	138	2.13455e-19	5.34997e-12
Issac_4_1_NAQ444_J100_190802_FIXED_rere.mzML	31490	HCD	589.302	0	-0.103572	3	K	DVFLGTFLYEYSRR	H	sp|P07724|ALBU_MOUSE	152	143	6.61596e-18	1.61064e-10
Issac_4_1_NAQ444_J100_190802_FIXED_rere.mzML	31495	HCD	883.449	0	0.276349	2	K	DVFLGTFLYEYSRR	H	sp|P07724|ALBU_MOUSE	132	101	1.28497e-14	3.12823e-07
Issac_4_1_NAQ444_J100_190802_FIXED_rere.mzML	31556	HCD	655.38	0	0.186259	2	L	VLIAFSQYLQK	C	sp|P07724|ALBU_MOUSE	156	143	3.03455e-13	7.22362e-06
Issac_4_1_NAQ444_J100_190802_FIXED_rere.mzML	31743	HCD	589.302	0	-0.103572	3	K	DVFLGTFLYEYSRR	H	sp|P07724|ALBU_MOUSE	121	88	6.70332e-13	1.63191e-05
Issac_4_1_NAQ444_J100_190802_FIXED_rere.mzML	31789	HCD	618.316	0	-0.0987119	4	K	GLVLIAFSQYLQKCSYDEHAK	L	sp|P07724|ALBU_MOUSE	208	207	2.52367e-25	6.38883e-18
Issac_4_1_NAQ444_J100_190802_FIXED_rere.mzML	31792	HCD	824.086	0	-0.0740641	3	K	GLVLIAFSQYLQKCSYDEHAK	L	sp|P07724|ALBU_MOUSE	257	254	1.10656e-26	2.80132e-19
Issac_4_1_NAQ444_J100_190802_FIXED_rere.mzML	31846	HCD	617.974	1	0.017033	6	R	YNDLGEQHFKGLVLIAFSQYLQKCSYDEHAK	L	sp|P07724|ALBU_MOUSE	218	176	3.49008e-24	9.21985e-17
Issac_4_1_NAQ444_J100_190802_FIXED_rere.mzML	31864	HCD	741.367	1	-0.312363	5	R	YNDLGEQHFKGLVLIAFSQYLQKCSYDEHAK	L	sp|P07724|ALBU_MOUSE	158	82	7.49428e-16	1.97979e-08
Issac_4_1_NAQ444_J100_190802_FIXED_rere.mzML	31868	HCD	617.808	0	0.987932	6	R	YNDLGEQHFKGLVLIAFSQYLQKCSYDEHAK	L	sp|P07724|ALBU_MOUSE	205	155	6.59014e-23	1.74094e-15
Issac_4_1_NAQ444_J100_190802_FIXED_rere.mzML	32050	HCD	618.316	0	-0.197424	4	K	GLVLIAFSQYLQKCSYDEHAK	L	sp|P07724|ALBU_MOUSE	115	86	8.26169e-16	2.0915e-08
Issac_4_1_NAQ444_J100_190802_FIXED_rere.mzML	32082	HCD	824.42	1	-0.418845	3	K	GLVLIAFSQYLQKCSYDEHAK	L	sp|P07724|ALBU_MOUSE	163	85	5.79448e-11	0.00146691
Issac_4_1_NAQ444_J100_190802_FIXED_rere.mzML	32218	HCD	740.934	1	0.125068	2	K	GLVLIAFSQYLQK	C	sp|P07724|ALBU_MOUSE	89	69	1.26479e-12	3.05794e-05
Issac_4_1_NAQ444_J100_190802_FIXED_rere.mzML	32294	HCD	740.432	0	0.412159	2	K	GLVLIAFSQYLQK	C	sp|P07724|ALBU_MOUSE	142	139	5.01453e-15	1.21239e-07
Issac_4_1_NAQ444_J100_190802_FIXED_rere.mzML	32452	HCD	711.922	0	1.0288	2	G	LVLIAFSQYLQK	C	sp|P07724|ALBU_MOUSE	169	156	7.09465e-14	1.70258e-06
Issac_4_1_NAQ444_J100_190802_FIXED_rere.mzML	32489	HCD	474.95	0	-0.0642543	3	G	LVLIAFSQYLQK	C	sp|P07724|ALBU_MOUSE	146	132	1.60484e-13	3.85131e-06
Issac_4_1_NAQ444_J100_190802_FIXED_rere.mzML	32708	HCD	711.921	0	-0.428665	2	G	LVLIAFSQYLQK	C	sp|P07724|ALBU_MOUSE	159	146	9.97736e-14	2.39438e-06
Issac_4_1_NAQ444_J100_190802_FIXED_rere.mzML	32874	HCD	805.399	0	0.378913	2	K	DVFLGTFLYEYSR	R	sp|P07724|ALBU_MOUSE	167	166	5.64545e-17	1.36493e-09
Issac_4_1_NAQ444_J100_190802_FIXED_rere.mzML	32917	HCD	537.268	0	0.227206	3	K	DVFLGTFLYEYSR	R	sp|P07724|ALBU_MOUSE	126	126	1.30158e-16	3.14689e-09
Issac_4_1_NAQ444_J100_190802_FIXED_rere.mzML	32963	HCD	711.921	0	-0.171466	2	G	LVLIAFSQYLQK	C	sp|P07724|ALBU_MOUSE	156	137	1.18032e-13	2.83256e-06
Issac_4_1_NAQ444_J100_190802_FIXED_rere.mzML	32980	HCD	698.351	0	0.087399	2	V	FLGTFLYEYSR	R	sp|P07724|ALBU_MOUSE	173	160	6.91244e-14	1.64548e-06
Issac_4_1_NAQ444_J100_190802_FIXED_rere.mzML	33145	HCD	805.399	0	0.151565	2	K	DVFLGTFLYEYSR	R	sp|P07724|ALBU_MOUSE	159	158	2.83018e-17	6.84268e-10
Issac_4_1_NAQ444_J100_190802_FIXED_rere.mzML	33172	HCD	537.268	0	-0.113603	3	K	DVFLGTFLYEYSR	R	sp|P07724|ALBU_MOUSE	75	73	4.75592e-16	1.14986e-08
Issac_4_1_NAQ444_J100_190802_FIXED_rere.mzML	33222	HCD	711.921	0	0	2	G	LVLIAFSQYLQK	C	sp|P07724|ALBU_MOUSE	154	141	6.17459e-14	1.48179e-06
Issac_4_1_NAQ444_J100_190802_FIXED_rere.mzML	33421	HCD	805.399	0	0.151565	2	K	DVFLGTFLYEYSR	R	sp|P07724|ALBU_MOUSE	194	194	5.64545e-17	1.36493e-09
Issac_4_1_NAQ444_J100_190802_FIXED_rere.mzML	33506	HCD	711.921	0	-0.085733	2	G	LVLIAFSQYLQK	C	sp|P07724|ALBU_MOUSE	116	98	1.03044e-12	2.47286e-05
Issac_4_1_NAQ444_J100_190802_FIXED_rere.mzML	33674	HCD	740.431	0	-1.23648	2	K	GLVLIAFSQYLQK	C	sp|P07724|ALBU_MOUSE	173	173	4.14722e-16	1.0027e-08
Issac_4_1_NAQ444_J100_190802_FIXED_rere.mzML	33743	HCD	805.398	0	-0.30313	2	K	DVFLGTFLYEYSR	R	sp|P07724|ALBU_MOUSE	159	159	7.70637e-18	1.86321e-10
Issac_4_1_NAQ444_J100_190802_FIXED_rere.mzML	33844	HCD	915.227	1	0.547426	5	R	RHPYFYAPELLYYAEQYNEILTQCCAEADKESCLTPK	L	sp|P07724|ALBU_MOUSE	255	150	9.18443e-21	2.47981e-13
Issac_4_1_NAQ444_J100_190802_FIXED_rere.mzML	34002	HCD	805.398	0	-0.378913	2	K	DVFLGTFLYEYSR	R	sp|P07724|ALBU_MOUSE	145	145	2.82272e-17	6.82465e-10
Issac_4_1_NAQ444_J100_190802_FIXED_rere.mzML	34244	HCD	547.3	0	-0.557602	3	K	GLVLIAFSQYLQKC	S	sp|P07724|ALBU_MOUSE	105	94	3.49167e-16	8.5004e-09
Issac_4_1_NAQ444_J100_190802_FIXED_rere.mzML	34251	HCD	740.432	0	-0.577023	2	K	GLVLIAFSQYLQK	C	sp|P07724|ALBU_MOUSE	135	134	4.52178e-16	1.09325e-08
Issac_4_1_NAQ444_J100_190802_FIXED_rere.mzML	34254	HCD	820.447	0	-0.669533	2	K	GLVLIAFSQYLQKC	S	sp|P07724|ALBU_MOUSE	175	166	4.28829e-16	1.04398e-08
Issac_4_1_NAQ444_J100_190802_FIXED_rere.mzML	34257	HCD	493.957	0	-0.556037	3	K	GLVLIAFSQYLQK	C	sp|P07724|ALBU_MOUSE	148	147	4.14722e-16	1.0027e-08
Issac_4_1_NAQ444_J100_190802_FIXED_rere.mzML	34277	HCD	655.379	0	0	2	L	VLIAFSQYLQK	C	sp|P07724|ALBU_MOUSE	155	142	3.74915e-13	8.92469e-06
Issac_4_1_NAQ444_J100_190802_FIXED_rere.mzML	34279	HCD	805.398	0	-0.30313	2	K	DVFLGTFLYEYSR	R	sp|P07724|ALBU_MOUSE	159	157	5.64545e-17	1.36493e-09
Issac_4_1_NAQ444_J100_190802_FIXED_rere.mzML	34282	HCD	605.845	0	-0.201488	2	V	LIAFSQYLQK	C	sp|P07724|ALBU_MOUSE	132	115	9.06561e-12	0.000213878
Issac_4_1_NAQ444_J100_190802_FIXED_rere.mzML	34287	HCD	549.303	0	-0.222228	2	L	IAFSQYLQK	C	sp|P07724|ALBU_MOUSE	134	121	3.24316e-11	0.000757389
Issac_4_1_NAQ444_J100_190802_FIXED_rere.mzML	34310	HCD	437.254	0	-2.30319	3	L	VLIAFSQYLQK	C	sp|P07724|ALBU_MOUSE	129	115	1.10406e-12	2.62817e-05
Issac_4_1_NAQ444_J100_190802_FIXED_rere.mzML	34341	HCD	904.475	0	-3.30657	3	R	YNDLGEQHFKGLVLIAFSQYLQK	C	sp|P07724|ALBU_MOUSE	218	196	3.83756e-24	9.8065e-17
Issac_4_1_NAQ444_J100_190802_FIXED_rere.mzML	34358	HCD	740.931	1	-3.99652	2	K	GLVLIAFSQYLQK	C	sp|P07724|ALBU_MOUSE	135	134	4.52178e-16	1.09325e-08
Issac_4_1_NAQ444_J100_190802_FIXED_rere.mzML	34359	HCD	678.611	0	0.719531	4	R	YNDLGEQHFKGLVLIAFSQYLQK	C	sp|P07724|ALBU_MOUSE	192	95	3.13999e-12	8.02393e-05
Issac_4_1_NAQ444_J100_190802_FIXED_rere.mzML	34416	HCD	494.291	1	-2.11976	3	K	GLVLIAFSQYLQK	C	sp|P07724|ALBU_MOUSE	135	134	6.18249e-16	1.49477e-08
Issac_4_1_NAQ444_J100_190802_FIXED_rere.mzML	34436	HCD	1356.22	0	3.2403	2	R	YNDLGEQHFKGLVLIAFSQYLQK	C	sp|P07724|ALBU_MOUSE	173	127	9.62143e-18	2.45866e-10
Issac_4_1_NAQ444_J100_190802_FIXED_rere.mzML	34504	HCD	493.955	0	-4.20116	3	K	GLVLIAFSQYLQK	C	sp|P07724|ALBU_MOUSE	135	134	4.27586e-16	1.0338e-08
Issac_4_1_NAQ444_J100_190802_FIXED_rere.mzML	34526	HCD	740.433	0	0.494591	2	K	GLVLIAFSQYLQK	C	sp|P07724|ALBU_MOUSE	151	149	4.53533e-16	1.09653e-08
Issac_4_1_NAQ444_J100_190802_FIXED_rere.mzML	34527	HCD	655.378	0	-2.88701	2	L	VLIAFSQYLQK	C	sp|P07724|ALBU_MOUSE	159	146	3.6782e-13	8.75579e-06
Issac_4_1_NAQ444_J100_190802_FIXED_rere.mzML	34543	HCD	605.847	0	2.5186	2	V	LIAFSQYLQK	C	sp|P07724|ALBU_MOUSE	139	126	5.46798e-12	0.000129002
Issac_4_1_NAQ444_J100_190802_FIXED_rere.mzML	34546	HCD	549.304	0	2.33339	2	L	IAFSQYLQK	C	sp|P07724|ALBU_MOUSE	142	129	2.68157e-11	0.000626239
Issac_4_1_NAQ444_J100_190802_FIXED_rere.mzML	34605	HCD	904.476	0	-2.02443	3	R	YNDLGEQHFKGLVLIAFSQYLQK	C	sp|P07724|ALBU_MOUSE	243	192	1.34881e-21	3.44675e-14
Issac_4_1_NAQ444_J100_190802_FIXED_rere.mzML	34626	HCD	740.932	1	-2.51275	2	K	GLVLIAFSQYLQK	C	sp|P07724|ALBU_MOUSE	125	125	4.14722e-16	1.0027e-08
Issac_4_1_NAQ444_J100_190802_FIXED_rere.mzML	34627	HCD	678.612	0	2.42842	4	R	YNDLGEQHFKGLVLIAFSQYLQK	C	sp|P07724|ALBU_MOUSE	226	99	1.34442e-11	0.000343553
Issac_4_1_NAQ444_J100_190802_FIXED_rere.mzML	34669	HCD	805.397	0	-2.19769	2	K	DVFLGTFLYEYSR	R	sp|P07724|ALBU_MOUSE	131	108	2.5964e-15	6.27746e-08
Issac_4_1_NAQ444_J100_190802_FIXED_rere.mzML	34786	HCD	655.38	0	0.279389	2	L	VLIAFSQYLQK	C	sp|P07724|ALBU_MOUSE	162	149	2.7349e-13	6.51031e-06
Issac_4_1_NAQ444_J100_190802_FIXED_rere.mzML	34807	HCD	605.845	0	0.302231	2	V	LIAFSQYLQK	C	sp|P07724|ALBU_MOUSE	141	128	4.08433e-12	9.63587e-05
Issac_4_1_NAQ444_J100_190802_FIXED_rere.mzML	34819	HCD	549.304	0	0.777797	2	L	IAFSQYLQK	C	sp|P07724|ALBU_MOUSE	139	126	2.74727e-11	0.000641583
Issac_4_1_NAQ444_J100_190802_FIXED_rere.mzML	34871	HCD	678.61	0	-0.449707	4	R	YNDLGEQHFKGLVLIAFSQYLQK	C	sp|P07724|ALBU_MOUSE	202	107	1.04985e-12	2.68278e-05
Issac_4_1_NAQ444_J100_190802_FIXED_rere.mzML	34874	HCD	904.477	0	-0.539849	3	R	YNDLGEQHFKGLVLIAFSQYLQK	C	sp|P07724|ALBU_MOUSE	222	151	5.24465e-17	1.34022e-09
Issac_4_1_NAQ444_J100_190802_FIXED_rere.mzML	34917	HCD	493.959	0	4.32473	3	K	GLVLIAFSQYLQK	C	sp|P07724|ALBU_MOUSE	140	139	2.62529e-15	6.34731e-08
Issac_4_1_NAQ444_J100_190802_FIXED_rere.mzML	34927	HCD	805.399	0	0.0757826	2	K	DVFLGTFLYEYSR	R	sp|P07724|ALBU_MOUSE	150	147	1.34329e-16	3.24775e-09
Issac_4_1_NAQ444_J100_190802_FIXED_rere.mzML	35032	HCD	740.434	0	2.39052	2	K	GLVLIAFSQYLQK	C	sp|P07724|ALBU_MOUSE	148	147	4.52178e-16	1.09325e-08
Issac_4_1_NAQ444_J100_190802_FIXED_rere.mzML	35065	HCD	655.379	0	0	2	L	VLIAFSQYLQK	C	sp|P07724|ALBU_MOUSE	158	145	2.60701e-13	6.20588e-06
Issac_4_1_NAQ444_J100_190802_FIXED_rere.mzML	35084	HCD	605.845	0	-0.906694	2	V	LIAFSQYLQK	C	sp|P07724|ALBU_MOUSE	140	127	3.88095e-12	9.15606e-05
Issac_4_1_NAQ444_J100_190802_FIXED_rere.mzML	35124	HCD	678.609	0	-1.34912	4	R	YNDLGEQHFKGLVLIAFSQYLQK	C	sp|P07724|ALBU_MOUSE	213	105	3.0421e-12	7.77378e-05
Issac_4_1_NAQ444_J100_190802_FIXED_rere.mzML	35150	HCD	904.477	0	-0.944735	3	R	YNDLGEQHFKGLVLIAFSQYLQK	C	sp|P07724|ALBU_MOUSE	205	120	5.27287e-15	1.34743e-07
Issac_4_1_NAQ444_J100_190802_FIXED_rere.mzML	35170	HCD	493.957	0	0.370691	3	K	GLVLIAFSQYLQK	C	sp|P07724|ALBU_MOUSE	153	151	2.62529e-15	6.34731e-08
Issac_4_1_NAQ444_J100_190802_FIXED_rere.mzML	35199	HCD	805.398	0	-0.682043	2	K	DVFLGTFLYEYSR	R	sp|P07724|ALBU_MOUSE	147	147	8.88291e-17	2.14767e-09
Issac_4_1_NAQ444_J100_190802_FIXED_rere.mzML	35331	HCD	740.434	0	3.13241	2	K	GLVLIAFSQYLQK	C	sp|P07724|ALBU_MOUSE	156	154	4.52178e-16	1.09325e-08
Issac_4_1_NAQ444_J100_190802_FIXED_rere.mzML	35344	HCD	655.379	0	-0.745036	2	L	VLIAFSQYLQK	C	sp|P07724|ALBU_MOUSE	147	134	2.86998e-13	6.83186e-06
Issac_4_1_NAQ444_J100_190802_FIXED_rere.mzML	35406	HCD	904.478	0	0.269924	3	R	YNDLGEQHFKGLVLIAFSQYLQK	C	sp|P07724|ALBU_MOUSE	172	110	6.17811e-15	1.57875e-07
Issac_4_1_NAQ444_J100_190802_FIXED_rere.mzML	35423	HCD	493.957	0	-0.123564	3	K	GLVLIAFSQYLQK	C	sp|P07724|ALBU_MOUSE	144	143	2.62529e-15	6.34731e-08
Issac_4_1_NAQ444_J100_190802_FIXED_rere.mzML	35518	HCD	831.93	0	0.366829	2	R	LPCVEDYLSAILNR	V	sp|P07724|ALBU_MOUSE	185	183	9.70291e-18	2.36216e-10
Issac_4_1_NAQ444_J100_190802_FIXED_rere.mzML	35565	HCD	805.398	0	-0.0757826	2	K	DVFLGTFLYEYSR	R	sp|P07724|ALBU_MOUSE	127	125	5.36758e-16	1.29775e-08
Issac_4_1_NAQ444_J100_190802_FIXED_rere.mzML	35584	HCD	740.432	0	0.329727	2	K	GLVLIAFSQYLQK	C	sp|P07724|ALBU_MOUSE	159	159	4.14722e-16	1.0027e-08
Issac_4_1_NAQ444_J100_190802_FIXED_rere.mzML	35676	HCD	493.957	0	-0.556037	3	K	GLVLIAFSQYLQK	C	sp|P07724|ALBU_MOUSE	145	144	2.48286e-15	6.00293e-08
Issac_4_1_NAQ444_J100_190802_FIXED_rere.mzML	35779	HCD	832.43	1	-1.13591	2	R	LPCVEDYLSAILNR	V	sp|P07724|ALBU_MOUSE	84	62	5.51508e-13	1.34264e-05
Issac_4_1_NAQ444_J100_190802_FIXED_rere.mzML	35837	HCD	740.432	0	-0.659454	2	K	GLVLIAFSQYLQK	C	sp|P07724|ALBU_MOUSE	158	156	4.53533e-16	1.09653e-08
Issac_4_1_NAQ444_J100_190802_FIXED_rere.mzML	35881	HCD	805.398	0	-0.757826	2	K	DVFLGTFLYEYSR	R	sp|P07724|ALBU_MOUSE	116	116	2.98922e-16	7.2272e-09
Issac_4_1_NAQ444_J100_190802_FIXED_rere.mzML	35889	HCD	655.379	0	-1.11755	2	L	VLIAFSQYLQK	C	sp|P07724|ALBU_MOUSE	93	78	1.7757e-11	0.000422697
Issac_4_1_NAQ444_J100_190802_FIXED_rere.mzML	35896	HCD	904.811	1	-1.25887	3	R	YNDLGEQHFKGLVLIAFSQYLQK	C	sp|P07724|ALBU_MOUSE	122	66	3.13095e-13	8.00082e-06
Issac_4_1_NAQ444_J100_190802_FIXED_rere.mzML	35919	HCD	493.959	0	3.27444	3	K	GLVLIAFSQYLQK	C	sp|P07724|ALBU_MOUSE	132	128	5.6007e-15	1.35411e-07
Issac_4_1_NAQ444_J100_190802_FIXED_rere.mzML	36103	HCD	740.432	0	0.0824318	2	K	GLVLIAFSQYLQK	C	sp|P07724|ALBU_MOUSE	162	161	4.29729e-16	1.03898e-08
Issac_4_1_NAQ444_J100_190802_FIXED_rere.mzML	36138	HCD	805.9	1	-0.718628	2	K	DVFLGTFLYEYSR	R	sp|P07724|ALBU_MOUSE	107	105	7.46347e-16	1.80448e-08
Issac_4_1_NAQ444_J100_190802_FIXED_rere.mzML	36160	HCD	805.399	0	0.909391	2	K	DVFLGTFLYEYSR	R	sp|P07724|ALBU_MOUSE	114	114	1.49461e-16	3.6136e-09
Issac_4_1_NAQ444_J100_190802_FIXED_rere.mzML	36172	HCD	493.957	0	0	3	K	GLVLIAFSQYLQK	C	sp|P07724|ALBU_MOUSE	146	141	1.30021e-14	3.14357e-07
Issac_4_1_NAQ444_J100_190802_FIXED_rere.mzML	36204	HCD	678.61	0	0	4	R	YNDLGEQHFKGLVLIAFSQYLQK	C	sp|P07724|ALBU_MOUSE	195	82	1.09017e-11	0.000278582
Issac_4_1_NAQ444_J100_190802_FIXED_rere.mzML	36298	HCD	808.759	0	-1.28295	3	R	LSQTFPNADFAEITKLATDLTK	V	sp|P07724|ALBU_MOUSE	229	211	1.1162e-23	2.83919e-16
Issac_4_1_NAQ444_J100_190802_FIXED_rere.mzML	36356	HCD	740.432	0	-0.247295	2	K	GLVLIAFSQYLQK	C	sp|P07724|ALBU_MOUSE	155	155	4.29729e-16	1.03898e-08
Issac_4_1_NAQ444_J100_190802_FIXED_rere.mzML	36425	HCD	493.957	0	-0.123564	3	K	GLVLIAFSQYLQK	C	sp|P07724|ALBU_MOUSE	139	134	1.16067e-14	2.80622e-07
Issac_4_1_NAQ444_J100_190802_FIXED_rere.mzML	36501	HCD	678.61	0	-0.539648	4	R	YNDLGEQHFKGLVLIAFSQYLQK	C	sp|P07724|ALBU_MOUSE	166	73	1.04153e-11	0.000266152
Issac_4_1_NAQ444_J100_190802_FIXED_rere.mzML	36609	HCD	740.432	0	0.247295	2	K	GLVLIAFSQYLQK	C	sp|P07724|ALBU_MOUSE	152	152	4.29729e-16	1.03898e-08
Issac_4_1_NAQ444_J100_190802_FIXED_rere.mzML	36663	HCD	805.9	1	0.266545	2	K	DVFLGTFLYEYSR	R	sp|P07724|ALBU_MOUSE	118	101	1.06756e-13	2.5811e-06
Issac_4_1_NAQ444_J100_190802_FIXED_rere.mzML	36678	HCD	493.957	0	0.185345	3	K	GLVLIAFSQYLQK	C	sp|P07724|ALBU_MOUSE	140	135	1.45259e-14	3.51201e-07
Issac_4_1_NAQ444_J100_190802_FIXED_rere.mzML	36814	HCD	805.399	0	0.454695	2	K	DVFLGTFLYEYSR	R	sp|P07724|ALBU_MOUSE	87	60	1.37627e-11	0.000332749
Issac_4_1_NAQ444_J100_190802_FIXED_rere.mzML	36862	HCD	740.432	0	-0.164864	2	K	GLVLIAFSQYLQK	C	sp|P07724|ALBU_MOUSE	152	152	4.29729e-16	1.03898e-08
Issac_4_1_NAQ444_J100_190802_FIXED_rere.mzML	36931	HCD	493.957	0	0.0617818	3	K	GLVLIAFSQYLQK	C	sp|P07724|ALBU_MOUSE	139	135	3.77246e-15	9.12087e-08
Issac_4_1_NAQ444_J100_190802_FIXED_rere.mzML	37025	HCD	678.861	1	-0.0666811	4	R	YNDLGEQHFKGLVLIAFSQYLQK	C	sp|P07724|ALBU_MOUSE	185	81	1.68558e-11	0.000430733
Issac_4_1_NAQ444_J100_190802_FIXED_rere.mzML	37123	HCD	740.431	0	-1.07161	2	K	GLVLIAFSQYLQK	C	sp|P07724|ALBU_MOUSE	154	154	4.29729e-16	1.03898e-08
Issac_4_1_NAQ444_J100_190802_FIXED_rere.mzML	37193	HCD	493.957	0	-1.11207	3	K	GLVLIAFSQYLQK	C	sp|P07724|ALBU_MOUSE	126	113	1.16619e-14	2.81956e-07
Issac_4_1_NAQ444_J100_190802_FIXED_rere.mzML	37319	HCD	678.859	1	-2.76492	4	R	YNDLGEQHFKGLVLIAFSQYLQK	C	sp|P07724|ALBU_MOUSE	146	62	1.2545e-11	0.000320574
Issac_4_1_NAQ444_J100_190802_FIXED_rere.mzML	37320	HCD	805.898	1	-2.61319	2	K	DVFLGTFLYEYSR	R	sp|P07724|ALBU_MOUSE	135	124	7.3428e-14	1.77531e-06
Issac_4_1_NAQ444_J100_190802_FIXED_rere.mzML	37376	HCD	740.431	0	-0.90675	2	K	GLVLIAFSQYLQK	C	sp|P07724|ALBU_MOUSE	165	165	4.14722e-16	1.0027e-08
Issac_4_1_NAQ444_J100_190802_FIXED_rere.mzML	37445	HCD	493.957	0	0.556037	3	K	GLVLIAFSQYLQK	C	sp|P07724|ALBU_MOUSE	141	138	3.41743e-15	8.2625e-08
Issac_4_1_NAQ444_J100_190802_FIXED_rere.mzML	37629	HCD	740.432	0	-0.824318	2	K	GLVLIAFSQYLQK	C	sp|P07724|ALBU_MOUSE	158	158	4.14722e-16	1.0027e-08
Issac_4_1_NAQ444_J100_190802_FIXED_rere.mzML	37698	HCD	493.957	0	-0.0617818	3	K	GLVLIAFSQYLQK	C	sp|P07724|ALBU_MOUSE	143	140	4.80652e-15	1.1621e-07
Issac_4_1_NAQ444_J100_190802_FIXED_rere.mzML	37707	HCD	805.902	1	2.16111	2	K	DVFLGTFLYEYSR	R	sp|P07724|ALBU_MOUSE	119	98	1.45339e-14	3.51395e-07
Issac_4_1_NAQ444_J100_190802_FIXED_rere.mzML	37731	HCD	678.61	0	0.269824	4	R	YNDLGEQHFKGLVLIAFSQYLQK	C	sp|P07724|ALBU_MOUSE	117	48	6.54803e-12	0.000167328
Issac_4_1_NAQ444_J100_190802_FIXED_rere.mzML	37762	HCD	678.859	1	-2.4951	4	R	YNDLGEQHFKGLVLIAFSQYLQK	C	sp|P07724|ALBU_MOUSE	128	62	2.29936e-12	5.87578e-05
Issac_4_1_NAQ444_J100_190802_FIXED_rere.mzML	37868	HCD	805.398	0	-0.378913	2	K	DVFLGTFLYEYSR	R	sp|P07724|ALBU_MOUSE	96	58	1.10126e-11	0.000266257
Issac_4_1_NAQ444_J100_190802_FIXED_rere.mzML	37882	HCD	740.432	0	0.412159	2	K	GLVLIAFSQYLQK	C	sp|P07724|ALBU_MOUSE	168	168	4.14722e-16	1.0027e-08
Issac_4_1_NAQ444_J100_190802_FIXED_rere.mzML	37953	HCD	493.957	0	-0.123564	3	K	GLVLIAFSQYLQK	C	sp|P07724|ALBU_MOUSE	133	132	4.30181e-15	1.04007e-07
Issac_4_1_NAQ444_J100_190802_FIXED_rere.mzML	38046	HCD	678.86	1	-0.966095	4	R	YNDLGEQHFKGLVLIAFSQYLQK	C	sp|P07724|ALBU_MOUSE	126	65	2.10447e-12	5.37777e-05
Issac_4_1_NAQ444_J100_190802_FIXED_rere.mzML	38135	HCD	740.432	0	0.0824318	2	K	GLVLIAFSQYLQK	C	sp|P07724|ALBU_MOUSE	165	164	4.29729e-16	1.03898e-08
Issac_4_1_NAQ444_J100_190802_FIXED_rere.mzML	38196	HCD	493.958	0	1.29742	3	K	GLVLIAFSQYLQK	C	sp|P07724|ALBU_MOUSE	128	126	2.91272e-15	7.04224e-08
Issac_4_1_NAQ444_J100_190802_FIXED_rere.mzML	38322	HCD	678.859	1	-2.58504	4	R	YNDLGEQHFKGLVLIAFSQYLQK	C	sp|P07724|ALBU_MOUSE	134	62	1.12566e-12	2.87651e-05
Issac_4_1_NAQ444_J100_190802_FIXED_rere.mzML	38397	HCD	740.432	0	-0.247295	2	K	GLVLIAFSQYLQK	C	sp|P07724|ALBU_MOUSE	162	161	4.29729e-16	1.03898e-08
Issac_4_1_NAQ444_J100_190802_FIXED_rere.mzML	38403	HCD	678.611	0	0.899414	4	R	YNDLGEQHFKGLVLIAFSQYLQK	C	sp|P07724|ALBU_MOUSE	108	40	1.12535e-11	0.000287571
Issac_4_1_NAQ444_J100_190802_FIXED_rere.mzML	38466	HCD	493.957	0	-0.494255	3	K	GLVLIAFSQYLQK	C	sp|P07724|ALBU_MOUSE	124	123	2.91272e-15	7.04224e-08
Issac_4_1_NAQ444_J100_190802_FIXED_rere.mzML	38588	HCD	805.9	1	-0.339716	2	K	DVFLGTFLYEYSR	R	sp|P07724|ALBU_MOUSE	100	59	1.60949e-11	0.000389136
Issac_4_1_NAQ444_J100_190802_FIXED_rere.mzML	38650	HCD	740.432	0	-0.247295	2	K	GLVLIAFSQYLQK	C	sp|P07724|ALBU_MOUSE	156	153	5.24117e-15	1.26719e-07
Issac_4_1_NAQ444_J100_190802_FIXED_rere.mzML	38719	HCD	493.957	0	-1.3592	3	K	GLVLIAFSQYLQK	C	sp|P07724|ALBU_MOUSE	126	125	2.91272e-15	7.04224e-08
Issac_4_1_NAQ444_J100_190802_FIXED_rere.mzML	38903	HCD	740.432	0	0.412159	2	K	GLVLIAFSQYLQK	C	sp|P07724|ALBU_MOUSE	169	169	4.14722e-16	1.0027e-08
Issac_4_1_NAQ444_J100_190802_FIXED_rere.mzML	38974	HCD	493.957	0	-0.556037	3	K	GLVLIAFSQYLQK	C	sp|P07724|ALBU_MOUSE	121	116	1.90532e-14	4.60659e-07
Issac_4_1_NAQ444_J100_190802_FIXED_rere.mzML	39073	HCD	678.609	0	-1.61895	4	R	YNDLGEQHFKGLVLIAFSQYLQK	C	sp|P07724|ALBU_MOUSE	102	52	5.19713e-12	0.000132808
Issac_4_1_NAQ444_J100_190802_FIXED_rere.mzML	39156	HCD	740.432	0	-0.164864	2	K	GLVLIAFSQYLQK	C	sp|P07724|ALBU_MOUSE	156	151	1.18693e-14	2.86971e-07
Issac_4_1_NAQ444_J100_190802_FIXED_rere.mzML	39225	HCD	493.957	0	-0.308909	3	K	GLVLIAFSQYLQK	C	sp|P07724|ALBU_MOUSE	132	130	5.41073e-15	1.30818e-07
Issac_4_1_NAQ444_J100_190802_FIXED_rere.mzML	39351	HCD	678.61	0	-0.809473	4	R	YNDLGEQHFKGLVLIAFSQYLQK	C	sp|P07724|ALBU_MOUSE	119	46	1.62098e-11	0.000414224
Issac_4_1_NAQ444_J100_190802_FIXED_rere.mzML	39409	HCD	740.432	0	-0.659454	2	K	GLVLIAFSQYLQK	C	sp|P07724|ALBU_MOUSE	155	151	1.18849e-14	2.87347e-07
Issac_4_1_NAQ444_J100_190802_FIXED_rere.mzML	39480	HCD	493.957	0	0.0617818	3	K	GLVLIAFSQYLQK	C	sp|P07724|ALBU_MOUSE	131	128	3.77246e-15	9.12087e-08
Issac_4_1_NAQ444_J100_190802_FIXED_rere.mzML	39648	HCD	678.61	0	-0.0899414	4	R	YNDLGEQHFKGLVLIAFSQYLQK	C	sp|P07724|ALBU_MOUSE	109	64	3.49635e-12	8.93459e-05
Issac_4_1_NAQ444_J100_190802_FIXED_rere.mzML	39662	HCD	740.432	0	-0.741886	2	K	GLVLIAFSQYLQK	C	sp|P07724|ALBU_MOUSE	172	172	4.29729e-16	1.03898e-08
Issac_4_1_NAQ444_J100_190802_FIXED_rere.mzML	39734	HCD	493.957	0	-0.803164	3	K	GLVLIAFSQYLQK	C	sp|P07724|ALBU_MOUSE	130	127	3.34259e-15	8.08156e-08
Issac_4_1_NAQ444_J100_190802_FIXED_rere.mzML	39915	HCD	740.432	0	-0.0824318	2	K	GLVLIAFSQYLQK	C	sp|P07724|ALBU_MOUSE	161	161	4.29729e-16	1.03898e-08
Issac_4_1_NAQ444_J100_190802_FIXED_rere.mzML	39969	HCD	805.397	0	-1.59143	2	K	DVFLGTFLYEYSR	R	sp|P07724|ALBU_MOUSE	59	28	8.41664e-11	0.00203493
Issac_4_1_NAQ444_J100_190802_FIXED_rere.mzML	40007	HCD	493.957	0	0	3	K	GLVLIAFSQYLQK	C	sp|P07724|ALBU_MOUSE	129	125	8.74793e-15	2.11503e-07
Issac_4_1_NAQ444_J100_190802_FIXED_rere.mzML	40168	HCD	740.432	0	-0.0824318	2	K	GLVLIAFSQYLQK	C	sp|P07724|ALBU_MOUSE	174	174	4.29729e-16	1.03898e-08
Issac_4_1_NAQ444_J100_190802_FIXED_rere.mzML	40261	HCD	493.957	0	-0.308909	3	K	GLVLIAFSQYLQK	C	sp|P07724|ALBU_MOUSE	124	120	7.73858e-15	1.871e-07
Issac_4_1_NAQ444_J100_190802_FIXED_rere.mzML	40421	HCD	740.432	0	-0.329727	2	K	GLVLIAFSQYLQK	C	sp|P07724|ALBU_MOUSE	160	156	5.70903e-15	1.3803e-07
Issac_4_1_NAQ444_J100_190802_FIXED_rere.mzML	40483	HCD	805.4	0	2.12191	2	K	DVFLGTFLYEYSR	R	sp|P07724|ALBU_MOUSE	66	40	2.48322e-11	0.000600381
Issac_4_1_NAQ444_J100_190802_FIXED_rere.mzML	40513	HCD	493.957	0	-0.617818	3	K	GLVLIAFSQYLQK	C	sp|P07724|ALBU_MOUSE	125	122	3.3722e-15	8.15314e-08
Issac_4_1_NAQ444_J100_190802_FIXED_rere.mzML	40674	HCD	740.432	0	0.0824318	2	K	GLVLIAFSQYLQK	C	sp|P07724|ALBU_MOUSE	175	175	4.14722e-16	1.0027e-08
Issac_4_1_NAQ444_J100_190802_FIXED_rere.mzML	40766	HCD	493.957	0	-0.864946	3	K	GLVLIAFSQYLQK	C	sp|P07724|ALBU_MOUSE	125	121	3.60421e-15	8.7141e-08
Issac_4_1_NAQ444_J100_190802_FIXED_rere.mzML	40927	HCD	740.432	0	-0.247295	2	K	GLVLIAFSQYLQK	C	sp|P07724|ALBU_MOUSE	177	177	4.29729e-16	1.03898e-08
Issac_4_1_NAQ444_J100_190802_FIXED_rere.mzML	41020	HCD	493.957	0	0.370691	3	K	GLVLIAFSQYLQK	C	sp|P07724|ALBU_MOUSE	116	113	1.24678e-14	3.01442e-07
Issac_4_1_NAQ444_J100_190802_FIXED_rere.mzML	41180	HCD	740.432	0	-0.0824318	2	K	GLVLIAFSQYLQK	C	sp|P07724|ALBU_MOUSE	172	172	4.29729e-16	1.03898e-08
Issac_4_1_NAQ444_J100_190802_FIXED_rere.mzML	41276	HCD	493.956	0	-2.47127	3	K	GLVLIAFSQYLQK	C	sp|P07724|ALBU_MOUSE	92	84	1.52123e-13	3.67795e-06
Issac_4_1_NAQ444_J100_190802_FIXED_rere.mzML	41433	HCD	740.432	0	-0.247295	2	K	GLVLIAFSQYLQK	C	sp|P07724|ALBU_MOUSE	180	176	7.96071e-16	1.9247e-08
Issac_4_1_NAQ444_J100_190802_FIXED_rere.mzML	41551	HCD	493.957	0	0	3	K	GLVLIAFSQYLQK	C	sp|P07724|ALBU_MOUSE	124	119	7.64853e-15	1.84923e-07
Issac_4_1_NAQ444_J100_190802_FIXED_rere.mzML	41686	HCD	740.432	0	-0.329727	2	K	GLVLIAFSQYLQK	C	sp|P07724|ALBU_MOUSE	172	168	4.88265e-15	1.1805e-07
Issac_4_1_NAQ444_J100_190802_FIXED_rere.mzML	41823	HCD	493.957	0	0	3	K	GLVLIAFSQYLQK	C	sp|P07724|ALBU_MOUSE	102	100	5.3109e-15	1.28404e-07
Issac_4_1_NAQ444_J100_190802_FIXED_rere.mzML	41932	HCD	740.432	0	0.0824318	2	K	GLVLIAFSQYLQK	C	sp|P07724|ALBU_MOUSE	174	172	4.29729e-16	1.03898e-08
Issac_4_1_NAQ444_J100_190802_FIXED_rere.mzML	42093	HCD	493.957	0	0.308909	3	K	GLVLIAFSQYLQK	C	sp|P07724|ALBU_MOUSE	100	96	1.99904e-14	4.8332e-07
Issac_4_1_NAQ444_J100_190802_FIXED_rere.mzML	42184	HCD	740.432	0	0.329727	2	K	GLVLIAFSQYLQK	C	sp|P07724|ALBU_MOUSE	170	170	4.14722e-16	1.0027e-08
Issac_4_1_NAQ444_J100_190802_FIXED_rere.mzML	42352	HCD	493.957	0	0.556037	3	K	GLVLIAFSQYLQK	C	sp|P07724|ALBU_MOUSE	124	118	1.36568e-14	3.30188e-07
Issac_4_1_NAQ444_J100_190802_FIXED_rere.mzML	42437	HCD	740.432	0	-0.494591	2	K	GLVLIAFSQYLQK	C	sp|P07724|ALBU_MOUSE	172	172	4.29729e-16	1.03898e-08
Issac_4_1_NAQ444_J100_190802_FIXED_rere.mzML	42623	HCD	493.957	0	-0.617818	3	K	GLVLIAFSQYLQK	C	sp|P07724|ALBU_MOUSE	127	124	2.91272e-15	7.04224e-08
Issac_4_1_NAQ444_J100_190802_FIXED_rere.mzML	42690	HCD	740.432	0	0	2	K	GLVLIAFSQYLQK	C	sp|P07724|ALBU_MOUSE	162	158	1.16913e-14	2.82667e-07
Issac_4_1_NAQ444_J100_190802_FIXED_rere.mzML	42878	HCD	493.957	0	-0.308909	3	K	GLVLIAFSQYLQK	C	sp|P07724|ALBU_MOUSE	106	104	2.91272e-15	7.04224e-08
Issac_4_1_NAQ444_J100_190802_FIXED_rere.mzML	42943	HCD	740.432	0	-0.329727	2	K	GLVLIAFSQYLQK	C	sp|P07724|ALBU_MOUSE	156	151	5.70903e-15	1.3803e-07
Issac_4_1_NAQ444_J100_190802_FIXED_rere.mzML	43152	HCD	493.957	0	0.556037	3	K	GLVLIAFSQYLQK	C	sp|P07724|ALBU_MOUSE	115	109	1.09153e-14	2.63905e-07
Issac_4_1_NAQ444_J100_190802_FIXED_rere.mzML	43196	HCD	740.432	0	0.247295	2	K	GLVLIAFSQYLQK	C	sp|P07724|ALBU_MOUSE	162	157	1.09924e-14	2.65769e-07
Issac_4_1_NAQ444_J100_190802_FIXED_rere.mzML	43407	HCD	493.959	0	2.84196	3	K	GLVLIAFSQYLQK	C	sp|P07724|ALBU_MOUSE	112	108	2.88995e-14	6.98718e-07
Issac_4_1_NAQ444_J100_190802_FIXED_rere.mzML	43421	HCD	655.381	0	2.04885	2	L	VLIAFSQYLQK	C	sp|P07724|ALBU_MOUSE	165	152	3.36389e-13	8.00759e-06
Issac_4_1_NAQ444_J100_190802_FIXED_rere.mzML	43450	HCD	740.435	0	4.45132	2	K	GLVLIAFSQYLQK	C	sp|P07724|ALBU_MOUSE	159	155	5.997e-15	1.44993e-07
Issac_4_1_NAQ444_J100_190802_FIXED_rere.mzML	43704	HCD	740.431	0	-1.23648	2	K	GLVLIAFSQYLQK	C	sp|P07724|ALBU_MOUSE	153	151	5.04405e-15	1.21953e-07
Issac_4_1_NAQ444_J100_190802_FIXED_rere.mzML	43715	HCD	740.934	1	-0.122227	2	K	GLVLIAFSQYLQK	C	sp|P07724|ALBU_MOUSE	164	161	5.04405e-15	1.21953e-07
Issac_4_1_NAQ444_J100_190802_FIXED_rere.mzML	43930	HCD	740.431	0	-1.23648	2	K	GLVLIAFSQYLQK	C	sp|P07724|ALBU_MOUSE	155	150	1.22112e-14	2.95236e-07
Issac_4_1_NAQ444_J100_190802_FIXED_rere.mzML	44184	HCD	740.432	0	-0.0824318	2	K	GLVLIAFSQYLQK	C	sp|P07724|ALBU_MOUSE	174	173	4.31185e-16	1.0425e-08
Issac_4_1_NAQ444_J100_190802_FIXED_rere.mzML	44195	HCD	493.957	0	-1.29742	3	K	GLVLIAFSQYLQK	C	sp|P07724|ALBU_MOUSE	93	90	1.00898e-14	2.43946e-07
Issac_4_1_NAQ444_J100_190802_FIXED_rere.mzML	44453	HCD	740.432	0	-0.0824318	2	K	GLVLIAFSQYLQK	C	sp|P07724|ALBU_MOUSE	159	153	6.31625e-15	1.52711e-07
Issac_4_1_NAQ444_J100_190802_FIXED_rere.mzML	44456	HCD	494.291	1	-0.451647	3	K	GLVLIAFSQYLQK	C	sp|P07724|ALBU_MOUSE	90	89	7.57626e-15	1.83175e-07
Issac_4_1_NAQ444_J100_190802_FIXED_rere.mzML	44502	HCD	493.957	0	0.247127	3	K	GLVLIAFSQYLQK	C	sp|P07724|ALBU_MOUSE	92	90	3.61635e-15	8.74345e-08
Issac_4_1_NAQ444_J100_190802_FIXED_rere.mzML	44706	HCD	740.433	0	0.659454	2	K	GLVLIAFSQYLQK	C	sp|P07724|ALBU_MOUSE	170	170	4.29729e-16	1.03898e-08
Issac_4_1_NAQ444_J100_190802_FIXED_rere.mzML	44782	HCD	493.957	0	0.123564	3	K	GLVLIAFSQYLQK	C	sp|P07724|ALBU_MOUSE	67	66	3.24993e-14	7.85751e-07
Issac_4_1_NAQ444_J100_190802_FIXED_rere.mzML	44944	HCD	494.292	1	0.47508	3	K	GLVLIAFSQYLQK	C	sp|P07724|ALBU_MOUSE	85	77	2.31364e-14	5.59382e-07
Issac_4_1_NAQ444_J100_190802_FIXED_rere.mzML	44946	HCD	740.432	0	-0.412159	2	K	GLVLIAFSQYLQK	C	sp|P07724|ALBU_MOUSE	168	166	4.62655e-16	1.11858e-08
Issac_4_1_NAQ444_J100_190802_FIXED_rere.mzML	45061	HCD	493.957	0	-0.370691	3	K	GLVLIAFSQYLQK	C	sp|P07724|ALBU_MOUSE	105	102	4.38379e-15	1.05989e-07
Issac_4_1_NAQ444_J100_190802_FIXED_rere.mzML	45200	HCD	740.432	0	-0.164864	2	K	GLVLIAFSQYLQK	C	sp|P07724|ALBU_MOUSE	164	157	1.26646e-14	3.062e-07
Issac_4_1_NAQ444_J100_190802_FIXED_rere.mzML	45321	HCD	493.957	0	-0.370691	3	K	GLVLIAFSQYLQK	C	sp|P07724|ALBU_MOUSE	116	110	1.8354e-14	4.43755e-07
Issac_4_1_NAQ444_J100_190802_FIXED_rere.mzML	45453	HCD	740.433	0	1.15405	2	K	GLVLIAFSQYLQK	C	sp|P07724|ALBU_MOUSE	168	163	1.06111e-14	2.56549e-07
Issac_4_1_NAQ444_J100_190802_FIXED_rere.mzML	45596	HCD	493.957	0	-0.432473	3	K	GLVLIAFSQYLQK	C	sp|P07724|ALBU_MOUSE	95	93	6.46898e-15	1.56404e-07
Issac_4_1_NAQ444_J100_190802_FIXED_rere.mzML	45706	HCD	740.432	0	-0.824318	2	K	GLVLIAFSQYLQK	C	sp|P07724|ALBU_MOUSE	160	154	1.24518e-14	3.01053e-07
Issac_4_1_NAQ444_J100_190802_FIXED_rere.mzML	45870	HCD	493.957	0	-0.432473	3	K	GLVLIAFSQYLQK	C	sp|P07724|ALBU_MOUSE	104	98	4.07176e-14	9.84452e-07
Issac_4_1_NAQ444_J100_190802_FIXED_rere.mzML	45955	HCD	740.432	0	-0.329727	2	K	GLVLIAFSQYLQK	C	sp|P07724|ALBU_MOUSE	166	166	4.29729e-16	1.03898e-08
Issac_4_1_NAQ444_J100_190802_FIXED_rere.mzML	46162	HCD	493.957	0	-0.308909	3	K	GLVLIAFSQYLQK	C	sp|P07724|ALBU_MOUSE	81	66	6.60219e-13	1.59625e-05
Issac_4_1_NAQ444_J100_190802_FIXED_rere.mzML	46204	HCD	740.432	0	-0.0824318	2	K	GLVLIAFSQYLQK	C	sp|P07724|ALBU_MOUSE	182	182	4.14722e-16	1.0027e-08
Issac_4_1_NAQ444_J100_190802_FIXED_rere.mzML	46459	HCD	740.433	0	0.90675	2	K	GLVLIAFSQYLQK	C	sp|P07724|ALBU_MOUSE	154	148	1.23454e-14	2.98481e-07
Issac_4_1_NAQ444_J100_190802_FIXED_rere.mzML	46484	HCD	493.958	0	1.23564	3	K	GLVLIAFSQYLQK	C	sp|P07724|ALBU_MOUSE	86	79	1.59446e-13	3.85501e-06
Issac_4_1_NAQ444_J100_190802_FIXED_rere.mzML	46733	HCD	740.432	0	0.329727	2	K	GLVLIAFSQYLQK	C	sp|P07724|ALBU_MOUSE	158	152	1.21638e-14	2.94091e-07
Issac_4_1_NAQ444_J100_190802_FIXED_rere.mzML	46803	HCD	493.957	0	-0.0617818	3	K	GLVLIAFSQYLQK	C	sp|P07724|ALBU_MOUSE	79	61	3.10741e-12	7.51296e-05
Issac_4_1_NAQ444_J100_190802_FIXED_rere.mzML	46985	HCD	740.433	0	0.741886	2	K	GLVLIAFSQYLQK	C	sp|P07724|ALBU_MOUSE	167	164	4.88265e-15	1.1805e-07
Issac_4_1_NAQ444_J100_190802_FIXED_rere.mzML	47059	HCD	493.957	0	0.617818	3	K	GLVLIAFSQYLQK	C	sp|P07724|ALBU_MOUSE	72	59	8.89912e-14	2.15159e-06
Issac_4_1_NAQ444_J100_190802_FIXED_rere.mzML	47238	HCD	740.431	0	-1.23648	2	K	GLVLIAFSQYLQK	C	sp|P07724|ALBU_MOUSE	169	167	4.41038e-16	1.06632e-08
Issac_4_1_NAQ444_J100_190802_FIXED_rere.mzML	47335	HCD	493.957	0	-0.617818	3	K	GLVLIAFSQYLQK	C	sp|P07724|ALBU_MOUSE	89	87	1.56098e-14	3.77406e-07
Issac_4_1_NAQ444_J100_190802_FIXED_rere.mzML	47491	HCD	740.432	0	0.329727	2	K	GLVLIAFSQYLQK	C	sp|P07724|ALBU_MOUSE	158	152	5.89729e-15	1.42582e-07
Issac_4_1_NAQ444_J100_190802_FIXED_rere.mzML	47622	HCD	493.957	0	-0.0617818	3	K	GLVLIAFSQYLQK	C	sp|P07724|ALBU_MOUSE	52	45	5.62173e-13	1.3592e-05
Issac_4_1_NAQ444_J100_190802_FIXED_rere.mzML	47746	HCD	740.433	0	0.577023	2	K	GLVLIAFSQYLQK	C	sp|P07724|ALBU_MOUSE	165	162	5.05064e-15	1.22112e-07
Issac_4_1_NAQ444_J100_190802_FIXED_rere.mzML	48020	HCD	740.431	0	-0.989182	2	K	GLVLIAFSQYLQK	C	sp|P07724|ALBU_MOUSE	142	139	5.44419e-15	1.31627e-07
Issac_4_1_NAQ444_J100_190802_FIXED_rere.mzML	48273	HCD	740.432	0	-0.577023	2	K	GLVLIAFSQYLQK	C	sp|P07724|ALBU_MOUSE	127	120	3.91763e-14	9.47185e-07
Issac_4_1_NAQ444_J100_190802_FIXED_rere.mzML	48457	HCD	740.933	1	-0.616818	2	K	GLVLIAFSQYLQK	C	sp|P07724|ALBU_MOUSE	95	82	1.14066e-12	2.75783e-05
Issac_4_1_NAQ444_J100_190802_FIXED_rere.mzML	51196	HCD	740.431	0	-1.07161	2	K	GLVLIAFSQYLQK	C	sp|P07724|ALBU_MOUSE	174	174	4.14722e-16	1.0027e-08
Issac_4_1_NAQ444_J100_190802_FIXED_rere.mzML	51222	HCD	493.957	0	0.247127	3	K	GLVLIAFSQYLQK	C	sp|P07724|ALBU_MOUSE	134	133	2.91272e-15	7.04224e-08
Issac_4_1_NAQ444_J100_190802_FIXED_rere.mzML	51255	HCD	805.399	0	0.454695	2	K	DVFLGTFLYEYSR	R	sp|P07724|ALBU_MOUSE	112	108	9.48692e-16	2.2937e-08
Issac_4_1_NAQ444_J100_190802_FIXED_rere.mzML	51466	HCD	740.433	0	0.824318	2	K	GLVLIAFSQYLQK	C	sp|P07724|ALBU_MOUSE	164	164	4.29729e-16	1.03898e-08
Issac_4_1_NAQ444_J100_190802_FIXED_rere.mzML	51489	HCD	493.957	0	-0.803164	3	K	GLVLIAFSQYLQK	C	sp|P07724|ALBU_MOUSE	137	135	3.05516e-15	7.38662e-08
Issac_4_1_NAQ444_J100_190802_FIXED_rere.mzML	51513	HCD	805.399	0	0.454695	2	K	DVFLGTFLYEYSR	R	sp|P07724|ALBU_MOUSE	107	107	1.3126e-16	3.17355e-09
Issac_4_1_NAQ444_J100_190802_FIXED_rere.mzML	51718	HCD	740.432	0	0.0824318	2	K	GLVLIAFSQYLQK	C	sp|P07724|ALBU_MOUSE	154	149	1.19576e-14	2.89106e-07
Issac_4_1_NAQ444_J100_190802_FIXED_rere.mzML	39410	HCD	666.348	0	-0.366386	4	R	FDHPFLFIIFEEHTQSPIFLGK	V	sp|P07758|A1AT1_MOUSE	183	173	1.39876e-23	3.55793e-16
Issac_4_1_NAQ444_J100_190802_FIXED_rere.mzML	33228	HCD	1001.52	0	-0.792253	3	K	DLVILLYETALLSSGFSLEDPQTHANR	I	sp|P07901|HS90A_MOUSE	195	152	3.13317e-21	8.14648e-14
Issac_4_1_NAQ444_J100_190802_FIXED_rere.mzML	33273	HCD	1001.86	1	0.0819568	3	K	DLVILLYETALLSSGFSLEDPQTHANR	I	sp|P07901|HS90A_MOUSE	208	140	1.75404e-15	4.56065e-08
Issac_4_1_NAQ444_J100_190802_FIXED_rere.mzML	33429	HCD	751.643	1	-0.222681	4	K	DLVILLYETALLSSGFSLEDPQTHANR	I	sp|P07901|HS90A_MOUSE	154	115	1.09731e-19	2.8531e-12
Issac_4_1_NAQ444_J100_190802_FIXED_rere.mzML	33449	HCD	751.392	0	-0.243688	4	K	DLVILLYETALLSSGFSLEDPQTHANR	I	sp|P07901|HS90A_MOUSE	199	147	1.46076e-20	3.79808e-13
Issac_4_1_NAQ444_J100_190802_FIXED_rere.mzML	33490	HCD	1001.52	0	0.426597	3	K	DLVILLYETALLSSGFSLEDPQTHANR	I	sp|P07901|HS90A_MOUSE	356	340	1.20686e-28	3.13794e-21
Issac_4_1_NAQ444_J100_190802_FIXED_rere.mzML	33736	HCD	751.391	0	-0.893524	4	K	DLVILLYETALLSSGFSLEDPQTHANR	I	sp|P07901|HS90A_MOUSE	159	108	2.63863e-18	6.86065e-11
Issac_4_1_NAQ444_J100_190802_FIXED_rere.mzML	33744	HCD	1001.52	0	0.365655	3	K	DLVILLYETALLSSGFSLEDPQTHANR	I	sp|P07901|HS90A_MOUSE	360	356	5.13285e-31	1.33458e-23
Issac_4_1_NAQ444_J100_190802_FIXED_rere.mzML	34006	HCD	1001.52	0	-0.24377	3	K	DLVILLYETALLSSGFSLEDPQTHANR	I	sp|P07901|HS90A_MOUSE	348	346	3.04927e-32	7.92834e-25
Issac_4_1_NAQ444_J100_190802_FIXED_rere.mzML	34290	HCD	1001.52	0	-1.09696	3	K	DLVILLYETALLSSGFSLEDPQTHANR	I	sp|P07901|HS90A_MOUSE	155	50	3.38927e-11	0.000881237
Issac_4_1_NAQ444_J100_190802_FIXED_rere.mzML	45400	HCD	1001.86	1	0.813267	3	K	DLVILLYETALLSSGFSLEDPQTHANR	I	sp|P07901|HS90A_MOUSE	151	75	9.44757e-14	2.45644e-06
Issac_4_1_NAQ444_J100_190802_FIXED_rere.mzML	45439	HCD	1001.52	0	-0.426597	3	K	DLVILLYETALLSSGFSLEDPQTHANR	I	sp|P07901|HS90A_MOUSE	150	107	4.33558e-18	1.12729e-10
Issac_4_1_NAQ444_J100_190802_FIXED_rere.mzML	45666	HCD	1001.85	1	-1.31972	3	K	DLVILLYETALLSSGFSLEDPQTHANR	I	sp|P07901|HS90A_MOUSE	262	218	7.50047e-24	1.95018e-16
Issac_4_1_NAQ444_J100_190802_FIXED_rere.mzML	45710	HCD	1001.52	0	0	3	K	DLVILLYETALLSSGFSLEDPQTHANR	I	sp|P07901|HS90A_MOUSE	325	304	1.07698e-27	2.80023e-20
Issac_4_1_NAQ444_J100_190802_FIXED_rere.mzML	45823	HCD	751.392	0	0	4	K	DLVILLYETALLSSGFSLEDPQTHANR	I	sp|P07901|HS90A_MOUSE	197	182	2.82234e-25	7.33831e-18
Issac_4_1_NAQ444_J100_190802_FIXED_rere.mzML	45978	HCD	1001.52	0	0	3	K	DLVILLYETALLSSGFSLEDPQTHANR	I	sp|P07901|HS90A_MOUSE	354	339	6.26925e-28	1.63005e-20
Issac_4_1_NAQ444_J100_190802_FIXED_rere.mzML	46091	HCD	751.393	0	0.487377	4	K	DLVILLYETALLSSGFSLEDPQTHANR	I	sp|P07901|HS90A_MOUSE	266	264	1.92569e-31	5.00693e-24
Issac_4_1_NAQ444_J100_190802_FIXED_rere.mzML	46226	HCD	1001.52	0	0.426597	3	K	DLVILLYETALLSSGFSLEDPQTHANR	I	sp|P07901|HS90A_MOUSE	345	344	1.33331e-31	3.46672e-24
Issac_4_1_NAQ444_J100_190802_FIXED_rere.mzML	46345	HCD	751.392	0	0	4	K	DLVILLYETALLSSGFSLEDPQTHANR	I	sp|P07901|HS90A_MOUSE	190	173	5.14684e-25	1.33822e-17
Issac_4_1_NAQ444_J100_190802_FIXED_rere.mzML	46479	HCD	1001.52	0	1.03602	3	K	DLVILLYETALLSSGFSLEDPQTHANR	I	sp|P07901|HS90A_MOUSE	352	339	1.34489e-29	3.49683e-22
Issac_4_1_NAQ444_J100_190802_FIXED_rere.mzML	46642	HCD	751.392	0	0	4	K	DLVILLYETALLSSGFSLEDPQTHANR	I	sp|P07901|HS90A_MOUSE	242	214	8.32051e-26	2.1634e-18
Issac_4_1_NAQ444_J100_190802_FIXED_rere.mzML	46732	HCD	1001.52	0	0.121885	3	K	DLVILLYETALLSSGFSLEDPQTHANR	I	sp|P07901|HS90A_MOUSE	356	354	2.05888e-31	5.35326e-24
Issac_4_1_NAQ444_J100_190802_FIXED_rere.mzML	46895	HCD	751.392	0	-0.162459	4	K	DLVILLYETALLSSGFSLEDPQTHANR	I	sp|P07901|HS90A_MOUSE	167	128	1.10691e-19	2.87804e-12
Issac_4_1_NAQ444_J100_190802_FIXED_rere.mzML	46986	HCD	1001.52	0	1.40168	3	K	DLVILLYETALLSSGFSLEDPQTHANR	I	sp|P07901|HS90A_MOUSE	341	338	6.85689e-31	1.78284e-23
Issac_4_1_NAQ444_J100_190802_FIXED_rere.mzML	47177	HCD	751.392	0	0.324918	4	K	DLVILLYETALLSSGFSLEDPQTHANR	I	sp|P07901|HS90A_MOUSE	161	130	5.6636e-22	1.47258e-14
Issac_4_1_NAQ444_J100_190802_FIXED_rere.mzML	47241	HCD	1001.52	0	-1.95016	3	K	DLVILLYETALLSSGFSLEDPQTHANR	I	sp|P07901|HS90A_MOUSE	346	329	2.17731e-28	5.66119e-21
Issac_4_1_NAQ444_J100_190802_FIXED_rere.mzML	47450	HCD	751.392	0	0.324918	4	K	DLVILLYETALLSSGFSLEDPQTHANR	I	sp|P07901|HS90A_MOUSE	118	86	3.1199e-18	8.11197e-11
Issac_4_1_NAQ444_J100_190802_FIXED_rere.mzML	47518	HCD	1001.52	0	-1.03602	3	K	DLVILLYETALLSSGFSLEDPQTHANR	I	sp|P07901|HS90A_MOUSE	334	321	2.90078e-30	7.54226e-23
Issac_4_1_NAQ444_J100_190802_FIXED_rere.mzML	47675	HCD	1001.85	1	-0.893123	3	K	DLVILLYETALLSSGFSLEDPQTHANR	I	sp|P07901|HS90A_MOUSE	325	312	4.99488e-28	1.29871e-20
Issac_4_1_NAQ444_J100_190802_FIXED_rere.mzML	47765	HCD	751.643	1	-0.466369	4	K	DLVILLYETALLSSGFSLEDPQTHANR	I	sp|P07901|HS90A_MOUSE	115	53	8.17871e-14	2.12653e-06
Issac_4_1_NAQ444_J100_190802_FIXED_rere.mzML	47904	HCD	1001.52	0	0.609425	3	K	DLVILLYETALLSSGFSLEDPQTHANR	I	sp|P07901|HS90A_MOUSE	184	150	3.14433e-23	8.1755e-16
Issac_4_1_NAQ444_J100_190802_FIXED_rere.mzML	47906	HCD	1001.52	0	0.609425	3	K	DLVILLYETALLSSGFSLEDPQTHANR	I	sp|P07901|HS90A_MOUSE	271	261	7.02332e-29	1.82612e-21
Issac_4_1_NAQ444_J100_190802_FIXED_rere.mzML	47996	HCD	1001.85	1	-0.161813	3	K	DLVILLYETALLSSGFSLEDPQTHANR	I	sp|P07901|HS90A_MOUSE	233	215	2.37569e-26	6.17699e-19
Issac_4_1_NAQ444_J100_190802_FIXED_rere.mzML	48169	HCD	1001.52	0	0.548482	3	K	DLVILLYETALLSSGFSLEDPQTHANR	I	sp|P07901|HS90A_MOUSE	155	111	5.9949e-18	1.55872e-10
Issac_4_1_NAQ444_J100_190802_FIXED_rere.mzML	48294	HCD	1001.85	1	-1.80726	3	K	DLVILLYETALLSSGFSLEDPQTHANR	I	sp|P07901|HS90A_MOUSE	140	56	1.99125e-11	0.00051774
Issac_4_1_NAQ444_J100_190802_FIXED_rere.mzML	51264	HCD	751.39	0	-2.19319	4	K	DLVILLYETALLSSGFSLEDPQTHANR	I	sp|P07901|HS90A_MOUSE	186	168	1.57854e-23	4.10432e-16
Issac_4_1_NAQ444_J100_190802_FIXED_rere.mzML	51281	HCD	1001.52	0	-0.670368	3	K	DLVILLYETALLSSGFSLEDPQTHANR	I	sp|P07901|HS90A_MOUSE	338	334	4.70076e-31	1.22223e-23
Issac_4_1_NAQ444_J100_190802_FIXED_rere.mzML	31878	HCD	818.109	0	1.93974	3	R	GTTITLVLKEEASDYLELDTIK	N	sp|P08113|ENPL_MOUSE	161	109	9.27003e-17	2.35795e-09
Issac_4_1_NAQ444_J100_190802_FIXED_rere.mzML	32427	HCD	818.44	1	-1.98862	3	R	GTTITLVLKEEASDYLELDTIK	N	sp|P08113|ENPL_MOUSE	88	39	4.48639e-12	0.000114117
Issac_4_1_NAQ444_J100_190802_FIXED_rere.mzML	51498	HCD	818.106	0	-1.11908	3	R	GTTITLVLKEEASDYLELDTIK	N	sp|P08113|ENPL_MOUSE	108	69	8.19751e-15	2.08514e-07
Issac_4_1_NAQ444_J100_190802_FIXED_rere.mzML	51722	HCD	614.303	0	0.198714	3	D	PMAYIHFTAEGEVTFK	S	sp|P08113|ENPL_MOUSE	90	65	1.36302e-13	3.36011e-06
Issac_4_1_NAQ444_J100_190802_FIXED_rere.mzML	10048	HCD	504.274	0	-0.665696	3	R	TANLGAGAAQPLRDR	A	sp|P08226|APOE_MOUSE	115	82	1.23487e-11	0.00030257
Issac_4_1_NAQ444_J100_190802_FIXED_rere.mzML	17325	HCD	538.298	0	-0.566927	2	R	LQAEIFQAR	L	sp|P08226|APOE_MOUSE	98	98	3.67239e-12	8.5763e-05
Issac_4_1_NAQ444_J100_190802_FIXED_rere.mzML	13855	HCD	597.335	0	-0.510895	2	K	THEQLTPLVR	S	sp|P09813|APOA2_MOUSE	89	78	1.17246e-11	0.00027661
Issac_4_1_NAQ444_J100_190802_FIXED_rere.mzML	37584	HCD	833.08	0	-1.0257	3	R	SAGTSLVNFFSSLM(ox)NLEEKPAPAA	K	sp|P09813|APOA2_MOUSE	128	106	6.87326e-20	1.7643e-12
Issac_4_1_NAQ444_J100_190802_FIXED_rere.mzML	37839	HCD	833.082	0	1.0257	3	R	SAGTSLVNFFSSLM(ox)NLEEKPAPAA	K	sp|P09813|APOA2_MOUSE	134	74	3.85705e-13	9.90069e-06
Issac_4_1_NAQ444_J100_190802_FIXED_rere.mzML	46589	HCD	905.145	0	3.57387	3	K	LDTLCDLYETLTITQAVIFLNTR	R	sp|P10630|IF4A2_MOUSE	219	192	5.65878e-22	1.44605e-14
Issac_4_1_NAQ444_J100_190802_FIXED_rere.mzML	46667	HCD	1357.21	0	0.359769	2	K	LDTLCDLYETLTITQAVIFLNTR	R	sp|P10630|IF4A2_MOUSE	77	47	1.33849e-12	3.42037e-05
Issac_4_1_NAQ444_J100_190802_FIXED_rere.mzML	46848	HCD	905.142	0	0.472021	3	K	LDTLCDLYETLTITQAVIFLNTR	R	sp|P10630|IF4A2_MOUSE	199	181	1.34364e-23	3.43353e-16
Issac_4_1_NAQ444_J100_190802_FIXED_rere.mzML	47102	HCD	905.142	0	0.134863	3	K	LDTLCDLYETLTITQAVIFLNTR	R	sp|P10630|IF4A2_MOUSE	182	143	2.9496e-18	7.5374e-11
Issac_4_1_NAQ444_J100_190802_FIXED_rere.mzML	47199	HCD	905.477	1	1.03473	3	K	LDTLCDLYETLTITQAVIFLNTR	R	sp|P10630|IF4A2_MOUSE	180	142	1.27338e-18	3.25399e-11
Issac_4_1_NAQ444_J100_190802_FIXED_rere.mzML	47411	HCD	905.141	0	-1.55093	3	K	LDTLCDLYETLTITQAVIFLNTR	R	sp|P10630|IF4A2_MOUSE	127	95	4.52458e-16	1.15621e-08
Issac_4_1_NAQ444_J100_190802_FIXED_rere.mzML	47832	HCD	905.478	1	1.50675	3	K	LDTLCDLYETLTITQAVIFLNTR	R	sp|P10630|IF4A2_MOUSE	89	31	1.97031e-11	0.000503493
Issac_4_1_NAQ444_J100_190802_FIXED_rere.mzML	34723	HCD	1106.54	1	1.34324	3	K	AFM(ox)EALQAGADISM(ox)IGQFGVGFYSAYLVAEK	V	sp|P11499|HS90B_MOUSE	172	123	9.24235e-20	2.44158e-12
Issac_4_1_NAQ444_J100_190802_FIXED_rere.mzML	34793	HCD	1106.2	0	0.551754	3	K	AFM(ox)EALQAGADISM(ox)IGQFGVGFYSAYLVAEK	V	sp|P11499|HS90B_MOUSE	167	129	1.66546e-21	4.39969e-14
Issac_4_1_NAQ444_J100_190802_FIXED_rere.mzML	34990	HCD	1106.54	1	0.350078	3	K	AFM(ox)EALQAGADISM(ox)IGQFGVGFYSAYLVAEK	V	sp|P11499|HS90B_MOUSE	152	77	4.72997e-15	1.24953e-07
Issac_4_1_NAQ444_J100_190802_FIXED_rere.mzML	35220	HCD	1106.2	0	0.441403	3	K	AFM(ox)EALQAGADISM(ox)IGQFGVGFYSAYLVAEK	V	sp|P11499|HS90B_MOUSE	204	138	4.12902e-19	1.09078e-11
Issac_4_1_NAQ444_J100_190802_FIXED_rere.mzML	35313	HCD	1106.54	1	-0.532729	3	K	AFM(ox)EALQAGADISM(ox)IGQFGVGFYSAYLVAEK	V	sp|P11499|HS90B_MOUSE	186	126	1.24562e-18	3.29058e-11
Issac_4_1_NAQ444_J100_190802_FIXED_rere.mzML	35616	HCD	1106.2	0	-1.43456	3	K	AFM(ox)EALQAGADISM(ox)IGQFGVGFYSAYLVAEK	V	sp|P11499|HS90B_MOUSE	130	66	6.18218e-15	1.63317e-07
Issac_4_1_NAQ444_J100_190802_FIXED_rere.mzML	35892	HCD	1106.53	1	-2.51904	3	K	AFM(ox)EALQAGADISM(ox)IGQFGVGFYSAYLVAEK	V	sp|P11499|HS90B_MOUSE	141	58	1.87266e-13	4.94706e-06
Issac_4_1_NAQ444_J100_190802_FIXED_rere.mzML	35984	HCD	1106.2	0	-0.110351	3	K	AFM(ox)EALQAGADISM(ox)IGQFGVGFYSAYLVAEK	V	sp|P11499|HS90B_MOUSE	149	104	9.89205e-18	2.61321e-10
Issac_4_1_NAQ444_J100_190802_FIXED_rere.mzML	36042	HCD	996.848	0	-0.97965	3	K	DLVVLLFETALLSSGFSLEDPQTHSNR	I	sp|P11499|HS90B_MOUSE	134	83	7.01258e-16	1.82333e-08
Issac_4_1_NAQ444_J100_190802_FIXED_rere.mzML	36210	HCD	747.889	0	1.14254	4	K	DLVVLLFETALLSSGFSLEDPQTHSNR	I	sp|P11499|HS90B_MOUSE	206	132	7.58752e-16	1.97282e-08
Issac_4_1_NAQ444_J100_190802_FIXED_rere.mzML	36311	HCD	996.849	0	0.734737	3	K	DLVVLLFETALLSSGFSLEDPQTHSNR	I	sp|P11499|HS90B_MOUSE	351	350	1.62125e-31	4.21536e-24
Issac_4_1_NAQ444_J100_190802_FIXED_rere.mzML	36316	HCD	1106.2	0	0.662105	3	K	AFM(ox)EALQAGADISM(ox)IGQFGVGFYSAYLVAEK	V	sp|P11499|HS90B_MOUSE	158	81	1.76909e-15	4.67346e-08
Issac_4_1_NAQ444_J100_190802_FIXED_rere.mzML	36472	HCD	747.888	0	0.08161	4	K	DLVVLLFETALLSSGFSLEDPQTHSNR	I	sp|P11499|HS90B_MOUSE	260	258	1.09491e-30	2.84684e-23
Issac_4_1_NAQ444_J100_190802_FIXED_rere.mzML	36563	HCD	996.849	0	0.122456	3	K	DLVVLLFETALLSSGFSLEDPQTHSNR	I	sp|P11499|HS90B_MOUSE	334	332	4.37897e-31	1.13857e-23
Issac_4_1_NAQ444_J100_190802_FIXED_rere.mzML	36724	HCD	747.888	0	0	4	K	DLVVLLFETALLSSGFSLEDPQTHSNR	I	sp|P11499|HS90B_MOUSE	272	237	8.04747e-25	2.0924e-17
Issac_4_1_NAQ444_J100_190802_FIXED_rere.mzML	36816	HCD	996.847	0	-1.40825	3	K	DLVVLLFETALLSSGFSLEDPQTHSNR	I	sp|P11499|HS90B_MOUSE	347	336	8.66868e-29	2.25392e-21
Issac_4_1_NAQ444_J100_190802_FIXED_rere.mzML	36994	HCD	748.137	1	-2.34558	4	K	DLVVLLFETALLSSGFSLEDPQTHSNR	I	sp|P11499|HS90B_MOUSE	212	102	2.70901e-13	7.04363e-06
Issac_4_1_NAQ444_J100_190802_FIXED_rere.mzML	37003	HCD	747.888	0	-0.97932	4	K	DLVVLLFETALLSSGFSLEDPQTHSNR	I	sp|P11499|HS90B_MOUSE	219	97	1.18416e-12	3.07892e-05
Issac_4_1_NAQ444_J100_190802_FIXED_rere.mzML	37057	HCD	996.851	0	2.75527	3	K	DLVVLLFETALLSSGFSLEDPQTHSNR	I	sp|P11499|HS90B_MOUSE	336	296	4.17705e-26	1.08606e-18
Issac_4_1_NAQ444_J100_190802_FIXED_rere.mzML	37058	HCD	996.851	0	2.75527	3	K	DLVVLLFETALLSSGFSLEDPQTHSNR	I	sp|P11499|HS90B_MOUSE	269	239	1.87061e-25	4.86374e-18
Issac_4_1_NAQ444_J100_190802_FIXED_rere.mzML	37270	HCD	997.181	1	-2.48924	3	K	DLVVLLFETALLSSGFSLEDPQTHSNR	I	sp|P11499|HS90B_MOUSE	217	173	9.41412e-21	2.44774e-13
Issac_4_1_NAQ444_J100_190802_FIXED_rere.mzML	37384	HCD	1017.49	0	-0.839804	4	M	PEEVHHGEEEVETFAFQAEIAQLM(ox)SLIINTFYSNK	E	sp|P11499|HS90B_MOUSE	153	55	2.6864e-13	7.20243e-06
Issac_4_1_NAQ444_J100_190802_FIXED_rere.mzML	37454	HCD	996.848	0	-0.734737	3	K	DLVVLLFETALLSSGFSLEDPQTHSNR	I	sp|P11499|HS90B_MOUSE	132	56	8.89239e-13	2.31209e-05
Issac_4_1_NAQ444_J100_190802_FIXED_rere.mzML	37574	HCD	997.185	1	2.22532	3	K	DLVVLLFETALLSSGFSLEDPQTHSNR	I	sp|P11499|HS90B_MOUSE	139	47	4.10277e-11	0.00106675
Issac_4_1_NAQ444_J100_190802_FIXED_rere.mzML	43535	HCD	997.184	1	1.12322	3	K	DLVVLLFETALLSSGFSLEDPQTHSNR	I	sp|P11499|HS90B_MOUSE	135	42	3.47752e-11	0.000904182
Issac_4_1_NAQ444_J100_190802_FIXED_rere.mzML	44045	HCD	997.18	1	-2.91784	3	K	DLVVLLFETALLSSGFSLEDPQTHSNR	I	sp|P11499|HS90B_MOUSE	168	147	1.14842e-22	2.98597e-15
Issac_4_1_NAQ444_J100_190802_FIXED_rere.mzML	44229	HCD	996.847	0	-1.71439	3	K	DLVVLLFETALLSSGFSLEDPQTHSNR	I	sp|P11499|HS90B_MOUSE	243	218	1.2038e-24	3.12997e-17
Issac_4_1_NAQ444_J100_190802_FIXED_rere.mzML	44523	HCD	996.85	0	1.34702	3	K	DLVVLLFETALLSSGFSLEDPQTHSNR	I	sp|P11499|HS90B_MOUSE	338	333	9.65099e-30	2.50933e-22
Issac_4_1_NAQ444_J100_190802_FIXED_rere.mzML	44638	HCD	747.889	0	0.65288	4	K	DLVVLLFETALLSSGFSLEDPQTHSNR	I	sp|P11499|HS90B_MOUSE	298	271	6.25902e-27	1.62739e-19
Issac_4_1_NAQ444_J100_190802_FIXED_rere.mzML	44775	HCD	996.848	0	-0.306141	3	K	DLVVLLFETALLSSGFSLEDPQTHSNR	I	sp|P11499|HS90B_MOUSE	348	348	6.07956e-33	1.58073e-25
Issac_4_1_NAQ444_J100_190802_FIXED_rere.mzML	44935	HCD	747.887	0	-2.12186	4	K	DLVVLLFETALLSSGFSLEDPQTHSNR	I	sp|P11499|HS90B_MOUSE	220	106	1.79778e-13	4.67436e-06
Issac_4_1_NAQ444_J100_190802_FIXED_rere.mzML	45044	HCD	748.139	1	-0.794994	4	K	DLVVLLFETALLSSGFSLEDPQTHSNR	I	sp|P11499|HS90B_MOUSE	219	111	3.7604e-14	9.77734e-07
Issac_4_1_NAQ444_J100_190802_FIXED_rere.mzML	45066	HCD	996.847	0	-1.16333	3	K	DLVVLLFETALLSSGFSLEDPQTHSNR	I	sp|P11499|HS90B_MOUSE	314	306	9.88183e-29	2.56935e-21
Issac_4_1_NAQ444_J100_190802_FIXED_rere.mzML	45201	HCD	747.887	0	-1.46898	4	K	DLVVLLFETALLSSGFSLEDPQTHSNR	I	sp|P11499|HS90B_MOUSE	228	128	2.03636e-15	5.2947e-08
Issac_4_1_NAQ444_J100_190802_FIXED_rere.mzML	45408	HCD	996.849	0	0.612281	3	K	DLVVLLFETALLSSGFSLEDPQTHSNR	I	sp|P11499|HS90B_MOUSE	321	297	2.345e-27	6.09718e-20
Issac_4_1_NAQ444_J100_190802_FIXED_rere.mzML	45409	HCD	996.849	0	0.612281	3	K	DLVVLLFETALLSSGFSLEDPQTHSNR	I	sp|P11499|HS90B_MOUSE	278	250	1.20653e-26	3.13707e-19
Issac_4_1_NAQ444_J100_190802_FIXED_rere.mzML	45457	HCD	747.888	0	0.16322	4	K	DLVVLLFETALLSSGFSLEDPQTHSNR	I	sp|P11499|HS90B_MOUSE	204	86	1.82688e-12	4.75003e-05
Issac_4_1_NAQ444_J100_190802_FIXED_rere.mzML	45616	HCD	997.183	1	-0.52994	3	K	DLVVLLFETALLSSGFSLEDPQTHSNR	I	sp|P11499|HS90B_MOUSE	337	306	2.71873e-27	7.06892e-20
Issac_4_1_NAQ444_J100_190802_FIXED_rere.mzML	45708	HCD	996.848	0	-0.244912	3	K	DLVVLLFETALLSSGFSLEDPQTHSNR	I	sp|P11499|HS90B_MOUSE	349	325	4.76335e-28	1.23851e-20
Issac_4_1_NAQ444_J100_190802_FIXED_rere.mzML	45756	HCD	747.888	0	-0.48966	4	K	DLVVLLFETALLSSGFSLEDPQTHSNR	I	sp|P11499|HS90B_MOUSE	231	156	3.25074e-18	8.45217e-11
Issac_4_1_NAQ444_J100_190802_FIXED_rere.mzML	45891	HCD	997.183	1	-0.285028	3	K	DLVVLLFETALLSSGFSLEDPQTHSNR	I	sp|P11499|HS90B_MOUSE	350	349	2.31799e-32	6.02695e-25
Issac_4_1_NAQ444_J100_190802_FIXED_rere.mzML	45894	HCD	748.139	1	-0.223724	4	K	DLVVLLFETALLSSGFSLEDPQTHSNR	I	sp|P11499|HS90B_MOUSE	274	227	8.75335e-24	2.27594e-16
Issac_4_1_NAQ444_J100_190802_FIXED_rere.mzML	45956	HCD	996.848	0	-0.122456	3	K	DLVVLLFETALLSSGFSLEDPQTHSNR	I	sp|P11499|HS90B_MOUSE	349	347	3.62589e-32	9.42759e-25
Issac_4_1_NAQ444_J100_190802_FIXED_rere.mzML	46205	HCD	996.848	0	-0.244912	3	K	DLVVLLFETALLSSGFSLEDPQTHSNR	I	sp|P11499|HS90B_MOUSE	340	329	2.79399e-29	7.26461e-22
Issac_4_1_NAQ444_J100_190802_FIXED_rere.mzML	46295	HCD	747.888	0	-0.16322	4	K	DLVVLLFETALLSSGFSLEDPQTHSNR	I	sp|P11499|HS90B_MOUSE	251	227	1.22608e-25	3.1879e-18
Issac_4_1_NAQ444_J100_190802_FIXED_rere.mzML	46457	HCD	996.849	0	0.551053	3	K	DLVVLLFETALLSSGFSLEDPQTHSNR	I	sp|P11499|HS90B_MOUSE	341	329	4.37265e-29	1.13692e-21
Issac_4_1_NAQ444_J100_190802_FIXED_rere.mzML	46549	HCD	747.889	0	0.73449	4	K	DLVVLLFETALLSSGFSLEDPQTHSNR	I	sp|P11499|HS90B_MOUSE	284	250	1.64142e-25	4.26782e-18
Issac_4_1_NAQ444_J100_190802_FIXED_rere.mzML	46709	HCD	996.848	0	-0.122456	3	K	DLVVLLFETALLSSGFSLEDPQTHSNR	I	sp|P11499|HS90B_MOUSE	355	354	2.46171e-32	6.40065e-25
Issac_4_1_NAQ444_J100_190802_FIXED_rere.mzML	46802	HCD	747.889	0	0.65288	4	K	DLVVLLFETALLSSGFSLEDPQTHSNR	I	sp|P11499|HS90B_MOUSE	245	144	1.98232e-16	5.15419e-09
Issac_4_1_NAQ444_J100_190802_FIXED_rere.mzML	46964	HCD	996.849	0	0.306141	3	K	DLVVLLFETALLSSGFSLEDPQTHSNR	I	sp|P11499|HS90B_MOUSE	329	317	1.26144e-28	3.27985e-21
Issac_4_1_NAQ444_J100_190802_FIXED_rere.mzML	47057	HCD	747.889	0	0.32644	4	K	DLVVLLFETALLSSGFSLEDPQTHSNR	I	sp|P11499|HS90B_MOUSE	203	119	4.09264e-15	1.06412e-07
Issac_4_1_NAQ444_J100_190802_FIXED_rere.mzML	47215	HCD	996.848	0	-0.551053	3	K	DLVVLLFETALLSSGFSLEDPQTHSNR	I	sp|P11499|HS90B_MOUSE	316	290	6.14396e-27	1.59748e-19
Issac_4_1_NAQ444_J100_190802_FIXED_rere.mzML	47365	HCD	747.888	0	0.08161	4	K	DLVVLLFETALLSSGFSLEDPQTHSNR	I	sp|P11499|HS90B_MOUSE	158	67	5.23813e-13	1.36196e-05
Issac_4_1_NAQ444_J100_190802_FIXED_rere.mzML	47406	HCD	748.139	1	0.265936	4	K	DLVVLLFETALLSSGFSLEDPQTHSNR	I	sp|P11499|HS90B_MOUSE	168	59	3.37989e-11	0.000878799
Issac_4_1_NAQ444_J100_190802_FIXED_rere.mzML	47426	HCD	997.183	1	0.327253	3	K	DLVVLLFETALLSSGFSLEDPQTHSNR	I	sp|P11499|HS90B_MOUSE	270	234	1.34676e-24	3.50168e-17
Issac_4_1_NAQ444_J100_190802_FIXED_rere.mzML	47494	HCD	996.849	0	0.306141	3	K	DLVVLLFETALLSSGFSLEDPQTHSNR	I	sp|P11499|HS90B_MOUSE	209	166	4.64676e-21	1.20819e-13
Issac_4_1_NAQ444_J100_190802_FIXED_rere.mzML	47798	HCD	997.182	1	-1.08099	3	K	DLVVLLFETALLSSGFSLEDPQTHSNR	I	sp|P11499|HS90B_MOUSE	113	66	4.70774e-16	1.22405e-08
Issac_4_1_NAQ444_J100_190802_FIXED_rere.mzML	51121	HCD	1106.2	0	-0.441403	3	K	AFM(ox)EALQAGADISM(ox)IGQFGVGFYSAYLVAEK	V	sp|P11499|HS90B_MOUSE	223	186	1.20478e-25	3.18269e-18
Issac_4_1_NAQ444_J100_190802_FIXED_rere.mzML	51352	HCD	1100.87	0	0	3	K	AFM(ox)EALQAGADISMIGQFGVGFYSAYLVAEK	V	sp|P11499|HS90B_MOUSE	226	175	8.40673e-23	2.22083e-15
Issac_4_1_NAQ444_J100_190802_FIXED_rere.mzML	51353	HCD	996.847	0	-1.10211	3	K	DLVVLLFETALLSSGFSLEDPQTHSNR	I	sp|P11499|HS90B_MOUSE	361	346	6.95355e-29	1.80798e-21
Issac_4_1_NAQ444_J100_190802_FIXED_rere.mzML	51356	HCD	747.887	0	-1.06093	4	K	DLVVLLFETALLSSGFSLEDPQTHSNR	I	sp|P11499|HS90B_MOUSE	256	247	1.17939e-27	3.06651e-20
Issac_4_1_NAQ444_J100_190802_FIXED_rere.mzML	51366	HCD	825.904	0	0	4	K	AFM(ox)EALQAGADISMIGQFGVGFYSAYLVAEK	V	sp|P11499|HS90B_MOUSE	99	43	2.42324e-13	6.40154e-06
Issac_4_1_NAQ444_J100_190802_FIXED_rere.mzML	51492	HCD	1106.2	0	-0.772456	3	K	AFM(ox)EALQAGADISM(ox)IGQFGVGFYSAYLVAEK	V	sp|P11499|HS90B_MOUSE	199	163	1.09215e-23	2.88517e-16
Issac_4_1_NAQ444_J100_190802_FIXED_rere.mzML	51603	HCD	996.85	0	1.46947	3	K	DLVVLLFETALLSSGFSLEDPQTHSNR	I	sp|P11499|HS90B_MOUSE	250	214	2.31661e-24	6.02336e-17
Issac_4_1_NAQ444_J100_190802_FIXED_rere.mzML	51608	HCD	1100.87	0	1.21974	3	K	AFM(ox)EALQAGADISMIGQFGVGFYSAYLVAEK	V	sp|P11499|HS90B_MOUSE	115	40	1.81189e-12	4.78652e-05
Issac_4_1_NAQ444_J100_190802_FIXED_rere.mzML	35207	HCD	905.779	0	-2.76274	3	K	SVVPGGGAVEAALSIYLENYATSM(ox)GSR	E	sp|P11983|TCPA_MOUSE	127	52	7.59712e-11	0.00197531
Issac_4_1_NAQ444_J100_190802_FIXED_rere.mzML	40794	HCD	1034.22	1	-1.16034	3	K	VLCELADLQDKEVGDGTTSVVIIAAELLK	N	sp|P11983|TCPA_MOUSE	136	70	8.47525e-13	2.22155e-05
Issac_4_1_NAQ444_J100_190802_FIXED_rere.mzML	28382	HCD	1134.23	1	1.95637	3	R	IEGSNKVPVDPATYGQFYGGDSYIILYNYR	H	sp|P13020|GELS_MOUSE	86	16	2.63215e-11	0.000692663
Issac_4_1_NAQ444_J100_190802_FIXED_rere.mzML	28915	HCD	663.701	0	0.183924	3	K	ITVVGVGQVGM(ox)ACAISILGK	S	sp|P16125|LDHB_MOUSE	83	70	1.34797e-15	3.39576e-08
Issac_4_1_NAQ444_J100_190802_FIXED_rere.mzML	28987	HCD	664.035	1	-0.612023	3	K	ITVVGVGQVGM(ox)ACAISILGK	S	sp|P16125|LDHB_MOUSE	99	86	1.95235e-16	4.91829e-09
Issac_4_1_NAQ444_J100_190802_FIXED_rere.mzML	29310	HCD	664.034	1	-0.97987	3	K	ITVVGVGQVGM(ox)ACAISILGK	S	sp|P16125|LDHB_MOUSE	83	61	4.0876e-14	1.02973e-06
Issac_4_1_NAQ444_J100_190802_FIXED_rere.mzML	29493	HCD	663.7	0	-0.827657	3	K	ITVVGVGQVGM(ox)ACAISILGK	S	sp|P16125|LDHB_MOUSE	104	63	7.22358e-12	0.000181973
Issac_4_1_NAQ444_J100_190802_FIXED_rere.mzML	40498	HCD	813.772	1	-1.2497	3	K	LKGYTNWAIGLSVADLIESM(ox)LK	N	sp|P16125|LDHB_MOUSE	140	99	1.88886e-15	4.80457e-08
Issac_4_1_NAQ444_J100_190802_FIXED_rere.mzML	40520	HCD	813.437	0	-1.42564	3	K	LKGYTNWAIGLSVADLIESM(ox)LK	N	sp|P16125|LDHB_MOUSE	158	124	2.07417e-16	5.27592e-09
Issac_4_1_NAQ444_J100_190802_FIXED_rere.mzML	40790	HCD	813.438	0	0.225101	3	K	LKGYTNWAIGLSVADLIESM(ox)LK	N	sp|P16125|LDHB_MOUSE	138	119	1.13728e-17	2.89283e-10
Issac_4_1_NAQ444_J100_190802_FIXED_rere.mzML	41027	HCD	813.772	1	-0.349295	3	K	LKGYTNWAIGLSVADLIESM(ox)LK	N	sp|P16125|LDHB_MOUSE	137	99	1.57505e-15	4.00634e-08
Issac_4_1_NAQ444_J100_190802_FIXED_rere.mzML	41047	HCD	813.436	0	-2.92631	3	K	LKGYTNWAIGLSVADLIESM(ox)LK	N	sp|P16125|LDHB_MOUSE	122	75	1.64785e-13	4.19151e-06
Issac_4_1_NAQ444_J100_190802_FIXED_rere.mzML	51340	HCD	658.369	0	0.185413	3	K	ITVVGVGQVGMACAISILGK	S	sp|P16125|LDHB_MOUSE	91	70	1.31179e-13	3.30461e-06
Issac_4_1_NAQ444_J100_190802_FIXED_rere.mzML	51540	HCD	995.048	0	0.306695	2	K	ITVVGVGQVGM(ox)ACAISILGK	S	sp|P16125|LDHB_MOUSE	111	106	4.64181e-19	1.16935e-11
Issac_4_1_NAQ444_J100_190802_FIXED_rere.mzML	51557	HCD	663.701	0	0.643733	3	K	ITVVGVGQVGM(ox)ACAISILGK	S	sp|P16125|LDHB_MOUSE	165	162	1.22448e-20	3.08466e-13
Issac_4_1_NAQ444_J100_190802_FIXED_rere.mzML	32383	HCD	971.516	1	-1.54948	3	K	NVLIFDLGGGTFDVSILTIEDGIFEVK	S	sp|P17156|HSP72_MOUSE	156	113	5.57492e-17	1.44952e-09
Issac_4_1_NAQ444_J100_190802_FIXED_rere.mzML	32726	HCD	971.515	1	-1.80087	3	K	NVLIFDLGGGTFDVSILTIEDGIFEVK	S	sp|P17156|HSP72_MOUSE	157	115	4.25456e-17	1.10622e-09
Issac_4_1_NAQ444_J100_190802_FIXED_rere.mzML	32772	HCD	971.182	0	-0.754154	3	K	NVLIFDLGGGTFDVSILTIEDGIFEVK	S	sp|P17156|HSP72_MOUSE	166	115	2.58605e-16	6.72392e-09
Issac_4_1_NAQ444_J100_190802_FIXED_rere.mzML	32989	HCD	971.518	1	0.712979	3	K	NVLIFDLGGGTFDVSILTIEDGIFEVK	S	sp|P17156|HSP72_MOUSE	153	106	1.48089e-16	3.85042e-09
Issac_4_1_NAQ444_J100_190802_FIXED_rere.mzML	33071	HCD	971.182	0	-1.19408	3	K	NVLIFDLGGGTFDVSILTIEDGIFEVK	S	sp|P17156|HSP72_MOUSE	165	122	2.80062e-17	7.28182e-10
Issac_4_1_NAQ444_J100_190802_FIXED_rere.mzML	33406	HCD	971.184	0	1.00554	3	K	NVLIFDLGGGTFDVSILTIEDGIFEVK	S	sp|P17156|HSP72_MOUSE	170	130	1.8652e-18	4.84966e-11
Issac_4_1_NAQ444_J100_190802_FIXED_rere.mzML	33708	HCD	971.183	0	-0.125692	3	K	NVLIFDLGGGTFDVSILTIEDGIFEVK	S	sp|P17156|HSP72_MOUSE	206	171	1.04582e-20	2.71922e-13
Issac_4_1_NAQ444_J100_190802_FIXED_rere.mzML	34023	HCD	971.183	0	0.314231	3	K	NVLIFDLGGGTFDVSILTIEDGIFEVK	S	sp|P17156|HSP72_MOUSE	180	138	7.38875e-19	1.92113e-11
Issac_4_1_NAQ444_J100_190802_FIXED_rere.mzML	34278	HCD	971.517	1	-0.732484	3	K	NVLIFDLGGGTFDVSILTIEDGIFEVK	S	sp|P17156|HSP72_MOUSE	201	155	1.32085e-18	3.43432e-11
Issac_4_1_NAQ444_J100_190802_FIXED_rere.mzML	34618	HCD	971.514	1	-2.9321	3	K	NVLIFDLGGGTFDVSILTIEDGIFEVK	S	sp|P17156|HSP72_MOUSE	202	161	1.35844e-19	3.53204e-12
Issac_4_1_NAQ444_J100_190802_FIXED_rere.mzML	34654	HCD	971.181	0	-1.69685	3	K	NVLIFDLGGGTFDVSILTIEDGIFEVK	S	sp|P17156|HSP72_MOUSE	195	158	1.81354e-20	4.71535e-13
Issac_4_1_NAQ444_J100_190802_FIXED_rere.mzML	34921	HCD	971.182	0	-0.817001	3	K	NVLIFDLGGGTFDVSILTIEDGIFEVK	S	sp|P17156|HSP72_MOUSE	211	189	1.10803e-23	2.88096e-16
Issac_4_1_NAQ444_J100_190802_FIXED_rere.mzML	35216	HCD	971.184	0	0.817001	3	K	NVLIFDLGGGTFDVSILTIEDGIFEVK	S	sp|P17156|HSP72_MOUSE	203	195	5.89072e-27	1.53163e-19
Issac_4_1_NAQ444_J100_190802_FIXED_rere.mzML	35420	HCD	1456.77	1	-0.14597	2	K	NVLIFDLGGGTFDVSILTIEDGIFEVK	S	sp|P17156|HSP72_MOUSE	103	53	7.8029e-13	2.02881e-05
Issac_4_1_NAQ444_J100_190802_FIXED_rere.mzML	35469	HCD	971.183	0	0.314231	3	K	NVLIFDLGGGTFDVSILTIEDGIFEVK	S	sp|P17156|HSP72_MOUSE	232	171	2.5089e-19	6.52333e-12
Issac_4_1_NAQ444_J100_190802_FIXED_rere.mzML	35530	HCD	1456.27	0	0.0838239	2	K	NVLIFDLGGGTFDVSILTIEDGIFEVK	S	sp|P17156|HSP72_MOUSE	88	56	6.05426e-14	1.57415e-06
Issac_4_1_NAQ444_J100_190802_FIXED_rere.mzML	35722	HCD	971.183	0	0.314231	3	K	NVLIFDLGGGTFDVSILTIEDGIFEVK	S	sp|P17156|HSP72_MOUSE	214	202	2.74081e-26	7.12631e-19
Issac_4_1_NAQ444_J100_190802_FIXED_rere.mzML	35798	HCD	1456.27	0	0.0838239	2	K	NVLIFDLGGGTFDVSILTIEDGIFEVK	S	sp|P17156|HSP72_MOUSE	99	56	5.67172e-15	1.47469e-07
Issac_4_1_NAQ444_J100_190802_FIXED_rere.mzML	35988	HCD	971.182	0	-0.879847	3	K	NVLIFDLGGGTFDVSILTIEDGIFEVK	S	sp|P17156|HSP72_MOUSE	211	197	1.21222e-25	3.15186e-18
Issac_4_1_NAQ444_J100_190802_FIXED_rere.mzML	36241	HCD	971.182	0	-0.439923	3	K	NVLIFDLGGGTFDVSILTIEDGIFEVK	S	sp|P17156|HSP72_MOUSE	214	193	1.98364e-24	5.15763e-17
Issac_4_1_NAQ444_J100_190802_FIXED_rere.mzML	36541	HCD	971.182	0	-0.565616	3	K	NVLIFDLGGGTFDVSILTIEDGIFEVK	S	sp|P17156|HSP72_MOUSE	188	154	3.43097e-20	8.92078e-13
Issac_4_1_NAQ444_J100_190802_FIXED_rere.mzML	36848	HCD	971.186	0	3.64508	3	K	NVLIFDLGGGTFDVSILTIEDGIFEVK	S	sp|P17156|HSP72_MOUSE	183	143	5.98566e-19	1.55632e-11
Issac_4_1_NAQ444_J100_190802_FIXED_rere.mzML	36897	HCD	971.519	1	1.34144	3	K	NVLIFDLGGGTFDVSILTIEDGIFEVK	S	sp|P17156|HSP72_MOUSE	182	139	2.66186e-18	6.92105e-11
Issac_4_1_NAQ444_J100_190802_FIXED_rere.mzML	37173	HCD	971.516	1	-1.10956	3	K	NVLIFDLGGGTFDVSILTIEDGIFEVK	S	sp|P17156|HSP72_MOUSE	165	120	2.30198e-16	5.98534e-09
Issac_4_1_NAQ444_J100_190802_FIXED_rere.mzML	37327	HCD	971.183	0	0	3	K	NVLIFDLGGGTFDVSILTIEDGIFEVK	S	sp|P17156|HSP72_MOUSE	150	101	4.4779e-16	1.16429e-08
Issac_4_1_NAQ444_J100_190802_FIXED_rere.mzML	37449	HCD	971.518	1	1.21575	3	K	NVLIFDLGGGTFDVSILTIEDGIFEVK	S	sp|P17156|HSP72_MOUSE	155	106	4.76957e-16	1.24012e-08
Issac_4_1_NAQ444_J100_190802_FIXED_rere.mzML	37649	HCD	971.182	0	-0.50277	3	K	NVLIFDLGGGTFDVSILTIEDGIFEVK	S	sp|P17156|HSP72_MOUSE	143	80	2.19243e-13	5.70048e-06
Issac_4_1_NAQ444_J100_190802_FIXED_rere.mzML	37831	HCD	971.517	1	-0.355407	3	K	NVLIFDLGGGTFDVSILTIEDGIFEVK	S	sp|P17156|HSP72_MOUSE	183	143	8.84425e-19	2.29957e-11
Issac_4_1_NAQ444_J100_190802_FIXED_rere.mzML	37962	HCD	971.182	0	-0.754154	3	K	NVLIFDLGGGTFDVSILTIEDGIFEVK	S	sp|P17156|HSP72_MOUSE	124	82	4.72404e-15	1.22829e-07
Issac_4_1_NAQ444_J100_190802_FIXED_rere.mzML	38096	HCD	971.516	1	-0.983869	3	K	NVLIFDLGGGTFDVSILTIEDGIFEVK	S	sp|P17156|HSP72_MOUSE	157	116	2.2311e-16	5.80103e-09
Issac_4_1_NAQ444_J100_190802_FIXED_rere.mzML	38353	HCD	971.518	1	0.273056	3	K	NVLIFDLGGGTFDVSILTIEDGIFEVK	S	sp|P17156|HSP72_MOUSE	156	117	3.15902e-17	8.21369e-10
Issac_4_1_NAQ444_J100_190802_FIXED_rere.mzML	38411	HCD	971.183	0	0.439923	3	K	NVLIFDLGGGTFDVSILTIEDGIFEVK	S	sp|P17156|HSP72_MOUSE	146	92	2.09471e-14	5.4464e-07
Issac_4_1_NAQ444_J100_190802_FIXED_rere.mzML	38632	HCD	971.517	1	-0.29256	3	K	NVLIFDLGGGTFDVSILTIEDGIFEVK	S	sp|P17156|HSP72_MOUSE	172	126	1.21621e-17	3.16223e-10
Issac_4_1_NAQ444_J100_190802_FIXED_rere.mzML	38688	HCD	971.184	0	1.75969	3	K	NVLIFDLGGGTFDVSILTIEDGIFEVK	S	sp|P17156|HSP72_MOUSE	147	110	1.8938e-16	4.92401e-09
Issac_4_1_NAQ444_J100_190802_FIXED_rere.mzML	39004	HCD	971.184	0	1.75969	3	K	NVLIFDLGGGTFDVSILTIEDGIFEVK	S	sp|P17156|HSP72_MOUSE	157	112	5.70032e-16	1.48213e-08
Issac_4_1_NAQ444_J100_190802_FIXED_rere.mzML	40030	HCD	971.517	1	-0.669638	3	K	NVLIFDLGGGTFDVSILTIEDGIFEVK	S	sp|P17156|HSP72_MOUSE	225	98	9.33856e-12	0.00024281
Issac_4_1_NAQ444_J100_190802_FIXED_rere.mzML	40322	HCD	971.518	1	0.52444	3	K	NVLIFDLGGGTFDVSILTIEDGIFEVK	S	sp|P17156|HSP72_MOUSE	209	91	1.63879e-11	0.000426098
Issac_4_1_NAQ444_J100_190802_FIXED_rere.mzML	41116	HCD	971.183	0	0.251385	3	K	NVLIFDLGGGTFDVSILTIEDGIFEVK	S	sp|P17156|HSP72_MOUSE	236	93	1.0849e-10	0.00282083
Issac_4_1_NAQ444_J100_190802_FIXED_rere.mzML	41759	HCD	971.184	0	0.817001	3	K	NVLIFDLGGGTFDVSILTIEDGIFEVK	S	sp|P17156|HSP72_MOUSE	250	98	4.41209e-11	0.00114718
Issac_4_1_NAQ444_J100_190802_FIXED_rere.mzML	42146	HCD	971.183	0	0.314231	3	K	NVLIFDLGGGTFDVSILTIEDGIFEVK	S	sp|P17156|HSP72_MOUSE	192	103	2.60181e-13	6.76492e-06
Issac_4_1_NAQ444_J100_190802_FIXED_rere.mzML	42445	HCD	971.183	0	0	3	K	NVLIFDLGGGTFDVSILTIEDGIFEVK	S	sp|P17156|HSP72_MOUSE	224	116	2.20335e-13	5.72887e-06
Issac_4_1_NAQ444_J100_190802_FIXED_rere.mzML	42648	HCD	971.515	1	-2.17795	3	K	NVLIFDLGGGTFDVSILTIEDGIFEVK	S	sp|P17156|HSP72_MOUSE	257	100	3.77156e-11	0.000980635
Issac_4_1_NAQ444_J100_190802_FIXED_rere.mzML	42714	HCD	971.182	0	-0.817001	3	K	NVLIFDLGGGTFDVSILTIEDGIFEVK	S	sp|P17156|HSP72_MOUSE	249	100	2.41255e-11	0.000627282
Issac_4_1_NAQ444_J100_190802_FIXED_rere.mzML	42970	HCD	971.518	1	1.1529	3	K	NVLIFDLGGGTFDVSILTIEDGIFEVK	S	sp|P17156|HSP72_MOUSE	187	129	1.90437e-16	4.95152e-09
Issac_4_1_NAQ444_J100_190802_FIXED_rere.mzML	43061	HCD	971.183	0	0.188539	3	K	NVLIFDLGGGTFDVSILTIEDGIFEVK	S	sp|P17156|HSP72_MOUSE	211	137	1.26316e-15	3.28431e-08
Issac_4_1_NAQ444_J100_190802_FIXED_rere.mzML	43568	HCD	971.519	1	1.52998	3	K	NVLIFDLGGGTFDVSILTIEDGIFEVK	S	sp|P17156|HSP72_MOUSE	215	106	2.57797e-13	6.70293e-06
Issac_4_1_NAQ444_J100_190802_FIXED_rere.mzML	43982	HCD	971.516	1	-1.04671	3	K	NVLIFDLGGGTFDVSILTIEDGIFEVK	S	sp|P17156|HSP72_MOUSE	206	101	6.00781e-13	1.56208e-05
Issac_4_1_NAQ444_J100_190802_FIXED_rere.mzML	44124	HCD	971.182	0	-0.565616	3	K	NVLIFDLGGGTFDVSILTIEDGIFEVK	S	sp|P17156|HSP72_MOUSE	259	96	4.38727e-11	0.00114072
Issac_4_1_NAQ444_J100_190802_FIXED_rere.mzML	44320	HCD	971.516	1	-1.04671	3	K	NVLIFDLGGGTFDVSILTIEDGIFEVK	S	sp|P17156|HSP72_MOUSE	229	111	5.56568e-13	1.44712e-05
Issac_4_1_NAQ444_J100_190802_FIXED_rere.mzML	44482	HCD	971.185	0	1.94823	3	K	NVLIFDLGGGTFDVSILTIEDGIFEVK	S	sp|P17156|HSP72_MOUSE	194	135	8.66176e-17	2.25213e-09
Issac_4_1_NAQ444_J100_190802_FIXED_rere.mzML	44754	HCD	971.184	0	0.879847	3	K	NVLIFDLGGGTFDVSILTIEDGIFEVK	S	sp|P17156|HSP72_MOUSE	220	122	4.42818e-14	1.15136e-06
Issac_4_1_NAQ444_J100_190802_FIXED_rere.mzML	44917	HCD	971.518	1	0.52444	3	K	NVLIFDLGGGTFDVSILTIEDGIFEVK	S	sp|P17156|HSP72_MOUSE	181	142	3.74873e-19	9.74699e-12
Issac_4_1_NAQ444_J100_190802_FIXED_rere.mzML	45151	HCD	971.184	0	0.754154	3	K	NVLIFDLGGGTFDVSILTIEDGIFEVK	S	sp|P17156|HSP72_MOUSE	232	110	1.64051e-12	4.26545e-05
Issac_4_1_NAQ444_J100_190802_FIXED_rere.mzML	45180	HCD	971.516	1	-0.921022	3	K	NVLIFDLGGGTFDVSILTIEDGIFEVK	S	sp|P17156|HSP72_MOUSE	215	115	4.27701e-14	1.11206e-06
Issac_4_1_NAQ444_J100_190802_FIXED_rere.mzML	45410	HCD	971.183	0	0.251385	3	K	NVLIFDLGGGTFDVSILTIEDGIFEVK	S	sp|P17156|HSP72_MOUSE	210	134	6.60982e-16	1.7186e-08
Issac_4_1_NAQ444_J100_190802_FIXED_rere.mzML	45752	HCD	971.183	0	-0.0628462	3	K	NVLIFDLGGGTFDVSILTIEDGIFEVK	S	sp|P17156|HSP72_MOUSE	222	122	4.0854e-14	1.06224e-06
Issac_4_1_NAQ444_J100_190802_FIXED_rere.mzML	46023	HCD	971.182	0	-0.565616	3	K	NVLIFDLGGGTFDVSILTIEDGIFEVK	S	sp|P17156|HSP72_MOUSE	206	107	2.30096e-13	5.98267e-06
Issac_4_1_NAQ444_J100_190802_FIXED_rere.mzML	46273	HCD	971.184	0	0.754154	3	K	NVLIFDLGGGTFDVSILTIEDGIFEVK	S	sp|P17156|HSP72_MOUSE	203	140	1.31311e-17	3.41418e-10
Issac_4_1_NAQ444_J100_190802_FIXED_rere.mzML	46526	HCD	971.184	0	1.06839	3	K	NVLIFDLGGGTFDVSILTIEDGIFEVK	S	sp|P17156|HSP72_MOUSE	206	132	1.01084e-15	2.62827e-08
Issac_4_1_NAQ444_J100_190802_FIXED_rere.mzML	46779	HCD	971.184	0	1.06839	3	K	NVLIFDLGGGTFDVSILTIEDGIFEVK	S	sp|P17156|HSP72_MOUSE	201	163	1.02206e-20	2.65745e-13
Issac_4_1_NAQ444_J100_190802_FIXED_rere.mzML	47031	HCD	971.183	0	0.628462	3	K	NVLIFDLGGGTFDVSILTIEDGIFEVK	S	sp|P17156|HSP72_MOUSE	197	178	7.41004e-25	1.92667e-17
Issac_4_1_NAQ444_J100_190802_FIXED_rere.mzML	47083	HCD	1456.77	1	-0.0621457	2	K	NVLIFDLGGGTFDVSILTIEDGIFEVK	S	sp|P17156|HSP72_MOUSE	84	53	7.35014e-15	1.91109e-07
Issac_4_1_NAQ444_J100_190802_FIXED_rere.mzML	47264	HCD	1456.27	0	-0.670591	2	K	NVLIFDLGGGTFDVSILTIEDGIFEVK	S	sp|P17156|HSP72_MOUSE	155	135	2.47637e-20	6.43877e-13
Issac_4_1_NAQ444_J100_190802_FIXED_rere.mzML	47284	HCD	971.183	0	-0.251385	3	K	NVLIFDLGGGTFDVSILTIEDGIFEVK	S	sp|P17156|HSP72_MOUSE	212	207	8.91766e-29	2.31866e-21
Issac_4_1_NAQ444_J100_190802_FIXED_rere.mzML	47537	HCD	971.182	0	-0.691308	3	K	NVLIFDLGGGTFDVSILTIEDGIFEVK	S	sp|P17156|HSP72_MOUSE	213	205	5.10143e-28	1.32641e-20
Issac_4_1_NAQ444_J100_190802_FIXED_rere.mzML	47539	HCD	1456.27	0	0.0838239	2	K	NVLIFDLGGGTFDVSILTIEDGIFEVK	S	sp|P17156|HSP72_MOUSE	171	144	9.06775e-19	2.35768e-11
Issac_4_1_NAQ444_J100_190802_FIXED_rere.mzML	47541	HCD	1456.27	0	-0.670591	2	K	NVLIFDLGGGTFDVSILTIEDGIFEVK	S	sp|P17156|HSP72_MOUSE	126	85	3.87199e-16	1.00675e-08
Issac_4_1_NAQ444_J100_190802_FIXED_rere.mzML	47790	HCD	971.183	0	-0.125692	3	K	NVLIFDLGGGTFDVSILTIEDGIFEVK	S	sp|P17156|HSP72_MOUSE	216	203	3.08365e-26	8.01773e-19
Issac_4_1_NAQ444_J100_190802_FIXED_rere.mzML	47814	HCD	1456.27	0	0.922063	2	K	NVLIFDLGGGTFDVSILTIEDGIFEVK	S	sp|P17156|HSP72_MOUSE	197	191	2.01483e-26	5.23872e-19
Issac_4_1_NAQ444_J100_190802_FIXED_rere.mzML	48041	HCD	971.183	0	0.188539	3	K	NVLIFDLGGGTFDVSILTIEDGIFEVK	S	sp|P17156|HSP72_MOUSE	208	202	2.95986e-28	7.69587e-21
Issac_4_1_NAQ444_J100_190802_FIXED_rere.mzML	48068	HCD	1456.27	0	0.670591	2	K	NVLIFDLGGGTFDVSILTIEDGIFEVK	S	sp|P17156|HSP72_MOUSE	180	169	2.39897e-23	6.23751e-16
Issac_4_1_NAQ444_J100_190802_FIXED_rere.mzML	48286	HCD	971.183	0	0.565616	3	K	NVLIFDLGGGTFDVSILTIEDGIFEVK	S	sp|P17156|HSP72_MOUSE	223	213	6.27739e-27	1.63217e-19
Issac_4_1_NAQ444_J100_190802_FIXED_rere.mzML	48322	HCD	1456.27	0	0.0838239	2	K	NVLIFDLGGGTFDVSILTIEDGIFEVK	S	sp|P17156|HSP72_MOUSE	165	155	1.87945e-23	4.88673e-16
Issac_4_1_NAQ444_J100_190802_FIXED_rere.mzML	48519	HCD	971.182	0	-0.754154	3	K	NVLIFDLGGGTFDVSILTIEDGIFEVK	S	sp|P17156|HSP72_MOUSE	216	198	6.81665e-25	1.77238e-17
Issac_4_1_NAQ444_J100_190802_FIXED_rere.mzML	48562	HCD	1456.27	0	-0.167648	2	K	NVLIFDLGGGTFDVSILTIEDGIFEVK	S	sp|P17156|HSP72_MOUSE	119	91	1.25846e-17	3.2721e-10
Issac_4_1_NAQ444_J100_190802_FIXED_rere.mzML	48609	HCD	1456.77	1	-0.313617	2	K	NVLIFDLGGGTFDVSILTIEDGIFEVK	S	sp|P17156|HSP72_MOUSE	98	57	4.14727e-14	1.07832e-06
Issac_4_1_NAQ444_J100_190802_FIXED_rere.mzML	48746	HCD	971.182	0	-1.00554	3	K	NVLIFDLGGGTFDVSILTIEDGIFEVK	S	sp|P17156|HSP72_MOUSE	199	171	4.34357e-22	1.12936e-14
Issac_4_1_NAQ444_J100_190802_FIXED_rere.mzML	48956	HCD	971.182	0	-0.50277	3	K	NVLIFDLGGGTFDVSILTIEDGIFEVK	S	sp|P17156|HSP72_MOUSE	180	142	7.77375e-19	2.02124e-11
Issac_4_1_NAQ444_J100_190802_FIXED_rere.mzML	49145	HCD	971.181	0	-2.19962	3	K	NVLIFDLGGGTFDVSILTIEDGIFEVK	S	sp|P17156|HSP72_MOUSE	168	128	1.15669e-18	3.00749e-11
Issac_4_1_NAQ444_J100_190802_FIXED_rere.mzML	49157	HCD	971.517	1	-0.732484	3	K	NVLIFDLGGGTFDVSILTIEDGIFEVK	S	sp|P17156|HSP72_MOUSE	152	103	1.55953e-15	4.0549e-08
Issac_4_1_NAQ444_J100_190802_FIXED_rere.mzML	49371	HCD	971.182	0	-0.942693	3	K	NVLIFDLGGGTFDVSILTIEDGIFEVK	S	sp|P17156|HSP72_MOUSE	188	129	5.05083e-17	1.31326e-09
Issac_4_1_NAQ444_J100_190802_FIXED_rere.mzML	49388	HCD	971.515	1	-2.1151	3	K	NVLIFDLGGGTFDVSILTIEDGIFEVK	S	sp|P17156|HSP72_MOUSE	124	81	5.91812e-15	1.53876e-07
Issac_4_1_NAQ444_J100_190802_FIXED_rere.mzML	49545	HCD	971.182	0	-0.817001	3	K	NVLIFDLGGGTFDVSILTIEDGIFEVK	S	sp|P17156|HSP72_MOUSE	129	57	3.83463e-12	9.97034e-05
Issac_4_1_NAQ444_J100_190802_FIXED_rere.mzML	49577	HCD	971.517	1	-0.0411755	3	K	NVLIFDLGGGTFDVSILTIEDGIFEVK	S	sp|P17156|HSP72_MOUSE	94	37	2.83512e-11	0.000737154
Issac_4_1_NAQ444_J100_190802_FIXED_rere.mzML	49798	HCD	971.517	1	-0.418253	3	K	NVLIFDLGGGTFDVSILTIEDGIFEVK	S	sp|P17156|HSP72_MOUSE	76	24	8.44029e-11	0.00219454
Issac_4_1_NAQ444_J100_190802_FIXED_rere.mzML	50048	HCD	971.181	0	-2.38816	3	K	NVLIFDLGGGTFDVSILTIEDGIFEVK	S	sp|P17156|HSP72_MOUSE	116	40	4.60411e-11	0.00119711
Issac_4_1_NAQ444_J100_190802_FIXED_rere.mzML	51080	HCD	971.182	0	-0.377077	3	K	NVLIFDLGGGTFDVSILTIEDGIFEVK	S	sp|P17156|HSP72_MOUSE	224	201	5.34604e-24	1.39001e-16
Issac_4_1_NAQ444_J100_190802_FIXED_rere.mzML	51148	HCD	1456.27	0	-0.502943	2	K	NVLIFDLGGGTFDVSILTIEDGIFEVK	S	sp|P17156|HSP72_MOUSE	177	160	2.57007e-21	6.68238e-14
Issac_4_1_NAQ444_J100_190802_FIXED_rere.mzML	51350	HCD	971.183	0	0	3	K	NVLIFDLGGGTFDVSILTIEDGIFEVK	S	sp|P17156|HSP72_MOUSE	200	187	7.53696e-26	1.95967e-18
Issac_4_1_NAQ444_J100_190802_FIXED_rere.mzML	51435	HCD	1456.27	0	0.41912	2	K	NVLIFDLGGGTFDVSILTIEDGIFEVK	S	sp|P17156|HSP72_MOUSE	75	21	5.92803e-11	0.00154133
Issac_4_1_NAQ444_J100_190802_FIXED_rere.mzML	51605	HCD	971.184	0	1.634	3	K	NVLIFDLGGGTFDVSILTIEDGIFEVK	S	sp|P17156|HSP72_MOUSE	202	106	2.09195e-13	5.43924e-06
Issac_4_1_NAQ444_J100_190802_FIXED_rere.mzML	37488	HCD	1177.58	1	-3.29176	2	R	SGETEDTFIADLVVGLCTGQIK	T	sp|P17182|ENOA_MOUSE	79	35	6.42173e-11	0.00163345
Issac_4_1_NAQ444_J100_190802_FIXED_rere.mzML	37512	HCD	785.391	1	-1.13938	3	R	SGETEDTFIADLVVGLCTGQIK	T	sp|P17182|ENOA_MOUSE	157	148	2.2107e-23	5.6232e-16
Issac_4_1_NAQ444_J100_190802_FIXED_rere.mzML	37516	HCD	785.058	0	-0.155492	3	R	SGETEDTFIADLVVGLCTGQIK	T	sp|P17182|ENOA_MOUSE	163	145	9.8904e-20	2.51575e-12
Issac_4_1_NAQ444_J100_190802_FIXED_rere.mzML	37544	HCD	1177.08	0	-0.414823	2	R	SGETEDTFIADLVVGLCTGQIK	T	sp|P17182|ENOA_MOUSE	176	145	7.90472e-17	2.01067e-09
Issac_4_1_NAQ444_J100_190802_FIXED_rere.mzML	37769	HCD	785.058	0	0.0777461	3	R	SGETEDTFIADLVVGLCTGQIK	T	sp|P17182|ENOA_MOUSE	136	121	7.52427e-20	1.9139e-12
Issac_4_1_NAQ444_J100_190802_FIXED_rere.mzML	38029	HCD	785.059	0	1.63267	3	R	SGETEDTFIADLVVGLCTGQIK	T	sp|P17182|ENOA_MOUSE	113	84	5.41435e-15	1.37721e-07
Issac_4_1_NAQ444_J100_190802_FIXED_rere.mzML	38030	HCD	785.059	0	1.63267	3	R	SGETEDTFIADLVVGLCTGQIK	T	sp|P17182|ENOA_MOUSE	122	96	1.19981e-15	3.05187e-08
Issac_4_1_NAQ444_J100_190802_FIXED_rere.mzML	38071	HCD	785.392	1	-0.517414	3	R	SGETEDTFIADLVVGLCTGQIK	T	sp|P17182|ENOA_MOUSE	100	69	5.08389e-13	1.29315e-05
Issac_4_1_NAQ444_J100_190802_FIXED_rere.mzML	38336	HCD	785.058	0	-0.233238	3	R	SGETEDTFIADLVVGLCTGQIK	T	sp|P17182|ENOA_MOUSE	101	43	1.27615e-10	0.00324604
Issac_4_1_NAQ444_J100_190802_FIXED_rere.mzML	51680	HCD	681.048	0	0.537717	3	K	GVDLVLNSLAEEKLQASVR	C	sp|P19096|FAS_MOUSE	145	123	2.15928e-17	5.41194e-10
Issac_4_1_NAQ444_J100_190802_FIXED_rere.mzML	6638	HCD	460.747	0	0.331175	2	R	TTVVM(ox)TPR	S	sp|P19221|THRB_MOUSE	55	53	1.10824e-10	0.00255697
Issac_4_1_NAQ444_J100_190802_FIXED_rere.mzML	31002	HCD	833.428	1	3.17559	3	R	LLQDSVDFSLADAINTEFKNTR	T	sp|P20152|VIME_MOUSE	93	27	1.00276e-10	0.00255065
Issac_4_1_NAQ444_J100_190802_FIXED_rere.mzML	32322	HCD	709.36	0	0.172085	3	R	LLQDSVDFSLADAINTEFK	N	sp|P20152|VIME_MOUSE	120	114	9.72203e-18	2.4367e-10
Issac_4_1_NAQ444_J100_190802_FIXED_rere.mzML	32332	HCD	1064.04	1	0.0296834	2	R	LLQDSVDFSLADAINTEFK	N	sp|P20152|VIME_MOUSE	148	132	2.73889e-19	6.86466e-12
Issac_4_1_NAQ444_J100_190802_FIXED_rere.mzML	32346	HCD	1063.54	0	0.114778	2	R	LLQDSVDFSLADAINTEFK	N	sp|P20152|VIME_MOUSE	137	116	2.43472e-17	6.1023e-10
Issac_4_1_NAQ444_J100_190802_FIXED_rere.mzML	32629	HCD	709.36	0	0.258128	3	R	LLQDSVDFSLADAINTEFK	N	sp|P20152|VIME_MOUSE	90	60	1.03433e-12	2.59241e-05
Issac_4_1_NAQ444_J100_190802_FIXED_rere.mzML	51619	HCD	709.694	1	0.287797	3	R	LLQDSVDFSLADAINTEFK	N	sp|P20152|VIME_MOUSE	83	54	5.19592e-11	0.00130229
Issac_4_1_NAQ444_J100_190802_FIXED_rere.mzML	25463	HCD	673.611	0	0.634263	4	K	YILQGVTSWGLGCARPNKPGVYVR	V	sp|P20918|PLMN_MOUSE	192	144	5.46049e-16	1.40166e-08
Issac_4_1_NAQ444_J100_190802_FIXED_rere.mzML	19885	HCD	581.308	0	-1.15496	3	R	KFSSSTFEQVNQLVK	E	sp|P21614|VTDB_MOUSE	89	48	3.98107e-11	0.000975447
Issac_4_1_NAQ444_J100_190802_FIXED_rere.mzML	37668	HCD	1019.51	1	-3.09347	3	K	GFADQFLYEYSSNYGQAPLPLLVAYTK	N	sp|P21614|VTDB_MOUSE	153	88	4.82791e-15	1.25529e-07
Issac_4_1_NAQ444_J100_190802_FIXED_rere.mzML	4070	HCD	481.585	0	-0.380214	3	D	GKM(ox)QHLEQTLNK	E	sp|P22599|A1AT2_MOUSE	95	59	4.82265e-11	0.00115735
Issac_4_1_NAQ444_J100_190802_FIXED_rere.mzML	4613	HCD	555.8	0	2.08649	2	M	QHLEQTLNK	E	sp|P22599|A1AT2_MOUSE	90	72	1.02128e-10	0.00238503
Issac_4_1_NAQ444_J100_190802_FIXED_rere.mzML	5309	HCD	419.88	0	0.218045	3	K	M(ox)QHLEQTLNK	E	sp|P22599|A1AT2_MOUSE	89	87	2.82745e-12	6.6706e-05
Issac_4_1_NAQ444_J100_190802_FIXED_rere.mzML	9773	HCD	521.623	0	0.468041	3	K	KVINDFVEKGTQGK	I	sp|P22599|A1AT2_MOUSE	145	135	1.64419e-16	4.00275e-09
Issac_4_1_NAQ444_J100_190802_FIXED_rere.mzML	10934	HCD	478.925	0	0.382326	3	K	VINDFVEKGTQGK	I	sp|P22599|A1AT2_MOUSE	170	170	9.16326e-18	2.21545e-10
Issac_4_1_NAQ444_J100_190802_FIXED_rere.mzML	12516	HCD	482.261	0	0.253121	2	K	VINDFVEK	G	sp|P22599|A1AT2_MOUSE	102	102	1.53088e-11	0.000353212
Issac_4_1_NAQ444_J100_190802_FIXED_rere.mzML	13083	HCD	472.608	0	-0.0645727	3	H	LEQTLNKELISK	I	sp|P22599|A1AT2_MOUSE	84	62	8.51311e-11	0.00204299
Issac_4_1_NAQ444_J100_190802_FIXED_rere.mzML	15459	HCD	377.908	0	-0.403769	3	R	RLVQIHIPR	L	sp|P22599|A1AT2_MOUSE	75	75	1.60265e-11	0.000374275
Issac_4_1_NAQ444_J100_190802_FIXED_rere.mzML	16058	HCD	555.295	0	-0.659488	2	R	LSISGDYNLK	T	sp|P22599|A1AT2_MOUSE	118	118	4.11151e-13	9.7e-06
Issac_4_1_NAQ444_J100_190802_FIXED_rere.mzML	17761	HCD	689.851	0	-0.442379	2	L	STGNGLFVNNDLK	L	sp|P22599|A1AT2_MOUSE	153	140	4.39162e-16	1.06178e-08
Issac_4_1_NAQ444_J100_190802_FIXED_rere.mzML	17816	HCD	552.808	0	0.772866	2	K	TLM(ox)SPLGITR	I	sp|P22599|A1AT2_MOUSE	104	104	1.14186e-12	2.6939e-05
Issac_4_1_NAQ444_J100_190802_FIXED_rere.mzML	17893	HCD	646.336	0	0.0944326	2	S	TGNGLFVNNDLK	L	sp|P22599|A1AT2_MOUSE	89	67	2.67227e-11	0.000641296
Issac_4_1_NAQ444_J100_190802_FIXED_rere.mzML	18069	HCD	552.809	0	2.64982	2	K	TLM(ox)SPLGITR	I	sp|P22599|A1AT2_MOUSE	84	75	1.72714e-11	0.000407473
Issac_4_1_NAQ444_J100_190802_FIXED_rere.mzML	18238	HCD	567.301	0	-0.107589	2	G	NGLFVNNDLK	L	sp|P22599|A1AT2_MOUSE	130	117	5.3797e-13	1.26919e-05
Issac_4_1_NAQ444_J100_190802_FIXED_rere.mzML	18344	HCD	510.28	0	-0.119611	2	N	GLFVNNDLK	L	sp|P22599|A1AT2_MOUSE	98	83	5.50583e-11	0.0012858
Issac_4_1_NAQ444_J100_190802_FIXED_rere.mzML	20089	HCD	746.395	0	1.63547	2	Q	LSTGNGLFVNNDLK	L	sp|P22599|A1AT2_MOUSE	178	155	5.65977e-16	1.37786e-08
Issac_4_1_NAQ444_J100_190802_FIXED_rere.mzML	20458	HCD	810.423	0	0.0753127	2	L	QLSTGNGLFVNNDLK	L	sp|P22599|A1AT2_MOUSE	193	180	2.53476e-18	6.2107e-11
Issac_4_1_NAQ444_J100_190802_FIXED_rere.mzML	21227	HCD	1002.01	0	1.94921	2	R	IFNNGADLSGITEENAPLK	L	sp|P22599|A1AT2_MOUSE	172	161	1.46943e-19	3.68294e-12
Issac_4_1_NAQ444_J100_190802_FIXED_rere.mzML	21443	HCD	541.636	0	0.67612	3	D	YNLKTLM(ox)SPLGITR	I	sp|P22599|A1AT2_MOUSE	174	158	8.38393e-17	2.04105e-09
Issac_4_1_NAQ444_J100_190802_FIXED_rere.mzML	22646	HCD	777.745	0	0.784771	3	R	IFNNGADLSGITEENAPLKLSK	A	sp|P22599|A1AT2_MOUSE	194	171	1.28257e-19	3.26238e-12
Issac_4_1_NAQ444_J100_190802_FIXED_rere.mzML	23239	HCD	811.079	0	0.903022	3	L	NRPDSELQLSTGNGLFVNNDLK	L	sp|P22599|A1AT2_MOUSE	121	89	9.81416e-16	2.49636e-08
Issac_4_1_NAQ444_J100_190802_FIXED_rere.mzML	24022	HCD	925.476	1	-0.439068	3	L	QTLNRPDSELQLSTGNGLFVNNDLK	L	sp|P22599|A1AT2_MOUSE	105	30	5.02143e-11	0.00129462
Issac_4_1_NAQ444_J100_190802_FIXED_rere.mzML	24178	HCD	866.965	0	0.0704009	2	E	LQLSTGNGLFVNNDLK	L	sp|P22599|A1AT2_MOUSE	189	173	9.13369e-19	2.25163e-11
Issac_4_1_NAQ444_J100_190802_FIXED_rere.mzML	24229	HCD	882.456	0	-0.207495	3	Q	TLNRPDSELQLSTGNGLFVNNDLK	L	sp|P22599|A1AT2_MOUSE	130	61	1.68668e-12	4.32954e-05
Issac_4_1_NAQ444_J100_190802_FIXED_rere.mzML	25861	HCD	732.397	0	0.750026	3	R	LSISGDYNLKTLM(ox)SPLGITR	I	sp|P22599|A1AT2_MOUSE	163	128	1.47833e-17	3.72414e-10
Issac_4_1_NAQ444_J100_190802_FIXED_rere.mzML	26717	HCD	1000.87	1	-0.10097	3	H	LLQTLNRPDSELQLSTGNGLFVNNDLK	L	sp|P22599|A1AT2_MOUSE	121	46	1.06131e-12	2.75948e-05
Issac_4_1_NAQ444_J100_190802_FIXED_rere.mzML	26792	HCD	517.299	0	-0.117988	4	R	LVQIHIPRLSISGDYNLK	T	sp|P22599|A1AT2_MOUSE	111	84	1.31963e-14	3.29006e-07
Issac_4_1_NAQ444_J100_190802_FIXED_rere.mzML	29444	HCD	875.451	0	-4.32253	4	K	SFQHLLQTLNRPDSELQLSTGNGLFVNNDLK	L	sp|P22599|A1AT2_MOUSE	312	115	2.11815e-13	5.59559e-06
Issac_4_1_NAQ444_J100_190802_FIXED_rere.mzML	30109	HCD	802.397	0	0.912794	3	K	DQSPASHEIATNLGDFAISLYR	E	sp|P22599|A1AT2_MOUSE	98	65	1.30614e-13	3.32233e-06
Issac_4_1_NAQ444_J100_190802_FIXED_rere.mzML	30468	HCD	788.948	1	0.097401	4	R	LVQIHIPRLSISGDYNLKTLM(ox)SPLGITR	I	sp|P22599|A1AT2_MOUSE	222	176	1.28425e-21	3.35284e-14
Issac_4_1_NAQ444_J100_190802_FIXED_rere.mzML	30486	HCD	631.159	0	0.193407	5	R	LVQIHIPRLSISGDYNLKTLM(ox)SPLGITR	I	sp|P22599|A1AT2_MOUSE	273	127	3.28541e-14	8.57733e-07
Issac_4_1_NAQ444_J100_190802_FIXED_rere.mzML	30487	HCD	788.697	0	0.154775	4	R	LVQIHIPRLSISGDYNLKTLM(ox)SPLGITR	I	sp|P22599|A1AT2_MOUSE	254	147	3.52811e-16	9.21097e-09
Issac_4_1_NAQ444_J100_190802_FIXED_rere.mzML	30574	HCD	631.359	1	-0.463509	5	R	LVQIHIPRLSISGDYNLKTLM(ox)SPLGITR	I	sp|P22599|A1AT2_MOUSE	208	87	3.19413e-12	8.33904e-05
Issac_4_1_NAQ444_J100_190802_FIXED_rere.mzML	38240	HCD	662.844	0	0.184161	4	R	FDHPFLFIIFEEHTQSPIFVGK	V	sp|P22599|A1AT2_MOUSE	192	191	1.81678e-25	4.62122e-18
Issac_4_1_NAQ444_J100_190802_FIXED_rere.mzML	38241	HCD	883.792	1	1.40556	3	R	FDHPFLFIIFEEHTQSPIFVGK	V	sp|P22599|A1AT2_MOUSE	205	146	4.71774e-18	1.20002e-10
Issac_4_1_NAQ444_J100_190802_FIXED_rere.mzML	38263	HCD	883.456	0	-0.621781	3	R	FDHPFLFIIFEEHTQSPIFVGK	V	sp|P22599|A1AT2_MOUSE	212	178	4.62916e-23	1.17749e-15
Issac_4_1_NAQ444_J100_190802_FIXED_rere.mzML	38812	HCD	662.844	0	-0.460404	4	R	FDHPFLFIIFEEHTQSPIFVGK	V	sp|P22599|A1AT2_MOUSE	198	196	4.72249e-26	1.20123e-18
Issac_4_1_NAQ444_J100_190802_FIXED_rere.mzML	38813	HCD	883.456	0	-0.414521	3	R	FDHPFLFIIFEEHTQSPIFVGK	V	sp|P22599|A1AT2_MOUSE	195	142	3.62455e-20	9.21952e-13
Issac_4_1_NAQ444_J100_190802_FIXED_rere.mzML	44230	HCD	880.482	0	-0.901162	3	K	IVEAVKELDQDTVFALANYILFK	G	sp|P22599|A1AT2_MOUSE	116	86	8.43108e-15	2.15448e-07
Issac_4_1_NAQ444_J100_190802_FIXED_rere.mzML	40271	HCD	1287.66	0	-0.2844	3	R	WVQDNIANFGGNPDSVTIFGESSGGISVSVLVLSPLGK	D	sp|P23953|EST1C_MOUSE	139	64	2.4477e-14	6.63161e-07
Issac_4_1_NAQ444_J100_190802_FIXED_rere.mzML	43575	HCD	758.673	0	1.4481	4	K	YISLEGFEQPVAVFLGVPFAKPPLGSLR	F	sp|P23953|EST1C_MOUSE	201	100	9.43392e-15	2.46295e-07
Issac_4_1_NAQ444_J100_190802_FIXED_rere.mzML	43721	HCD	1011.23	0	-0.120715	3	K	YISLEGFEQPVAVFLGVPFAKPPLGSLR	F	sp|P23953|EST1C_MOUSE	155	80	4.56134e-16	1.19085e-08
Issac_4_1_NAQ444_J100_190802_FIXED_rere.mzML	38252	HCD	718.385	0	1.35939	3	K	ESEIIDFFLGASLKDEVLK	I	sp|P25444|RS2_MOUSE	168	113	3.45993e-14	8.67187e-07
Issac_4_1_NAQ444_J100_190802_FIXED_rere.mzML	38291	HCD	718.718	1	-0.225589	3	K	ESEIIDFFLGASLKDEVLK	I	sp|P25444|RS2_MOUSE	87	60	4.21452e-12	0.000105632
Issac_4_1_NAQ444_J100_190802_FIXED_rere.mzML	4453	HCD	413.563	0	0.442751	3	H	QVEPGEAPVKGK	F	sp|P28665|MUG1_MOUSE	94	81	5.51501e-13	1.3235e-05
Issac_4_1_NAQ444_J100_190802_FIXED_rere.mzML	5733	HCD	337.187	0	0	4	K	YTYGKPVPGHVK	I	sp|P28665|MUG1_MOUSE	74	62	1.188e-12	2.85097e-05
Issac_4_1_NAQ444_J100_190802_FIXED_rere.mzML	5734	HCD	449.247	0	0	3	K	YTYGKPVPGHVK	I	sp|P28665|MUG1_MOUSE	125	101	1.25356e-12	3.00832e-05
Issac_4_1_NAQ444_J100_190802_FIXED_rere.mzML	9535	HCD	705.354	0	-1.55756	2	R	FSTSQSLPASQTR	L	sp|P28665|MUG1_MOUSE	158	158	1.08735e-16	2.62895e-09
Issac_4_1_NAQ444_J100_190802_FIXED_rere.mzML	9541	HCD	496.757	0	-0.982936	2	A	SNM(ox)VIADVK	M	sp|P28665|MUG1_MOUSE	70	56	8.72076e-11	0.0020366
Issac_4_1_NAQ444_J100_190802_FIXED_rere.mzML	9886	HCD	532.276	0	-0.573341	2	P	ASNM(ox)VIADVK	M	sp|P28665|MUG1_MOUSE	94	79	4.12283e-12	9.7267e-05
Issac_4_1_NAQ444_J100_190802_FIXED_rere.mzML	10866	HCD	586.275	0	1.87392	2	R	SSGSLFNNAM(ox)K	G	sp|P28665|MUG1_MOUSE	110	102	2.92117e-14	6.95371e-07
Issac_4_1_NAQ444_J100_190802_FIXED_rere.mzML	11422	HCD	450.732	0	-1.15101	2	K	YGAVTFSR	S	sp|P28665|MUG1_MOUSE	119	119	7.65444e-12	0.000176606
Issac_4_1_NAQ444_J100_190802_FIXED_rere.mzML	12177	HCD	486.592	0	1.12891	3	D	PSSNDPLTETIRK	Y	sp|P28665|MUG1_MOUSE	103	88	6.3642e-14	1.5387e-06
Issac_4_1_NAQ444_J100_190802_FIXED_rere.mzML	14272	HCD	619.333	0	0.3942	2	K	HVAYAVYSLSK	S	sp|P28665|MUG1_MOUSE	111	103	3.02416e-15	7.19888e-08
Issac_4_1_NAQ444_J100_190802_FIXED_rere.mzML	14634	HCD	616.811	0	1.6822	2	P	SSNDPLTETIR	K	sp|P28665|MUG1_MOUSE	86	73	2.08525e-12	4.96384e-05
Issac_4_1_NAQ444_J100_190802_FIXED_rere.mzML	14725	HCD	479.937	0	0.57228	3	R	LVDIKGDPIPNEK	V	sp|P28665|MUG1_MOUSE	114	94	1.04007e-12	2.51464e-05
Issac_4_1_NAQ444_J100_190802_FIXED_rere.mzML	15042	HCD	665.336	0	0.0917359	2	D	PSSNDPLTETIR	K	sp|P28665|MUG1_MOUSE	172	159	1.32059e-14	3.16918e-07
Issac_4_1_NAQ444_J100_190802_FIXED_rere.mzML	15352	HCD	665.336	0	-0.183472	2	D	PSSNDPLTETIR	K	sp|P28665|MUG1_MOUSE	130	116	8.30809e-14	1.99379e-06
Issac_4_1_NAQ444_J100_190802_FIXED_rere.mzML	18626	HCD	429.583	0	0.0710399	3	L	LPLAYIEDPKK	N	sp|P28665|MUG1_MOUSE	81	63	5.96588e-12	0.000142015
Issac_4_1_NAQ444_J100_190802_FIXED_rere.mzML	18826	HCD	729.627	0	-0.418263	4	R	SQKTTLVTIQSTGSFSQKFQVENSNR	L	sp|P28665|MUG1_MOUSE	238	224	1.19714e-26	3.09966e-19
Issac_4_1_NAQ444_J100_190802_FIXED_rere.mzML	18853	HCD	972.496	0	-4.07947	3	R	SQKTTLVTIQSTGSFSQKFQVENSNR	L	sp|P28665|MUG1_MOUSE	276	243	2.96051e-25	7.66545e-18
Issac_4_1_NAQ444_J100_190802_FIXED_rere.mzML	19156	HCD	729.628	0	1.17114	4	R	SQKTTLVTIQSTGSFSQKFQVENSNR	L	sp|P28665|MUG1_MOUSE	198	164	1.78284e-22	4.61618e-15
Issac_4_1_NAQ444_J100_190802_FIXED_rere.mzML	19335	HCD	337.445	0	-0.63306	4	K	LIFLKADSHFR	H	sp|P28665|MUG1_MOUSE	56	48	1.89044e-11	0.00045001
Issac_4_1_NAQ444_J100_190802_FIXED_rere.mzML	19348	HCD	449.591	0	-0.678786	3	K	LIFLKADSHFR	H	sp|P28665|MUG1_MOUSE	97	63	6.24262e-11	0.00148603
Issac_4_1_NAQ444_J100_190802_FIXED_rere.mzML	20245	HCD	585.639	0	0.416879	3	K	ALM(ox)AYAFALAGNQNKR	D	sp|P28665|MUG1_MOUSE	160	151	3.09716e-19	7.63508e-12
Issac_4_1_NAQ444_J100_190802_FIXED_rere.mzML	20757	HCD	858.107	0	2.84511	3	K	TTLVTIQSTGSFSQKFQVENSNR	L	sp|P28665|MUG1_MOUSE	150	104	7.47554e-16	1.9103e-08
Issac_4_1_NAQ444_J100_190802_FIXED_rere.mzML	21269	HCD	543.332	0	0.44934	2	R	AVDQSVLLLK	P	sp|P28665|MUG1_MOUSE	123	123	6.13797e-12	0.000144809
Issac_4_1_NAQ444_J100_190802_FIXED_rere.mzML	21320	HCD	363.906	0	0.838612	3	R	ITNKLIFLK	A	sp|P28665|MUG1_MOUSE	88	85	3.94295e-11	0.000920814
Issac_4_1_NAQ444_J100_190802_FIXED_rere.mzML	21756	HCD	799.904	0	1.14455	2	K	ALM(ox)AYAFALAGNQNK	R	sp|P28665|MUG1_MOUSE	159	152	1.4228e-18	3.48617e-11
Issac_4_1_NAQ444_J100_190802_FIXED_rere.mzML	22016	HCD	589.064	0	0.207228	4	K	ALM(ox)AYAFALAGNQNKRDEILK	S	sp|P28665|MUG1_MOUSE	211	129	4.26916e-14	1.08077e-06
Issac_4_1_NAQ444_J100_190802_FIXED_rere.mzML	22039	HCD	472.771	0	-0.387302	2	R	HGIPFFVK	V	sp|P28665|MUG1_MOUSE	83	83	7.85767e-12	0.000181295
Issac_4_1_NAQ444_J100_190802_FIXED_rere.mzML	22165	HCD	600.357	0	-0.609989	2	K	M(ox)SLVLPPTVVK	D	sp|P28665|MUG1_MOUSE	111	105	3.49666e-12	8.32364e-05
Issac_4_1_NAQ444_J100_190802_FIXED_rere.mzML	22370	HCD	540.612	0	0	3	R	AHFSVM(ox)GDILSSAIR	N	sp|P28665|MUG1_MOUSE	98	82	5.98346e-13	1.46607e-05
Issac_4_1_NAQ444_J100_190802_FIXED_rere.mzML	22371	HCD	560.303	0	0.217865	2	F	QCVSFIIPR	L	sp|P28665|MUG1_MOUSE	91	77	8.23166e-11	0.00192238
Issac_4_1_NAQ444_J100_190802_FIXED_rere.mzML	23172	HCD	482.951	0	-1.01104	3	K	M(ox)LSGFIPLKPTVK	K	sp|P28665|MUG1_MOUSE	117	117	6.1776e-16	1.49359e-08
Issac_4_1_NAQ444_J100_190802_FIXED_rere.mzML	24103	HCD	760.132	0	0.802955	4	K	GHNSFQISLEISYTGSRPASNM(ox)VIADVK	M	sp|P28665|MUG1_MOUSE	234	147	1.37238e-16	3.58291e-09
Issac_4_1_NAQ444_J100_190802_FIXED_rere.mzML	26232	HCD	633.837	0	0.288884	2	L	FQCVSFIIPR	L	sp|P28665|MUG1_MOUSE	82	69	8.24068e-12	0.000194417
Issac_4_1_NAQ444_J100_190802_FIXED_rere.mzML	31986	HCD	531.312	0	-0.689258	4	M	LRPLNELLPLAYIEDPKK	N	sp|P28665|MUG1_MOUSE	155	135	2.29917e-16	5.73221e-09
Issac_4_1_NAQ444_J100_190802_FIXED_rere.mzML	32009	HCD	708.08	0	-0.086198	3	M	LRPLNELLPLAYIEDPKK	N	sp|P28665|MUG1_MOUSE	99	63	1.07118e-11	0.000267063
Issac_4_1_NAQ444_J100_190802_FIXED_rere.mzML	33508	HCD	650.689	0	1.12561	3	L	VLDKDLFQCVSFIIPR	L	sp|P28665|MUG1_MOUSE	92	63	1.44618e-11	0.000356511
Issac_4_1_NAQ444_J100_190802_FIXED_rere.mzML	37689	HCD	1088.87	0	0.224214	3	K	GGVDDEM(ox)TLSAYITM(ox)ALLESSLPATHPVVSK	A	sp|P28665|MUG1_MOUSE	186	147	8.13679e-22	2.14952e-14
Issac_4_1_NAQ444_J100_190802_FIXED_rere.mzML	37951	HCD	1088.87	0	0.448429	3	K	GGVDDEM(ox)TLSAYITM(ox)ALLESSLPATHPVVSK	A	sp|P28665|MUG1_MOUSE	241	237	1.67729e-32	4.43094e-25
Issac_4_1_NAQ444_J100_190802_FIXED_rere.mzML	22377	HCD	471.803	0	0.0646829	2	A	ALAIVSLGAK	G	sp|P29621|SPA3C_MOUSE	128	115	7.12316e-11	0.00168052
Issac_4_1_NAQ444_J100_190802_FIXED_rere.mzML	23420	HCD	507.321	0	-0.721852	2	S	AALAIVSLGAK	G	sp|P29621|SPA3C_MOUSE	121	108	4.64293e-12	0.000110523
Issac_4_1_NAQ444_J100_190802_FIXED_rere.mzML	24041	HCD	550.837	0	-0.77563	2	I	SAALAIVSLGAK	G	sp|P29621|SPA3C_MOUSE	162	149	4.17963e-13	1.00303e-05
Issac_4_1_NAQ444_J100_190802_FIXED_rere.mzML	28142	HCD	607.38	0	1.80881	2	S	ISAALAIVSLGAK	G	sp|P29621|SPA3C_MOUSE	158	145	7.58746e-14	1.83446e-06
Issac_4_1_NAQ444_J100_190802_FIXED_rere.mzML	30588	HCD	650.895	0	-0.562626	2	L	SISAALAIVSLGAK	G	sp|P29621|SPA3C_MOUSE	185	168	1.78159e-14	4.33726e-07
Issac_4_1_NAQ444_J100_190802_FIXED_rere.mzML	37055	HCD	707.439	0	1.98436	2	P	LSISAALAIVSLGAK	G	sp|P29621|SPA3C_MOUSE	204	191	7.42137e-16	1.81839e-08
Issac_4_1_NAQ444_J100_190802_FIXED_rere.mzML	38953	HCD	755.963	0	-0.807382	2	S	PLSISAALAIVSLGAK	G	sp|P29621|SPA3C_MOUSE	189	168	1.50151e-15	3.7015e-08
Issac_4_1_NAQ444_J100_190802_FIXED_rere.mzML	39022	HCD	799.479	0	-1.2215	2	F	SPLSISAALAIVSLGAK	G	sp|P29621|SPA3C_MOUSE	220	207	2.32269e-17	5.75905e-10
Issac_4_1_NAQ444_J100_190802_FIXED_rere.mzML	39026	HCD	533.321	0	-1.83109	3	F	SPLSISAALAIVSLGAK	G	sp|P29621|SPA3C_MOUSE	103	73	2.29908e-11	0.000570051
Issac_4_1_NAQ444_J100_190802_FIXED_rere.mzML	43794	HCD	873.011	0	-3.42574	2	V	FSPLSISAALAIVSLGAK	G	sp|P29621|SPA3C_MOUSE	215	202	7.13418e-19	1.77867e-11
Issac_4_1_NAQ444_J100_190802_FIXED_rere.mzML	43803	HCD	873.514	1	-1.71167	2	V	FSPLSISAALAIVSLGAK	G	sp|P29621|SPA3C_MOUSE	226	213	6.53353e-19	1.62892e-11
Issac_4_1_NAQ444_J100_190802_FIXED_rere.mzML	45871	HCD	922.549	0	0.860071	2	I	VFSPLSISAALAIVSLGAK	G	sp|P29621|SPA3C_MOUSE	231	214	2.06593e-19	5.17799e-12
Issac_4_1_NAQ444_J100_190802_FIXED_rere.mzML	45873	HCD	615.367	0	-0.991848	3	I	VFSPLSISAALAIVSLGAK	G	sp|P29621|SPA3C_MOUSE	162	143	6.1241e-18	1.53493e-10
Issac_4_1_NAQ444_J100_190802_FIXED_rere.mzML	46103	HCD	923.051	1	1.15893	2	I	VFSPLSISAALAIVSLGAK	G	sp|P29621|SPA3C_MOUSE	98	51	1.30363e-10	0.00326737
Issac_4_1_NAQ444_J100_190802_FIXED_rere.mzML	46406	HCD	755.964	0	0.565167	2	S	PLSISAALAIVSLGAK	G	sp|P29621|SPA3C_MOUSE	205	192	4.61425e-17	1.1375e-09
Issac_4_1_NAQ444_J100_190802_FIXED_rere.mzML	48013	HCD	923.049	1	-1.42129	2	I	VFSPLSISAALAIVSLGAK	G	sp|P29621|SPA3C_MOUSE	222	206	1.04608e-19	2.62185e-12
Issac_4_1_NAQ444_J100_190802_FIXED_rere.mzML	48021	HCD	922.548	0	-0.198478	2	I	VFSPLSISAALAIVSLGAK	G	sp|P29621|SPA3C_MOUSE	220	204	1.11746e-19	2.80077e-12
Issac_4_1_NAQ444_J100_190802_FIXED_rere.mzML	48022	HCD	653.062	0	-0.841139	3	N	IVFSPLSISAALAIVSLGAK	G	sp|P29621|SPA3C_MOUSE	163	150	1.27099e-17	3.20183e-10
Issac_4_1_NAQ444_J100_190802_FIXED_rere.mzML	48026	HCD	979.09	0	-0.810402	2	N	IVFSPLSISAALAIVSLGAK	G	sp|P29621|SPA3C_MOUSE	221	208	1.85314e-20	4.66835e-13
Issac_4_1_NAQ444_J100_190802_FIXED_rere.mzML	48028	HCD	873.013	0	-1.25844	2	V	FSPLSISAALAIVSLGAK	G	sp|P29621|SPA3C_MOUSE	214	201	1.10888e-18	2.76462e-11
Issac_4_1_NAQ444_J100_190802_FIXED_rere.mzML	11068	HCD	395.571	0	-0.771481	3	K	QVLNQIDKVK	V	sp|P29699|FETUA_MOUSE	82	78	4.30621e-12	0.000101593
Issac_4_1_NAQ444_J100_190802_FIXED_rere.mzML	51197	HCD	848.783	0	-1.07863	3	R	AQNVPLPVSTLVEFVIAATDCTAK	E	sp|P29699|FETUA_MOUSE	217	207	4.82843e-27	1.23941e-19
Issac_4_1_NAQ444_J100_190802_FIXED_rere.mzML	48204	HCD	1093.93	1	-0.315624	3	K	DAGVQEPIYATIGAGVVNTIFTVVSLFLVER	A	sp|P32037|GTR3_MOUSE	133	44	1.74326e-11	0.000460523
Issac_4_1_NAQ444_J100_190802_FIXED_rere.mzML	11494	HCD	392.556	0	0.310963	3	R	SLNPNRVTFK	A	sp|P32261|ANT3_MOUSE	83	68	3.09128e-11	0.000729303
Issac_4_1_NAQ444_J100_190802_FIXED_rere.mzML	23966	HCD	447.559	0	-0.272747	3	K	TSDQIHFFFAK	L	sp|P32261|ANT3_MOUSE	85	77	2.14495e-13	5.10595e-06
Issac_4_1_NAQ444_J100_190802_FIXED_rere.mzML	25374	HCD	400.252	0	0.0762459	3	K	ANRPFLVLIR	E	sp|P32261|ANT3_MOUSE	106	106	3.58415e-13	8.45584e-06
Issac_4_1_NAQ444_J100_190802_FIXED_rere.mzML	26337	HCD	690.371	0	-0.618864	2	R	EVALNTIIFM(ox)GR	V	sp|P32261|ANT3_MOUSE	111	111	1.848e-14	4.43485e-07
Issac_4_1_NAQ444_J100_190802_FIXED_rere.mzML	46359	HCD	924.871	0	3.03569	3	R	IKDVIPQGAINELTALVLVNTIYFK	G	sp|P32261|ANT3_MOUSE	200	137	3.01724e-16	7.77901e-09
Issac_4_1_NAQ444_J100_190802_FIXED_rere.mzML	9204	HCD	360.155	0	-1.10155	3	R	GWM(ox)DNHFR	F	sp|P33622|APOC3_MOUSE	76	72	8.43769e-12	0.000194678
Issac_4_1_NAQ444_J100_190802_FIXED_rere.mzML	22009	HCD	661.678	0	1.10692	3	R	TIAQDYGVLKADEGISFR	G	sp|P35700|PRDX1_MOUSE	118	65	1.22707e-11	0.000305929
Issac_4_1_NAQ444_J100_190802_FIXED_rere.mzML	51789	HCD	770.409	0	0.0792243	3	R	GVPQIEVTFDIDANGIVHVSAK	D	sp|P38647|GRP75_MOUSE	103	33	1.22204e-11	0.000310841
Issac_4_1_NAQ444_J100_190802_FIXED_rere.mzML	51497	HCD	811.384	0	-1.35402	3	R	FIECYIAEQNMVSIAVGCATR	D	sp|P40142|TKT_MOUSE	88	59	4.42376e-13	1.11991e-05
Issac_4_1_NAQ444_J100_190802_FIXED_rere.mzML	48668	HCD	759.094	0	-1.04527	3	D	GTNFVLVFAGALLELAEELLR	I	sp|P42932|TCPQ_MOUSE	117	66	7.17577e-11	0.00181659
Issac_4_1_NAQ444_J100_190802_FIXED_rere.mzML	48677	HCD	759.427	1	-2.46484	3	D	GTNFVLVFAGALLELAEELLR	I	sp|P42932|TCPQ_MOUSE	149	114	1.64499e-13	4.16441e-06
Issac_4_1_NAQ444_J100_190802_FIXED_rere.mzML	48721	HCD	1138.14	0	-1.28705	2	D	GTNFVLVFAGALLELAEELLR	I	sp|P42932|TCPQ_MOUSE	175	131	8.70824e-15	2.20455e-07
Issac_4_1_NAQ444_J100_190802_FIXED_rere.mzML	49109	HCD	759.429	1	-0.21349	3	D	GTNFVLVFAGALLELAEELLR	I	sp|P42932|TCPQ_MOUSE	126	95	1.91001e-13	4.83533e-06
Issac_4_1_NAQ444_J100_190802_FIXED_rere.mzML	51611	HCD	755.375	0	1.29282	3	K	AEFEVHEVYAVDVLVSSGEGK	A	sp|P50580|PA2G4_MOUSE	155	64	2.94312e-12	7.45071e-05
Issac_4_1_NAQ444_J100_190802_FIXED_rere.mzML	34932	HCD	962.176	0	-0.317172	3	K	DELILEGNDIELVSNSAALIQQATTVK	N	sp|P51410|RL9_MOUSE	131	90	9.70023e-16	2.52213e-08
Issac_4_1_NAQ444_J100_190802_FIXED_rere.mzML	34772	HCD	932.787	0	0.981497	3	R	YFAGNLASGGAAGATSLCFVYPLDFAR	T	sp|P51881|ADT2_MOUSE	166	137	3.95423e-22	1.02813e-14
Issac_4_1_NAQ444_J100_190802_FIXED_rere.mzML	34929	HCD	933.12	1	-1.15523	3	R	YFAGNLASGGAAGATSLCFVYPLDFAR	T	sp|P51881|ADT2_MOUSE	116	48	3.77695e-12	9.82037e-05
Issac_4_1_NAQ444_J100_190802_FIXED_rere.mzML	37136	HCD	1043.21	0	-1.87222	3	K	GLYQGFNVSVQGIIIYRAAYFGIYDTAK	G	sp|P51881|ADT2_MOUSE	174	82	2.8635e-13	7.47583e-06
Issac_4_1_NAQ444_J100_190802_FIXED_rere.mzML	37465	HCD	1043.55	1	-0.447881	3	K	GLYQGFNVSVQGIIIYRAAYFGIYDTAK	G	sp|P51881|ADT2_MOUSE	124	57	4.57171e-14	1.19355e-06
Issac_4_1_NAQ444_J100_190802_FIXED_rere.mzML	37479	HCD	625.969	0	-0.877545	3	K	FGVEQDVDM(ox)VFASFIR	K	sp|P52480|KPYM_MOUSE	95	41	8.48068e-11	0.00209065
Issac_4_1_NAQ444_J100_190802_FIXED_rere.mzML	36987	HCD	897.795	0	-1.69958	3	K	SLQDIIAILGM(ox)DELSEEDKLTVSR	A	sp|P56480|ATPB_MOUSE	229	225	1.20427e-26	3.09126e-19
Issac_4_1_NAQ444_J100_190802_FIXED_rere.mzML	43433	HCD	1011.23	0	0.0603572	3	R	IVAVIGAVVDVQFDEGLPPILNALEVQGR	D	sp|P56480|ATPB_MOUSE	145	59	1.52003e-12	3.98432e-05
Issac_4_1_NAQ444_J100_190802_FIXED_rere.mzML	51171	HCD	1011.23	0	-0.905358	3	R	IVAVIGAVVDVQFDEGLPPILNALEVQGR	D	sp|P56480|ATPB_MOUSE	117	35	8.44247e-11	0.00221296
Issac_4_1_NAQ444_J100_190802_FIXED_rere.mzML	51358	HCD	1011.57	1	-0.160259	3	R	IVAVIGAVVDVQFDEGLPPILNALEVQGR	D	sp|P56480|ATPB_MOUSE	154	84	1.24933e-14	3.27476e-07
Issac_4_1_NAQ444_J100_190802_FIXED_rere.mzML	28982	HCD	859.442	0	1.98849	3	R	VTDGALVVVDCVSGVCVQTETVLR	Q	sp|P58252|EF2_MOUSE	129	104	1.4073e-17	3.61241e-10
Issac_4_1_NAQ444_J100_190802_FIXED_rere.mzML	29184	HCD	859.773	1	-1.75095	3	R	VTDGALVVVDCVSGVCVQTETVLR	Q	sp|P58252|EF2_MOUSE	146	85	1.95631e-14	5.02166e-07
Issac_4_1_NAQ444_J100_190802_FIXED_rere.mzML	29980	HCD	859.441	0	1.20729	3	R	VTDGALVVVDCVSGVCVQTETVLR	Q	sp|P58252|EF2_MOUSE	103	47	4.92617e-12	0.00012645
Issac_4_1_NAQ444_J100_190802_FIXED_rere.mzML	34751	HCD	841.909	0	-1.8124	4	K	SDPM(ox)VQCIIEESGEHIIAGAGELHLEICLK	D	sp|P58252|EF2_MOUSE	151	62	3.7226e-13	9.79619e-06
Issac_4_1_NAQ444_J100_190802_FIXED_rere.mzML	35697	HCD	859.441	0	1.42035	3	R	VTDGALVVVDCVSGVCVQTETVLR	Q	sp|P58252|EF2_MOUSE	102	48	1.22218e-11	0.000313723
Issac_4_1_NAQ444_J100_190802_FIXED_rere.mzML	36076	HCD	859.439	0	-1.13628	3	R	VTDGALVVVDCVSGVCVQTETVLR	Q	sp|P58252|EF2_MOUSE	102	70	1.6243e-13	4.16943e-06
Issac_4_1_NAQ444_J100_190802_FIXED_rere.mzML	37385	HCD	859.775	1	0.23754	3	R	VTDGALVVVDCVSGVCVQTETVLR	Q	sp|P58252|EF2_MOUSE	105	43	4.63163e-11	0.0011889
Issac_4_1_NAQ444_J100_190802_FIXED_rere.mzML	37878	HCD	859.775	1	0.592627	3	R	VTDGALVVVDCVSGVCVQTETVLR	Q	sp|P58252|EF2_MOUSE	102	48	6.33026e-12	0.000162492
Issac_4_1_NAQ444_J100_190802_FIXED_rere.mzML	38156	HCD	859.776	1	1.23178	3	R	VTDGALVVVDCVSGVCVQTETVLR	Q	sp|P58252|EF2_MOUSE	102	50	1.0171e-11	0.00026108
Issac_4_1_NAQ444_J100_190802_FIXED_rere.mzML	38477	HCD	859.775	1	0.166523	3	R	VTDGALVVVDCVSGVCVQTETVLR	Q	sp|P58252|EF2_MOUSE	93	46	1.94212e-11	0.000498524
Issac_4_1_NAQ444_J100_190802_FIXED_rere.mzML	39763	HCD	859.773	1	-1.82196	3	R	VTDGALVVVDCVSGVCVQTETVLR	Q	sp|P58252|EF2_MOUSE	88	40	3.73246e-11	0.000958088
Issac_4_1_NAQ444_J100_190802_FIXED_rere.mzML	40038	HCD	859.776	1	1.3028	3	R	VTDGALVVVDCVSGVCVQTETVLR	Q	sp|P58252|EF2_MOUSE	106	60	3.46959e-12	8.90611e-05
Issac_4_1_NAQ444_J100_190802_FIXED_rere.mzML	40060	HCD	859.442	0	1.98849	3	R	VTDGALVVVDCVSGVCVQTETVLR	Q	sp|P58252|EF2_MOUSE	83	35	9.1494e-11	0.00234857
Issac_4_1_NAQ444_J100_190802_FIXED_rere.mzML	40823	HCD	859.775	1	0.805679	3	R	VTDGALVVVDCVSGVCVQTETVLR	Q	sp|P58252|EF2_MOUSE	132	92	7.35384e-15	1.88766e-07
Issac_4_1_NAQ444_J100_190802_FIXED_rere.mzML	41948	HCD	859.775	1	0.947714	3	R	VTDGALVVVDCVSGVCVQTETVLR	Q	sp|P58252|EF2_MOUSE	98	35	6.7883e-11	0.00174249
Issac_4_1_NAQ444_J100_190802_FIXED_rere.mzML	42261	HCD	859.774	1	-0.401616	3	R	VTDGALVVVDCVSGVCVQTETVLR	Q	sp|P58252|EF2_MOUSE	97	62	1.84817e-14	4.74407e-07
Issac_4_1_NAQ444_J100_190802_FIXED_rere.mzML	42312	HCD	859.439	0	-1.77543	3	R	VTDGALVVVDCVSGVCVQTETVLR	Q	sp|P58252|EF2_MOUSE	90	38	7.54712e-12	0.000193728
Issac_4_1_NAQ444_J100_190802_FIXED_rere.mzML	42774	HCD	859.444	0	4.19002	3	R	VTDGALVVVDCVSGVCVQTETVLR	Q	sp|P58252|EF2_MOUSE	79	38	2.26436e-11	0.000581241
Issac_4_1_NAQ444_J100_190802_FIXED_rere.mzML	43056	HCD	859.442	0	2.55662	3	R	VTDGALVVVDCVSGVCVQTETVLR	Q	sp|P58252|EF2_MOUSE	113	75	1.35933e-13	3.48927e-06
Issac_4_1_NAQ444_J100_190802_FIXED_rere.mzML	43148	HCD	859.775	1	0.663644	3	R	VTDGALVVVDCVSGVCVQTETVLR	Q	sp|P58252|EF2_MOUSE	121	68	2.9806e-13	7.65092e-06
Issac_4_1_NAQ444_J100_190802_FIXED_rere.mzML	44311	HCD	859.774	1	-1.04077	3	R	VTDGALVVVDCVSGVCVQTETVLR	Q	sp|P58252|EF2_MOUSE	130	90	1.13393e-14	2.91068e-07
Issac_4_1_NAQ444_J100_190802_FIXED_rere.mzML	44677	HCD	859.44	0	-0.213052	3	R	VTDGALVVVDCVSGVCVQTETVLR	Q	sp|P58252|EF2_MOUSE	114	52	6.87872e-12	0.00017657
Issac_4_1_NAQ444_J100_190802_FIXED_rere.mzML	45469	HCD	859.437	0	-4.11901	3	R	VTDGALVVVDCVSGVCVQTETVLR	Q	sp|P58252|EF2_MOUSE	73	42	1.78696e-12	4.58697e-05
Issac_4_1_NAQ444_J100_190802_FIXED_rere.mzML	45559	HCD	859.771	1	-3.5974	3	R	VTDGALVVVDCVSGVCVQTETVLR	Q	sp|P58252|EF2_MOUSE	84	43	1.77102e-11	0.000454604
Issac_4_1_NAQ444_J100_190802_FIXED_rere.mzML	45833	HCD	859.775	1	0.592627	3	R	VTDGALVVVDCVSGVCVQTETVLR	Q	sp|P58252|EF2_MOUSE	125	91	2.03833e-14	5.23221e-07
Issac_4_1_NAQ444_J100_190802_FIXED_rere.mzML	46149	HCD	859.775	1	0.0244883	3	R	VTDGALVVVDCVSGVCVQTETVLR	Q	sp|P58252|EF2_MOUSE	106	57	6.71317e-12	0.000172321
Issac_4_1_NAQ444_J100_190802_FIXED_rere.mzML	46628	HCD	859.441	0	1.20729	3	R	VTDGALVVVDCVSGVCVQTETVLR	Q	sp|P58252|EF2_MOUSE	131	56	4.48542e-11	0.00115137
Issac_4_1_NAQ444_J100_190802_FIXED_rere.mzML	46898	HCD	859.775	1	0.734662	3	R	VTDGALVVVDCVSGVCVQTETVLR	Q	sp|P58252|EF2_MOUSE	154	81	7.47011e-13	1.91751e-05
Issac_4_1_NAQ444_J100_190802_FIXED_rere.mzML	46952	HCD	859.441	0	1.56238	3	R	VTDGALVVVDCVSGVCVQTETVLR	Q	sp|P58252|EF2_MOUSE	116	51	1.82337e-11	0.000468041
Issac_4_1_NAQ444_J100_190802_FIXED_rere.mzML	47220	HCD	859.774	1	-0.54365	3	R	VTDGALVVVDCVSGVCVQTETVLR	Q	sp|P58252|EF2_MOUSE	112	47	5.8941e-11	0.00151296
Issac_4_1_NAQ444_J100_190802_FIXED_rere.mzML	47351	HCD	859.441	0	0.994243	3	R	VTDGALVVVDCVSGVCVQTETVLR	Q	sp|P58252|EF2_MOUSE	92	34	2.80538e-11	0.000720115
Issac_4_1_NAQ444_J100_190802_FIXED_rere.mzML	51282	HCD	859.44	0	0.0710174	3	R	VTDGALVVVDCVSGVCVQTETVLR	Q	sp|P58252|EF2_MOUSE	167	150	6.19318e-21	1.58973e-13
Issac_4_1_NAQ444_J100_190802_FIXED_rere.mzML	51452	HCD	1288.66	0	0.28418	2	R	VTDGALVVVDCVSGVCVQTETVLR	Q	sp|P58252|EF2_MOUSE	117	61	1.23584e-12	3.17227e-05
Issac_4_1_NAQ444_J100_190802_FIXED_rere.mzML	51454	HCD	754.392	0	-0.647251	3	D	GALVVVDCVSGVCVQTETVLR	Q	sp|P58252|EF2_MOUSE	124	70	2.39581e-12	6.06516e-05
Issac_4_1_NAQ444_J100_190802_FIXED_rere.mzML	51534	HCD	859.44	0	0	3	R	VTDGALVVVDCVSGVCVQTETVLR	Q	sp|P58252|EF2_MOUSE	171	147	1.86369e-19	4.78392e-12
Issac_4_1_NAQ444_J100_190802_FIXED_rere.mzML	32445	HCD	726.736	1	-0.47517	3	R	QVTITGSAASISLAQYLINAR	L	sp|P60335|PCBP1_MOUSE	103	66	5.28503e-13	1.33794e-05
Issac_4_1_NAQ444_J100_190802_FIXED_rere.mzML	44640	HCD	952.542	0	1.02522	2	K	TATFAISILQQIELDLK	A	sp|P60843|IF4A1_MOUSE	185	176	9.65979e-18	2.39512e-10
Issac_4_1_NAQ444_J100_190802_FIXED_rere.mzML	44641	HCD	635.363	0	1.0567	3	K	TATFAISILQQIELDLK	A	sp|P60843|IF4A1_MOUSE	140	122	6.07213e-15	1.50557e-07
Issac_4_1_NAQ444_J100_190802_FIXED_rere.mzML	44920	HCD	952.54	0	-0.512609	2	K	TATFAISILQQIELDLK	A	sp|P60843|IF4A1_MOUSE	179	176	5.33526e-18	1.32286e-10
Issac_4_1_NAQ444_J100_190802_FIXED_rere.mzML	44949	HCD	635.363	0	0	3	K	TATFAISILQQIELDLK	A	sp|P60843|IF4A1_MOUSE	108	88	6.3565e-14	1.57608e-06
Issac_4_1_NAQ444_J100_190802_FIXED_rere.mzML	45011	HCD	635.696	1	-2.36846	3	K	TATFAISILQQIELDLK	A	sp|P60843|IF4A1_MOUSE	127	105	1.89247e-13	4.69233e-06
Issac_4_1_NAQ444_J100_190802_FIXED_rere.mzML	45183	HCD	953.042	1	-0.735772	2	K	TATFAISILQQIELDLK	A	sp|P60843|IF4A1_MOUSE	183	176	1.70949e-17	4.23865e-10
Issac_4_1_NAQ444_J100_190802_FIXED_rere.mzML	45214	HCD	635.363	0	-0.192127	3	K	TATFAISILQQIELDLK	A	sp|P60843|IF4A1_MOUSE	97	72	2.60741e-12	6.465e-05
Issac_4_1_NAQ444_J100_190802_FIXED_rere.mzML	45347	HCD	952.54	0	-0.768914	2	K	TATFAISILQQIELDLK	A	sp|P60843|IF4A1_MOUSE	181	134	7.45024e-13	1.84727e-05
Issac_4_1_NAQ444_J100_190802_FIXED_rere.mzML	45560	HCD	953.042	1	-0.223162	2	K	TATFAISILQQIELDLK	A	sp|P60843|IF4A1_MOUSE	112	85	4.19685e-12	0.00010406
Issac_4_1_NAQ444_J100_190802_FIXED_rere.mzML	48057	HCD	1313.68	1	-1.28522	3	R	FEAPEALFQPHLINVEGVGVAELLFNTIQAADIDTR	S	sp|P61161|ARP2_MOUSE	194	106	2.19899e-16	5.91661e-09
Issac_4_1_NAQ444_J100_190802_FIXED_rere.mzML	37676	HCD	615.03	0	-1.09163	3	R	ILSISADIETIGEILKK	I	sp|P61979|HNRPK_MOUSE	163	153	1.08557e-16	2.69164e-09
Issac_4_1_NAQ444_J100_190802_FIXED_rere.mzML	42955	HCD	1166.1	0	-0.732775	2	R	LGLALNFSVFYYEILNSPDR	A	sp|P62259|1433E_MOUSE	104	46	1.82522e-11	0.000459803
Issac_4_1_NAQ444_J100_190802_FIXED_rere.mzML	42969	HCD	777.74	0	1.09869	3	R	LGLALNFSVFYYEILNSPDR	A	sp|P62259|1433E_MOUSE	160	115	5.41139e-15	1.36322e-07
Issac_4_1_NAQ444_J100_190802_FIXED_rere.mzML	43222	HCD	777.738	0	-0.706299	3	R	LGLALNFSVFYYEILNSPDR	A	sp|P62259|1433E_MOUSE	134	90	2.71366e-13	6.83615e-06
Issac_4_1_NAQ444_J100_190802_FIXED_rere.mzML	33325	HCD	1042.52	1	-0.214064	3	K	KITAFVPNDGCLNFIEENDEVLVAGFGR	K	sp|P62267|RS23_MOUSE	165	116	2.1969e-18	5.73552e-11
Issac_4_1_NAQ444_J100_190802_FIXED_rere.mzML	34949	HCD	999.821	1	-0.528541	3	K	ITAFVPNDGCLNFIEENDEVLVAGFGR	K	sp|P62267|RS23_MOUSE	232	196	1.85374e-22	4.81987e-15
Issac_4_1_NAQ444_J100_190802_FIXED_rere.mzML	34963	HCD	999.488	0	1.2824	3	K	ITAFVPNDGCLNFIEENDEVLVAGFGR	K	sp|P62267|RS23_MOUSE	236	212	2.82117e-24	7.33527e-17
Issac_4_1_NAQ444_J100_190802_FIXED_rere.mzML	35233	HCD	999.487	0	0.488532	3	K	ITAFVPNDGCLNFIEENDEVLVAGFGR	K	sp|P62267|RS23_MOUSE	110	24	5.94797e-11	0.00154652
Issac_4_1_NAQ444_J100_190802_FIXED_rere.mzML	47980	HCD	1068.87	1	-2.03663	3	K	NGLSFIETSALDSTNVEAAFQTILTEIYR	I	sp|P62492|RB11A_MOUSE	254	181	6.38926e-18	1.67476e-10
Issac_4_1_NAQ444_J100_190802_FIXED_rere.mzML	35027	HCD	975.815	0	-0.750574	3	K	NM(ox)ITGTSQADCAVLIVAAGVGEFEAGISK	N	sp|P62631|EF1A2_MOUSE	139	49	7.27013e-12	0.000190566
Issac_4_1_NAQ444_J100_190802_FIXED_rere.mzML	35481	HCD	976.15	1	-0.541362	3	K	NM(ox)ITGTSQADCAVLIVAAGVGEFEAGISK	N	sp|P62631|EF1A2_MOUSE	163	57	2.9233e-12	7.66261e-05
Issac_4_1_NAQ444_J100_190802_FIXED_rere.mzML	37382	HCD	975.813	0	-2.43937	3	K	NM(ox)ITGTSQADCAVLIVAAGVGEFEAGISK	N	sp|P62631|EF1A2_MOUSE	218	147	3.90372e-18	1.02325e-10
Issac_4_1_NAQ444_J100_190802_FIXED_rere.mzML	37525	HCD	1463.72	1	0.0215753	2	K	NM(ox)ITGTSQADCAVLIVAAGVGEFEAGISK	N	sp|P62631|EF1A2_MOUSE	93	36	3.61259e-11	0.00094694
Issac_4_1_NAQ444_J100_190802_FIXED_rere.mzML	37577	HCD	1463.22	0	1.25139	2	K	NM(ox)ITGTSQADCAVLIVAAGVGEFEAGISK	N	sp|P62631|EF1A2_MOUSE	169	125	1.66599e-17	4.36691e-10
Issac_4_1_NAQ444_J100_190802_FIXED_rere.mzML	37601	HCD	888.788	0	-2.06017	3	M	ITGTSQADCAVLIVAAGVGEFEAGISK	N	sp|P62631|EF1A2_MOUSE	180	103	2.05791e-13	5.35074e-06
Issac_4_1_NAQ444_J100_190802_FIXED_rere.mzML	37652	HCD	975.817	0	0.875669	3	K	NM(ox)ITGTSQADCAVLIVAAGVGEFEAGISK	N	sp|P62631|EF1A2_MOUSE	286	211	1.92001e-21	5.03275e-14
Issac_4_1_NAQ444_J100_190802_FIXED_rere.mzML	37725	HCD	889.123	1	-1.34976	3	M	ITGTSQADCAVLIVAAGVGEFEAGISK	N	sp|P62631|EF1A2_MOUSE	155	74	2.3305e-11	0.000605948
Issac_4_1_NAQ444_J100_190802_FIXED_rere.mzML	37905	HCD	975.816	0	0.187643	3	K	NM(ox)ITGTSQADCAVLIVAAGVGEFEAGISK	N	sp|P62631|EF1A2_MOUSE	284	217	6.81275e-22	1.78577e-14
Issac_4_1_NAQ444_J100_190802_FIXED_rere.mzML	38158	HCD	975.816	0	-0.0625478	3	K	NM(ox)ITGTSQADCAVLIVAAGVGEFEAGISK	N	sp|P62631|EF1A2_MOUSE	292	229	3.74137e-22	9.80695e-15
Issac_4_1_NAQ444_J100_190802_FIXED_rere.mzML	38420	HCD	975.817	0	1.18841	3	K	NM(ox)ITGTSQADCAVLIVAAGVGEFEAGISK	N	sp|P62631|EF1A2_MOUSE	283	215	3.86179e-21	1.01226e-13
Issac_4_1_NAQ444_J100_190802_FIXED_rere.mzML	38697	HCD	975.815	0	-0.437835	3	K	NM(ox)ITGTSQADCAVLIVAAGVGEFEAGISK	N	sp|P62631|EF1A2_MOUSE	273	201	5.44768e-20	1.42796e-12
Issac_4_1_NAQ444_J100_190802_FIXED_rere.mzML	38949	HCD	975.815	0	-1.18841	3	K	NM(ox)ITGTSQADCAVLIVAAGVGEFEAGISK	N	sp|P62631|EF1A2_MOUSE	277	211	1.36659e-20	3.58214e-13
Issac_4_1_NAQ444_J100_190802_FIXED_rere.mzML	39110	HCD	970.484	0	0.0628914	3	K	NMITGTSQADCAVLIVAAGVGEFEAGISK	N	sp|P62631|EF1A2_MOUSE	290	209	5.43819e-20	1.42547e-12
Issac_4_1_NAQ444_J100_190802_FIXED_rere.mzML	39202	HCD	975.815	0	-1.12586	3	K	NM(ox)ITGTSQADCAVLIVAAGVGEFEAGISK	N	sp|P62631|EF1A2_MOUSE	274	202	1.15178e-20	3.01907e-13
Issac_4_1_NAQ444_J100_190802_FIXED_rere.mzML	39363	HCD	970.485	0	0.251566	3	K	NMITGTSQADCAVLIVAAGVGEFEAGISK	N	sp|P62631|EF1A2_MOUSE	282	199	1.95664e-19	5.12877e-12
Issac_4_1_NAQ444_J100_190802_FIXED_rere.mzML	39455	HCD	975.815	0	-1.06331	3	K	NM(ox)ITGTSQADCAVLIVAAGVGEFEAGISK	N	sp|P62631|EF1A2_MOUSE	286	199	1.43486e-19	3.76109e-12
Issac_4_1_NAQ444_J100_190802_FIXED_rere.mzML	39639	HCD	970.484	0	0.188674	3	K	NMITGTSQADCAVLIVAAGVGEFEAGISK	N	sp|P62631|EF1A2_MOUSE	289	206	4.07422e-19	1.06794e-11
Issac_4_1_NAQ444_J100_190802_FIXED_rere.mzML	39708	HCD	975.815	0	-0.938217	3	K	NM(ox)ITGTSQADCAVLIVAAGVGEFEAGISK	N	sp|P62631|EF1A2_MOUSE	281	210	2.17364e-20	5.69758e-13
Issac_4_1_NAQ444_J100_190802_FIXED_rere.mzML	39916	HCD	970.484	0	0.125783	3	K	NMITGTSQADCAVLIVAAGVGEFEAGISK	N	sp|P62631|EF1A2_MOUSE	268	189	7.96483e-19	2.08776e-11
Issac_4_1_NAQ444_J100_190802_FIXED_rere.mzML	39963	HCD	975.815	0	-1.06331	3	K	NM(ox)ITGTSQADCAVLIVAAGVGEFEAGISK	N	sp|P62631|EF1A2_MOUSE	269	194	1.81e-19	4.74442e-12
Issac_4_1_NAQ444_J100_190802_FIXED_rere.mzML	40169	HCD	970.484	0	0.0628914	3	K	NMITGTSQADCAVLIVAAGVGEFEAGISK	N	sp|P62631|EF1A2_MOUSE	266	159	3.86597e-16	1.01336e-08
Issac_4_1_NAQ444_J100_190802_FIXED_rere.mzML	40238	HCD	975.816	0	-0.312739	3	K	NM(ox)ITGTSQADCAVLIVAAGVGEFEAGISK	N	sp|P62631|EF1A2_MOUSE	223	146	6.136e-18	1.60838e-10
Issac_4_1_NAQ444_J100_190802_FIXED_rere.mzML	40422	HCD	970.482	0	-1.82385	3	K	NMITGTSQADCAVLIVAAGVGEFEAGISK	N	sp|P62631|EF1A2_MOUSE	277	190	2.71632e-18	7.12007e-11
Issac_4_1_NAQ444_J100_190802_FIXED_rere.mzML	40423	HCD	970.482	0	-1.82385	3	K	NMITGTSQADCAVLIVAAGVGEFEAGISK	N	sp|P62631|EF1A2_MOUSE	249	188	8.99584e-21	2.35801e-13
Issac_4_1_NAQ444_J100_190802_FIXED_rere.mzML	40536	HCD	975.816	0	-0.125096	3	K	NM(ox)ITGTSQADCAVLIVAAGVGEFEAGISK	N	sp|P62631|EF1A2_MOUSE	235	154	1.75678e-17	4.60491e-10
Issac_4_1_NAQ444_J100_190802_FIXED_rere.mzML	40675	HCD	970.484	0	0	3	K	NMITGTSQADCAVLIVAAGVGEFEAGISK	N	sp|P62631|EF1A2_MOUSE	277	194	1.16646e-18	3.05756e-11
Issac_4_1_NAQ444_J100_190802_FIXED_rere.mzML	40791	HCD	975.815	0	-1.25096	3	K	NM(ox)ITGTSQADCAVLIVAAGVGEFEAGISK	N	sp|P62631|EF1A2_MOUSE	257	170	8.87531e-18	2.32641e-10
Issac_4_1_NAQ444_J100_190802_FIXED_rere.mzML	40928	HCD	970.484	0	-0.251566	3	K	NMITGTSQADCAVLIVAAGVGEFEAGISK	N	sp|P62631|EF1A2_MOUSE	258	162	8.43207e-17	2.21023e-09
Issac_4_1_NAQ444_J100_190802_FIXED_rere.mzML	41046	HCD	975.816	0	0.312739	3	K	NM(ox)ITGTSQADCAVLIVAAGVGEFEAGISK	N	sp|P62631|EF1A2_MOUSE	259	166	2.4184e-17	6.33916e-10
Issac_4_1_NAQ444_J100_190802_FIXED_rere.mzML	41182	HCD	970.486	0	1.32072	3	K	NMITGTSQADCAVLIVAAGVGEFEAGISK	N	sp|P62631|EF1A2_MOUSE	273	171	1.00122e-16	2.62442e-09
Issac_4_1_NAQ444_J100_190802_FIXED_rere.mzML	41280	HCD	976.147	1	-3.10582	3	K	NM(ox)ITGTSQADCAVLIVAAGVGEFEAGISK	N	sp|P62631|EF1A2_MOUSE	224	161	1.44284e-18	3.78199e-11
Issac_4_1_NAQ444_J100_190802_FIXED_rere.mzML	41321	HCD	975.815	0	-0.437835	3	K	NM(ox)ITGTSQADCAVLIVAAGVGEFEAGISK	N	sp|P62631|EF1A2_MOUSE	256	165	3.04231e-17	7.97456e-10
Issac_4_1_NAQ444_J100_190802_FIXED_rere.mzML	41322	HCD	975.815	0	-0.437835	3	K	NM(ox)ITGTSQADCAVLIVAAGVGEFEAGISK	N	sp|P62631|EF1A2_MOUSE	212	148	9.08736e-19	2.38199e-11
Issac_4_1_NAQ444_J100_190802_FIXED_rere.mzML	41436	HCD	970.484	0	-0.0628914	3	K	NMITGTSQADCAVLIVAAGVGEFEAGISK	N	sp|P62631|EF1A2_MOUSE	239	162	1.12147e-17	2.93961e-10
Issac_4_1_NAQ444_J100_190802_FIXED_rere.mzML	41617	HCD	975.816	0	0.500383	3	K	NM(ox)ITGTSQADCAVLIVAAGVGEFEAGISK	N	sp|P62631|EF1A2_MOUSE	234	151	3.12173e-17	8.18273e-10
Issac_4_1_NAQ444_J100_190802_FIXED_rere.mzML	41641	HCD	976.15	1	-0.166076	3	K	NM(ox)ITGTSQADCAVLIVAAGVGEFEAGISK	N	sp|P62631|EF1A2_MOUSE	265	192	8.43994e-20	2.21229e-12
Issac_4_1_NAQ444_J100_190802_FIXED_rere.mzML	41709	HCD	970.485	0	0.754697	3	K	NMITGTSQADCAVLIVAAGVGEFEAGISK	N	sp|P62631|EF1A2_MOUSE	278	190	1.93102e-18	5.06162e-11
Issac_4_1_NAQ444_J100_190802_FIXED_rere.mzML	41955	HCD	970.485	0	0.503132	3	K	NMITGTSQADCAVLIVAAGVGEFEAGISK	N	sp|P62631|EF1A2_MOUSE	253	156	4.63035e-16	1.21372e-08
Issac_4_1_NAQ444_J100_190802_FIXED_rere.mzML	42069	HCD	975.815	0	-1.3135	3	K	NM(ox)ITGTSQADCAVLIVAAGVGEFEAGISK	N	sp|P62631|EF1A2_MOUSE	234	163	2.40798e-18	6.31184e-11
Issac_4_1_NAQ444_J100_190802_FIXED_rere.mzML	42207	HCD	970.484	0	-0.566023	3	K	NMITGTSQADCAVLIVAAGVGEFEAGISK	N	sp|P62631|EF1A2_MOUSE	247	154	2.22836e-16	5.84101e-09
Issac_4_1_NAQ444_J100_190802_FIXED_rere.mzML	42232	HCD	976.15	1	-0.353719	3	K	NM(ox)ITGTSQADCAVLIVAAGVGEFEAGISK	N	sp|P62631|EF1A2_MOUSE	206	142	1.75251e-18	4.59371e-11
Issac_4_1_NAQ444_J100_190802_FIXED_rere.mzML	42325	HCD	975.816	0	0.625478	3	K	NM(ox)ITGTSQADCAVLIVAAGVGEFEAGISK	N	sp|P62631|EF1A2_MOUSE	257	180	3.60914e-19	9.46035e-12
Issac_4_1_NAQ444_J100_190802_FIXED_rere.mzML	42328	HCD	975.816	0	0.625478	3	K	NM(ox)ITGTSQADCAVLIVAAGVGEFEAGISK	N	sp|P62631|EF1A2_MOUSE	140	60	4.2502e-13	1.11407e-05
Issac_4_1_NAQ444_J100_190802_FIXED_rere.mzML	42486	HCD	970.483	0	-1.19494	3	K	NMITGTSQADCAVLIVAAGVGEFEAGISK	N	sp|P62631|EF1A2_MOUSE	254	166	2.89335e-17	7.58409e-10
Issac_4_1_NAQ444_J100_190802_FIXED_rere.mzML	42600	HCD	975.815	0	-0.688026	3	K	NM(ox)ITGTSQADCAVLIVAAGVGEFEAGISK	N	sp|P62631|EF1A2_MOUSE	237	135	6.86569e-16	1.79965e-08
Issac_4_1_NAQ444_J100_190802_FIXED_rere.mzML	42625	HCD	976.149	1	-1.41703	3	K	NM(ox)ITGTSQADCAVLIVAAGVGEFEAGISK	N	sp|P62631|EF1A2_MOUSE	208	144	3.20878e-18	8.41092e-11
Issac_4_1_NAQ444_J100_190802_FIXED_rere.mzML	42737	HCD	970.483	0	-1.38361	3	K	NMITGTSQADCAVLIVAAGVGEFEAGISK	N	sp|P62631|EF1A2_MOUSE	266	177	9.63182e-18	2.52471e-10
Issac_4_1_NAQ444_J100_190802_FIXED_rere.mzML	42856	HCD	975.816	0	-0.125096	3	K	NM(ox)ITGTSQADCAVLIVAAGVGEFEAGISK	N	sp|P62631|EF1A2_MOUSE	209	134	2.20544e-17	5.78094e-10
Issac_4_1_NAQ444_J100_190802_FIXED_rere.mzML	42925	HCD	976.15	1	-0.166076	3	K	NM(ox)ITGTSQADCAVLIVAAGVGEFEAGISK	N	sp|P62631|EF1A2_MOUSE	210	136	2.29519e-17	6.01621e-10
Issac_4_1_NAQ444_J100_190802_FIXED_rere.mzML	42990	HCD	970.488	0	4.02505	3	K	NMITGTSQADCAVLIVAAGVGEFEAGISK	N	sp|P62631|EF1A2_MOUSE	224	149	4.09907e-18	1.07445e-10
Issac_4_1_NAQ444_J100_190802_FIXED_rere.mzML	43154	HCD	975.816	0	0.375287	3	K	NM(ox)ITGTSQADCAVLIVAAGVGEFEAGISK	N	sp|P62631|EF1A2_MOUSE	187	110	2.40402e-16	6.30145e-09
Issac_4_1_NAQ444_J100_190802_FIXED_rere.mzML	43204	HCD	976.15	1	-0.228623	3	K	NM(ox)ITGTSQADCAVLIVAAGVGEFEAGISK	N	sp|P62631|EF1A2_MOUSE	233	162	1.18784e-18	3.11358e-11
Issac_4_1_NAQ444_J100_190802_FIXED_rere.mzML	43470	HCD	975.818	0	2.00153	3	K	NM(ox)ITGTSQADCAVLIVAAGVGEFEAGISK	N	sp|P62631|EF1A2_MOUSE	132	68	2.96889e-13	7.7821e-06
Issac_4_1_NAQ444_J100_190802_FIXED_rere.mzML	43519	HCD	970.486	0	1.94963	3	K	NMITGTSQADCAVLIVAAGVGEFEAGISK	N	sp|P62631|EF1A2_MOUSE	250	165	1.0019e-17	2.62619e-10
Issac_4_1_NAQ444_J100_190802_FIXED_rere.mzML	43617	HCD	976.151	1	0.83469	3	K	NM(ox)ITGTSQADCAVLIVAAGVGEFEAGISK	N	sp|P62631|EF1A2_MOUSE	200	116	2.33152e-15	6.11143e-08
Issac_4_1_NAQ444_J100_190802_FIXED_rere.mzML	44004	HCD	976.148	1	-2.10506	3	K	NM(ox)ITGTSQADCAVLIVAAGVGEFEAGISK	N	sp|P62631|EF1A2_MOUSE	192	96	4.03376e-15	1.05734e-07
Issac_4_1_NAQ444_J100_190802_FIXED_rere.mzML	44209	HCD	970.484	0	-0.44024	3	K	NMITGTSQADCAVLIVAAGVGEFEAGISK	N	sp|P62631|EF1A2_MOUSE	217	134	3.23705e-17	8.48501e-10
Issac_4_1_NAQ444_J100_190802_FIXED_rere.mzML	44295	HCD	970.819	1	0.461926	3	K	NMITGTSQADCAVLIVAAGVGEFEAGISK	N	sp|P62631|EF1A2_MOUSE	257	144	1.43713e-15	3.76703e-08
Issac_4_1_NAQ444_J100_190802_FIXED_rere.mzML	44305	HCD	976.148	1	-2.48034	3	K	NM(ox)ITGTSQADCAVLIVAAGVGEFEAGISK	N	sp|P62631|EF1A2_MOUSE	184	88	5.0562e-14	1.32534e-06
Issac_4_1_NAQ444_J100_190802_FIXED_rere.mzML	44481	HCD	970.483	0	-0.943372	3	K	NMITGTSQADCAVLIVAAGVGEFEAGISK	N	sp|P62631|EF1A2_MOUSE	266	157	7.52878e-16	1.97346e-08
Issac_4_1_NAQ444_J100_190802_FIXED_rere.mzML	44573	HCD	976.15	1	-0.228623	3	K	NM(ox)ITGTSQADCAVLIVAAGVGEFEAGISK	N	sp|P62631|EF1A2_MOUSE	204	136	2.72783e-17	7.15023e-10
Issac_4_1_NAQ444_J100_190802_FIXED_rere.mzML	44597	HCD	975.817	0	1.06331	3	K	NM(ox)ITGTSQADCAVLIVAAGVGEFEAGISK	N	sp|P62631|EF1A2_MOUSE	164	70	5.66283e-13	1.48435e-05
Issac_4_1_NAQ444_J100_190802_FIXED_rere.mzML	44778	HCD	970.483	0	-1.00626	3	K	NMITGTSQADCAVLIVAAGVGEFEAGISK	N	sp|P62631|EF1A2_MOUSE	248	151	3.19327e-16	8.37025e-09
Issac_4_1_NAQ444_J100_190802_FIXED_rere.mzML	44851	HCD	976.151	1	0.584498	3	K	NM(ox)ITGTSQADCAVLIVAAGVGEFEAGISK	N	sp|P62631|EF1A2_MOUSE	192	102	1.13485e-14	2.97468e-07
Issac_4_1_NAQ444_J100_190802_FIXED_rere.mzML	44984	HCD	970.818	1	-1.11036	3	K	NMITGTSQADCAVLIVAAGVGEFEAGISK	N	sp|P62631|EF1A2_MOUSE	217	139	1.05094e-16	2.75475e-09
Issac_4_1_NAQ444_J100_190802_FIXED_rere.mzML	45206	HCD	976.149	1	-1.22939	3	K	NM(ox)ITGTSQADCAVLIVAAGVGEFEAGISK	N	sp|P62631|EF1A2_MOUSE	162	100	1.85359e-15	4.85865e-08
Issac_4_1_NAQ444_J100_190802_FIXED_rere.mzML	45249	HCD	970.484	0	-0.125783	3	K	NMITGTSQADCAVLIVAAGVGEFEAGISK	N	sp|P62631|EF1A2_MOUSE	221	134	1.26388e-15	3.3129e-08
Issac_4_1_NAQ444_J100_190802_FIXED_rere.mzML	45504	HCD	975.815	0	-0.688026	3	K	NM(ox)ITGTSQADCAVLIVAAGVGEFEAGISK	N	sp|P62631|EF1A2_MOUSE	162	86	1.68653e-14	4.42078e-07
Issac_4_1_NAQ444_J100_190802_FIXED_rere.mzML	45572	HCD	976.15	1	-0.478815	3	K	NM(ox)ITGTSQADCAVLIVAAGVGEFEAGISK	N	sp|P62631|EF1A2_MOUSE	137	63	4.43034e-13	1.16129e-05
Issac_4_1_NAQ444_J100_190802_FIXED_rere.mzML	45800	HCD	970.485	0	0.314457	3	K	NMITGTSQADCAVLIVAAGVGEFEAGISK	N	sp|P62631|EF1A2_MOUSE	245	88	8.50517e-11	0.00222939
Issac_4_1_NAQ444_J100_190802_FIXED_rere.mzML	46071	HCD	970.485	0	0.628914	3	K	NMITGTSQADCAVLIVAAGVGEFEAGISK	N	sp|P62631|EF1A2_MOUSE	218	93	8.42062e-12	0.000220723
Issac_4_1_NAQ444_J100_190802_FIXED_rere.mzML	46163	HCD	976.152	1	1.39762	3	K	NM(ox)ITGTSQADCAVLIVAAGVGEFEAGISK	N	sp|P62631|EF1A2_MOUSE	129	53	1.9268e-13	5.05055e-06
Issac_4_1_NAQ444_J100_190802_FIXED_rere.mzML	46309	HCD	975.814	0	-1.62624	3	K	NM(ox)ITGTSQADCAVLIVAAGVGEFEAGISK	N	sp|P62631|EF1A2_MOUSE	161	96	1.66377e-15	4.36109e-08
Issac_4_1_NAQ444_J100_190802_FIXED_rere.mzML	46346	HCD	970.485	0	1.00626	3	K	NMITGTSQADCAVLIVAAGVGEFEAGISK	N	sp|P62631|EF1A2_MOUSE	227	114	2.02017e-13	5.29531e-06
Issac_4_1_NAQ444_J100_190802_FIXED_rere.mzML	46608	HCD	975.815	0	-0.625478	3	K	NM(ox)ITGTSQADCAVLIVAAGVGEFEAGISK	N	sp|P62631|EF1A2_MOUSE	152	66	1.9808e-12	5.1921e-05
Issac_4_1_NAQ444_J100_190802_FIXED_rere.mzML	46618	HCD	970.485	0	0.691806	3	K	NMITGTSQADCAVLIVAAGVGEFEAGISK	N	sp|P62631|EF1A2_MOUSE	221	107	1.85612e-13	4.8653e-06
Issac_4_1_NAQ444_J100_190802_FIXED_rere.mzML	46627	HCD	976.152	1	1.39762	3	K	NM(ox)ITGTSQADCAVLIVAAGVGEFEAGISK	N	sp|P62631|EF1A2_MOUSE	134	72	4.47323e-14	1.17253e-06
Issac_4_1_NAQ444_J100_190802_FIXED_rere.mzML	46894	HCD	970.484	0	0.188674	3	K	NMITGTSQADCAVLIVAAGVGEFEAGISK	N	sp|P62631|EF1A2_MOUSE	230	95	7.2111e-12	0.000189019
Issac_4_1_NAQ444_J100_190802_FIXED_rere.mzML	47036	HCD	975.818	0	2.31427	3	K	NM(ox)ITGTSQADCAVLIVAAGVGEFEAGISK	N	sp|P62631|EF1A2_MOUSE	175	80	1.11012e-12	2.90986e-05
Issac_4_1_NAQ444_J100_190802_FIXED_rere.mzML	47216	HCD	970.485	0	0.314457	3	K	NMITGTSQADCAVLIVAAGVGEFEAGISK	N	sp|P62631|EF1A2_MOUSE	197	100	9.57692e-13	2.51032e-05
Issac_4_1_NAQ444_J100_190802_FIXED_rere.mzML	47313	HCD	976.149	1	-1.16684	3	K	NM(ox)ITGTSQADCAVLIVAAGVGEFEAGISK	N	sp|P62631|EF1A2_MOUSE	194	66	2.2358e-11	0.000586053
Issac_4_1_NAQ444_J100_190802_FIXED_rere.mzML	47381	HCD	975.815	0	-1.06331	3	K	NM(ox)ITGTSQADCAVLIVAAGVGEFEAGISK	N	sp|P62631|EF1A2_MOUSE	184	64	3.1511e-11	0.000825972
Issac_4_1_NAQ444_J100_190802_FIXED_rere.mzML	47469	HCD	970.484	0	-0.566023	3	K	NMITGTSQADCAVLIVAAGVGEFEAGISK	N	sp|P62631|EF1A2_MOUSE	206	126	1.26983e-15	3.3285e-08
Issac_4_1_NAQ444_J100_190802_FIXED_rere.mzML	47774	HCD	970.486	0	2.07542	3	K	NMITGTSQADCAVLIVAAGVGEFEAGISK	N	sp|P62631|EF1A2_MOUSE	181	72	1.84982e-11	0.000484878
Issac_4_1_NAQ444_J100_190802_FIXED_rere.mzML	47794	HCD	970.819	1	0.273252	3	K	NMITGTSQADCAVLIVAAGVGEFEAGISK	N	sp|P62631|EF1A2_MOUSE	178	79	3.80789e-12	9.9813e-05
Issac_4_1_NAQ444_J100_190802_FIXED_rere.mzML	51115	HCD	976.147	1	-3.35601	3	K	NM(ox)ITGTSQADCAVLIVAAGVGEFEAGISK	N	sp|P62631|EF1A2_MOUSE	262	175	4.40643e-18	1.15502e-10
Issac_4_1_NAQ444_J100_190802_FIXED_rere.mzML	51126	HCD	975.814	0	-2.37682	3	K	NM(ox)ITGTSQADCAVLIVAAGVGEFEAGISK	N	sp|P62631|EF1A2_MOUSE	270	198	6.07065e-20	1.59125e-12
Issac_4_1_NAQ444_J100_190802_FIXED_rere.mzML	51221	HCD	970.484	0	-0.251566	3	K	NMITGTSQADCAVLIVAAGVGEFEAGISK	N	sp|P62631|EF1A2_MOUSE	222	132	9.89517e-16	2.59374e-08
Issac_4_1_NAQ444_J100_190802_FIXED_rere.mzML	51400	HCD	975.816	0	0.375287	3	K	NM(ox)ITGTSQADCAVLIVAAGVGEFEAGISK	N	sp|P62631|EF1A2_MOUSE	250	172	9.36407e-19	2.45453e-11
Issac_4_1_NAQ444_J100_190802_FIXED_rere.mzML	51488	HCD	970.483	0	-0.88048	3	K	NMITGTSQADCAVLIVAAGVGEFEAGISK	N	sp|P62631|EF1A2_MOUSE	238	180	1.50741e-20	3.95126e-13
Issac_4_1_NAQ444_J100_190802_FIXED_rere.mzML	31715	HCD	916.15	0	3.13121	3	R	KYSVWIGGSILASLSTFQQM(ox)WISK	Q	sp|P62737|ACTA_MOUSE	135	118	5.02168e-20	1.28902e-12
Issac_4_1_NAQ444_J100_190802_FIXED_rere.mzML	31976	HCD	916.148	0	0.599594	3	R	KYSVWIGGSILASLSTFQQM(ox)WISK	Q	sp|P62737|ACTA_MOUSE	178	154	1.08566e-20	2.78679e-13
Issac_4_1_NAQ444_J100_190802_FIXED_rere.mzML	32580	HCD	873.45	0	1.46745	3	K	YSVWIGGSILASLSTFQQM(ox)WISK	Q	sp|P62737|ACTA_MOUSE	67	37	1.38163e-12	3.53063e-05
Issac_4_1_NAQ444_J100_190802_FIXED_rere.mzML	32857	HCD	873.45	0	1.6072	3	K	YSVWIGGSILASLSTFQQM(ox)WISK	Q	sp|P62737|ACTA_MOUSE	129	90	2.60969e-15	6.66881e-08
Issac_4_1_NAQ444_J100_190802_FIXED_rere.mzML	33133	HCD	873.449	0	0.628905	3	K	YSVWIGGSILASLSTFQQM(ox)WISK	Q	sp|P62737|ACTA_MOUSE	117	74	1.69107e-13	4.32136e-06
Issac_4_1_NAQ444_J100_190802_FIXED_rere.mzML	33267	HCD	873.782	1	-1.58311	3	K	YSVWIGGSILASLSTFQQM(ox)WISK	Q	sp|P62737|ACTA_MOUSE	144	112	7.5652e-17	1.93321e-09
Issac_4_1_NAQ444_J100_190802_FIXED_rere.mzML	33460	HCD	873.449	0	0.628905	3	K	YSVWIGGSILASLSTFQQM(ox)WISK	Q	sp|P62737|ACTA_MOUSE	126	97	1.85318e-16	4.73562e-09
Issac_4_1_NAQ444_J100_190802_FIXED_rere.mzML	33579	HCD	873.782	1	-1.30359	3	K	YSVWIGGSILASLSTFQQM(ox)WISK	Q	sp|P62737|ACTA_MOUSE	132	104	6.64316e-18	1.69759e-10
Issac_4_1_NAQ444_J100_190802_FIXED_rere.mzML	33739	HCD	873.446	0	-3.14452	3	K	YSVWIGGSILASLSTFQQM(ox)WISK	Q	sp|P62737|ACTA_MOUSE	113	80	8.84247e-15	2.2596e-07
Issac_4_1_NAQ444_J100_190802_FIXED_rere.mzML	42567	HCD	916.481	1	-0.709865	3	R	KYSVWIGGSILASLSTFQQM(ox)WISK	Q	sp|P62737|ACTA_MOUSE	129	78	1.33366e-15	3.42338e-08
Issac_4_1_NAQ444_J100_190802_FIXED_rere.mzML	42604	HCD	916.147	0	0	3	R	KYSVWIGGSILASLSTFQQM(ox)WISK	Q	sp|P62737|ACTA_MOUSE	129	99	4.54576e-17	1.16685e-09
Issac_4_1_NAQ444_J100_190802_FIXED_rere.mzML	42875	HCD	916.147	0	0.133243	3	R	KYSVWIGGSILASLSTFQQM(ox)WISK	Q	sp|P62737|ACTA_MOUSE	165	148	1.13827e-22	2.92183e-15
Issac_4_1_NAQ444_J100_190802_FIXED_rere.mzML	43129	HCD	916.147	0	0.266486	3	R	KYSVWIGGSILASLSTFQQM(ox)WISK	Q	sp|P62737|ACTA_MOUSE	184	168	1.28739e-23	3.3046e-16
Issac_4_1_NAQ444_J100_190802_FIXED_rere.mzML	43413	HCD	916.148	0	1.19919	3	R	KYSVWIGGSILASLSTFQQM(ox)WISK	Q	sp|P62737|ACTA_MOUSE	155	129	1.22721e-19	3.15013e-12
Issac_4_1_NAQ444_J100_190802_FIXED_rere.mzML	44656	HCD	873.448	0	-0.83854	3	K	YSVWIGGSILASLSTFQQM(ox)WISK	Q	sp|P62737|ACTA_MOUSE	127	91	1.38784e-15	3.54649e-08
Issac_4_1_NAQ444_J100_190802_FIXED_rere.mzML	44914	HCD	873.782	1	-1.09396	3	K	YSVWIGGSILASLSTFQQM(ox)WISK	Q	sp|P62737|ACTA_MOUSE	146	126	1.05706e-19	2.70122e-12
Issac_4_1_NAQ444_J100_190802_FIXED_rere.mzML	44936	HCD	873.447	0	-1.95659	3	K	YSVWIGGSILASLSTFQQM(ox)WISK	Q	sp|P62737|ACTA_MOUSE	152	137	7.59339e-21	1.94041e-13
Issac_4_1_NAQ444_J100_190802_FIXED_rere.mzML	45178	HCD	873.448	0	-1.25781	3	K	YSVWIGGSILASLSTFQQM(ox)WISK	Q	sp|P62737|ACTA_MOUSE	185	175	1.10475e-24	2.82307e-17
Issac_4_1_NAQ444_J100_190802_FIXED_rere.mzML	45430	HCD	873.449	0	0.279513	3	K	YSVWIGGSILASLSTFQQM(ox)WISK	Q	sp|P62737|ACTA_MOUSE	190	186	2.31963e-26	5.92759e-19
Issac_4_1_NAQ444_J100_190802_FIXED_rere.mzML	45683	HCD	873.448	0	-0.559027	3	K	YSVWIGGSILASLSTFQQM(ox)WISK	Q	sp|P62737|ACTA_MOUSE	178	171	1.7224e-25	4.40141e-18
Issac_4_1_NAQ444_J100_190802_FIXED_rere.mzML	45936	HCD	873.449	0	-0.209635	3	K	YSVWIGGSILASLSTFQQM(ox)WISK	Q	sp|P62737|ACTA_MOUSE	178	167	2.85854e-24	7.30473e-17
Issac_4_1_NAQ444_J100_190802_FIXED_rere.mzML	46181	HCD	873.449	0	0.139757	3	K	YSVWIGGSILASLSTFQQM(ox)WISK	Q	sp|P62737|ACTA_MOUSE	179	175	1.01891e-26	2.60372e-19
Issac_4_1_NAQ444_J100_190802_FIXED_rere.mzML	46435	HCD	873.451	0	1.95659	3	K	YSVWIGGSILASLSTFQQM(ox)WISK	Q	sp|P62737|ACTA_MOUSE	189	153	1.30085e-19	3.3242e-12
Issac_4_1_NAQ444_J100_190802_FIXED_rere.mzML	46686	HCD	873.449	0	0	3	K	YSVWIGGSILASLSTFQQM(ox)WISK	Q	sp|P62737|ACTA_MOUSE	166	154	9.09983e-24	2.32537e-16
Issac_4_1_NAQ444_J100_190802_FIXED_rere.mzML	46939	HCD	873.449	0	-0.139757	3	K	YSVWIGGSILASLSTFQQM(ox)WISK	Q	sp|P62737|ACTA_MOUSE	176	170	1.35945e-25	3.47393e-18
Issac_4_1_NAQ444_J100_190802_FIXED_rere.mzML	47242	HCD	873.448	0	-0.978297	3	K	YSVWIGGSILASLSTFQQM(ox)WISK	Q	sp|P62737|ACTA_MOUSE	166	153	5.01535e-23	1.28162e-15
Issac_4_1_NAQ444_J100_190802_FIXED_rere.mzML	47517	HCD	873.448	0	-0.559027	3	K	YSVWIGGSILASLSTFQQM(ox)WISK	Q	sp|P62737|ACTA_MOUSE	150	135	3.33038e-22	8.51044e-15
Issac_4_1_NAQ444_J100_190802_FIXED_rere.mzML	47792	HCD	873.449	0	0.0698783	3	K	YSVWIGGSILASLSTFQQM(ox)WISK	Q	sp|P62737|ACTA_MOUSE	156	146	5.98407e-23	1.52917e-15
Issac_4_1_NAQ444_J100_190802_FIXED_rere.mzML	48224	HCD	873.782	1	-1.44335	3	K	YSVWIGGSILASLSTFQQM(ox)WISK	Q	sp|P62737|ACTA_MOUSE	130	101	7.1889e-18	1.83705e-10
Issac_4_1_NAQ444_J100_190802_FIXED_rere.mzML	48234	HCD	868.451	1	-1.38191	3	K	YSVWIGGSILASLSTFQQMWISK	Q	sp|P62737|ACTA_MOUSE	54	29	4.43148e-12	0.000113242
Issac_4_1_NAQ444_J100_190802_FIXED_rere.mzML	48341	HCD	873.45	0	0.978297	3	K	YSVWIGGSILASLSTFQQM(ox)WISK	Q	sp|P62737|ACTA_MOUSE	129	96	6.27104e-16	1.6025e-08
Issac_4_1_NAQ444_J100_190802_FIXED_rere.mzML	48344	HCD	868.117	0	-0.351538	3	K	YSVWIGGSILASLSTFQQMWISK	Q	sp|P62737|ACTA_MOUSE	121	93	6.52322e-16	1.66694e-08
Issac_4_1_NAQ444_J100_190802_FIXED_rere.mzML	51212	HCD	868.118	0	0.28123	3	K	YSVWIGGSILASLSTFQQMWISK	Q	sp|P62737|ACTA_MOUSE	168	159	1.5208e-23	3.88626e-16
Issac_4_1_NAQ444_J100_190802_FIXED_rere.mzML	51397	HCD	873.449	0	-0.0698783	3	K	YSVWIGGSILASLSTFQQM(ox)WISK	Q	sp|P62737|ACTA_MOUSE	181	173	6.28062e-24	1.60495e-16
Issac_4_1_NAQ444_J100_190802_FIXED_rere.mzML	51430	HCD	916.147	0	-0.399729	3	R	KYSVWIGGSILASLSTFQQM(ox)WISK	Q	sp|P62737|ACTA_MOUSE	117	75	1.75384e-14	4.50194e-07
Issac_4_1_NAQ444_J100_190802_FIXED_rere.mzML	25785	HCD	747.705	0	-0.65304	3	R	TELFIAAEGIHTGQFVYCGK	K	sp|P62918|RL8_MOUSE	167	135	2.30655e-17	5.81055e-10
Issac_4_1_NAQ444_J100_190802_FIXED_rere.mzML	51664	HCD	747.706	0	1.71423	3	R	TELFIAAEGIHTGQFVYCGK	K	sp|P62918|RL8_MOUSE	104	56	3.80529e-13	9.58612e-06
Issac_4_1_NAQ444_J100_190802_FIXED_rere.mzML	36086	HCD	1000.16	1	-1.01673	3	R	TLSSSTQASIEIDSLYEGIDFYTSITR	A	sp|P63017|HSP7C_MOUSE	111	35	1.18997e-11	0.000309402
Issac_4_1_NAQ444_J100_190802_FIXED_rere.mzML	36397	HCD	1000.16	1	0.509417	3	R	TLSSSTQASIEIDSLYEGIDFYTSITR	A	sp|P63017|HSP7C_MOUSE	142	69	9.05797e-14	2.35514e-06
Issac_4_1_NAQ444_J100_190802_FIXED_rere.mzML	51315	HCD	839.108	1	-1.50302	3	R	GVPQIEVTFDIDANGILNVSAVDK	S	sp|P63017|HSP7C_MOUSE	127	72	6.49138e-13	1.66628e-05
Issac_4_1_NAQ444_J100_190802_FIXED_rere.mzML	51389	HCD	1000.16	1	-0.101042	3	R	TLSSSTQASIEIDSLYEGIDFYTSITR	A	sp|P63017|HSP7C_MOUSE	130	72	3.26186e-15	8.48109e-08
Issac_4_1_NAQ444_J100_190802_FIXED_rere.mzML	51477	HCD	999.826	0	2.01451	3	R	TLSSSTQASIEIDSLYEGIDFYTSITR	A	sp|P63017|HSP7C_MOUSE	195	155	5.79273e-20	1.50616e-12
Issac_4_1_NAQ444_J100_190802_FIXED_rere.mzML	51485	HCD	999.826	0	2.01451	3	R	TLSSSTQASIEIDSLYEGIDFYTSITR	A	sp|P63017|HSP7C_MOUSE	138	90	1.77208e-16	4.60755e-09
Issac_4_1_NAQ444_J100_190802_FIXED_rere.mzML	51626	HCD	838.774	0	-0.218301	3	R	GVPQIEVTFDIDANGILNVSAVDK	S	sp|P63017|HSP7C_MOUSE	87	44	4.75675e-12	0.000122101
Issac_4_1_NAQ444_J100_190802_FIXED_rere.mzML	32677	HCD	789.117	0	1.0055	3	R	KPLVIIAEDVDGEALSTLVLNR	L	sp|P63038|CH60_MOUSE	204	161	2.00759e-17	5.10656e-10
Issac_4_1_NAQ444_J100_190802_FIXED_rere.mzML	32938	HCD	789.117	0	0.696116	3	R	KPLVIIAEDVDGEALSTLVLNR	L	sp|P63038|CH60_MOUSE	198	155	1.187e-17	3.0193e-10
Issac_4_1_NAQ444_J100_190802_FIXED_rere.mzML	33194	HCD	789.116	0	0	3	R	KPLVIIAEDVDGEALSTLVLNR	L	sp|P63038|CH60_MOUSE	194	132	1.13225e-15	2.88004e-08
Issac_4_1_NAQ444_J100_190802_FIXED_rere.mzML	33448	HCD	789.115	0	-0.773462	3	R	KPLVIIAEDVDGEALSTLVLNR	L	sp|P63038|CH60_MOUSE	171	124	4.40485e-16	1.12043e-08
Issac_4_1_NAQ444_J100_190802_FIXED_rere.mzML	33848	HCD	789.116	0	-0.61877	3	R	KPLVIIAEDVDGEALSTLVLNR	L	sp|P63038|CH60_MOUSE	132	91	3.63228e-15	9.23918e-08
Issac_4_1_NAQ444_J100_190802_FIXED_rere.mzML	33864	HCD	789.449	1	-2.21637	3	R	KPLVIIAEDVDGEALSTLVLNR	L	sp|P63038|CH60_MOUSE	123	85	1.65123e-14	4.20011e-07
Issac_4_1_NAQ444_J100_190802_FIXED_rere.mzML	34177	HCD	789.116	0	-0.232039	3	R	KPLVIIAEDVDGEALSTLVLNR	L	sp|P63038|CH60_MOUSE	116	64	1.70355e-11	0.000433321
Issac_4_1_NAQ444_J100_190802_FIXED_rere.mzML	34866	HCD	789.449	1	-2.29372	3	R	KPLVIIAEDVDGEALSTLVLNR	L	sp|P63038|CH60_MOUSE	114	62	3.27113e-12	8.32054e-05
Issac_4_1_NAQ444_J100_190802_FIXED_rere.mzML	35260	HCD	789.45	1	-0.901484	3	R	KPLVIIAEDVDGEALSTLVLNR	L	sp|P63038|CH60_MOUSE	95	61	2.3812e-11	0.00060569
Issac_4_1_NAQ444_J100_190802_FIXED_rere.mzML	36093	HCD	715.715	0	0.767508	3	R	ALM(ox)LQGVDLLADAVAVTM(ox)GPK	G	sp|P63038|CH60_MOUSE	109	84	1.98792e-15	5.03255e-08
Issac_4_1_NAQ444_J100_190802_FIXED_rere.mzML	36250	HCD	716.049	1	0.0294059	3	R	ALM(ox)LQGVDLLADAVAVTM(ox)GPK	G	sp|P63038|CH60_MOUSE	101	65	1.34658e-13	3.40896e-06
Issac_4_1_NAQ444_J100_190802_FIXED_rere.mzML	51597	HCD	789.115	0	-1.39223	3	R	KPLVIIAEDVDGEALSTLVLNR	L	sp|P63038|CH60_MOUSE	98	76	2.28585e-13	5.81435e-06
Issac_4_1_NAQ444_J100_190802_FIXED_rere.mzML	51616	HCD	789.45	1	-1.05618	3	R	KPLVIIAEDVDGEALSTLVLNR	L	sp|P63038|CH60_MOUSE	130	85	3.98271e-13	1.01305e-05
Issac_4_1_NAQ444_J100_190802_FIXED_rere.mzML	42533	HCD	1159.61	1	-1.34184	2	R	LGLALNFSVFYYEILNSPEK	A	sp|P63101|1433Z_MOUSE	125	106	1.67139e-15	4.21049e-08
Issac_4_1_NAQ444_J100_190802_FIXED_rere.mzML	42552	HCD	773.075	0	-0.394756	3	R	LGLALNFSVFYYEILNSPEK	A	sp|P63101|1433Z_MOUSE	140	95	8.37163e-13	2.10895e-05
Issac_4_1_NAQ444_J100_190802_FIXED_rere.mzML	42808	HCD	773.075	0	-0.473707	3	R	LGLALNFSVFYYEILNSPEK	A	sp|P63101|1433Z_MOUSE	162	109	4.9157e-14	1.23834e-06
Issac_4_1_NAQ444_J100_190802_FIXED_rere.mzML	42843	HCD	1159.61	1	-1.44716	2	R	LGLALNFSVFYYEILNSPEK	A	sp|P63101|1433Z_MOUSE	130	99	1.48851e-14	3.74978e-07
Issac_4_1_NAQ444_J100_190802_FIXED_rere.mzML	37570	HCD	881.436	0	0.346226	3	K	YDCGEEILITVLSAM(ox)TEEAAVAIK	A	sp|P63242|IF5A1_MOUSE	106	53	1.80405e-12	4.63083e-05
Issac_4_1_NAQ444_J100_190802_FIXED_rere.mzML	37885	HCD	881.436	0	-0.0692451	3	K	YDCGEEILITVLSAM(ox)TEEAAVAIK	A	sp|P63242|IF5A1_MOUSE	193	178	7.06651e-24	1.81391e-16
Issac_4_1_NAQ444_J100_190802_FIXED_rere.mzML	38163	HCD	881.434	0	-2.07735	3	K	YDCGEEILITVLSAM(ox)TEEAAVAIK	A	sp|P63242|IF5A1_MOUSE	184	175	1.64694e-25	4.22755e-18
Issac_4_1_NAQ444_J100_190802_FIXED_rere.mzML	38422	HCD	881.436	0	0.13849	3	K	YDCGEEILITVLSAM(ox)TEEAAVAIK	A	sp|P63242|IF5A1_MOUSE	180	163	5.896e-24	1.51345e-16
Issac_4_1_NAQ444_J100_190802_FIXED_rere.mzML	38673	HCD	881.436	0	-0.761696	3	K	YDCGEEILITVLSAM(ox)TEEAAVAIK	A	sp|P63242|IF5A1_MOUSE	187	179	9.60686e-26	2.46599e-18
Issac_4_1_NAQ444_J100_190802_FIXED_rere.mzML	38926	HCD	881.439	0	3.73924	3	K	YDCGEEILITVLSAM(ox)TEEAAVAIK	A	sp|P63242|IF5A1_MOUSE	183	175	4.33253e-26	1.11212e-18
Issac_4_1_NAQ444_J100_190802_FIXED_rere.mzML	39179	HCD	881.437	0	0.692451	3	K	YDCGEEILITVLSAM(ox)TEEAAVAIK	A	sp|P63242|IF5A1_MOUSE	185	175	1.17514e-24	3.01648e-17
Issac_4_1_NAQ444_J100_190802_FIXED_rere.mzML	39432	HCD	881.437	0	0.623206	3	K	YDCGEEILITVLSAM(ox)TEEAAVAIK	A	sp|P63242|IF5A1_MOUSE	180	161	4.94316e-24	1.26886e-16
Issac_4_1_NAQ444_J100_190802_FIXED_rere.mzML	39685	HCD	881.436	0	0.0692451	3	K	YDCGEEILITVLSAM(ox)TEEAAVAIK	A	sp|P63242|IF5A1_MOUSE	185	171	5.8185e-25	1.49356e-17
Issac_4_1_NAQ444_J100_190802_FIXED_rere.mzML	39939	HCD	881.436	0	0.276981	3	K	YDCGEEILITVLSAM(ox)TEEAAVAIK	A	sp|P63242|IF5A1_MOUSE	181	145	2.15442e-19	5.53021e-12
Issac_4_1_NAQ444_J100_190802_FIXED_rere.mzML	40215	HCD	881.436	0	0.13849	3	K	YDCGEEILITVLSAM(ox)TEEAAVAIK	A	sp|P63242|IF5A1_MOUSE	180	163	6.6853e-24	1.71605e-16
Issac_4_1_NAQ444_J100_190802_FIXED_rere.mzML	40472	HCD	881.436	0	-0.207735	3	K	YDCGEEILITVLSAM(ox)TEEAAVAIK	A	sp|P63242|IF5A1_MOUSE	186	171	2.88067e-24	7.39441e-17
Issac_4_1_NAQ444_J100_190802_FIXED_rere.mzML	40747	HCD	881.437	0	1.31566	3	K	YDCGEEILITVLSAM(ox)TEEAAVAIK	A	sp|P63242|IF5A1_MOUSE	193	163	6.98723e-22	1.79356e-14
Issac_4_1_NAQ444_J100_190802_FIXED_rere.mzML	41023	HCD	881.437	0	0.692451	3	K	YDCGEEILITVLSAM(ox)TEEAAVAIK	A	sp|P63242|IF5A1_MOUSE	178	167	6.2522e-25	1.60488e-17
Issac_4_1_NAQ444_J100_190802_FIXED_rere.mzML	41296	HCD	881.436	0	0.207735	3	K	YDCGEEILITVLSAM(ox)TEEAAVAIK	A	sp|P63242|IF5A1_MOUSE	176	160	1.85715e-23	4.76713e-16
Issac_4_1_NAQ444_J100_190802_FIXED_rere.mzML	41300	HCD	881.436	0	0.207735	3	K	YDCGEEILITVLSAM(ox)TEEAAVAIK	A	sp|P63242|IF5A1_MOUSE	157	146	1.4698e-23	3.77283e-16
Issac_4_1_NAQ444_J100_190802_FIXED_rere.mzML	41573	HCD	881.436	0	-0.207735	3	K	YDCGEEILITVLSAM(ox)TEEAAVAIK	A	sp|P63242|IF5A1_MOUSE	164	151	2.0753e-23	5.32709e-16
Issac_4_1_NAQ444_J100_190802_FIXED_rere.mzML	41824	HCD	881.434	0	-2.00811	3	K	YDCGEEILITVLSAM(ox)TEEAAVAIK	A	sp|P63242|IF5A1_MOUSE	175	164	4.90968e-25	1.26027e-17
Issac_4_1_NAQ444_J100_190802_FIXED_rere.mzML	42092	HCD	881.437	0	0.623206	3	K	YDCGEEILITVLSAM(ox)TEEAAVAIK	A	sp|P63242|IF5A1_MOUSE	153	138	1.81303e-23	4.65387e-16
Issac_4_1_NAQ444_J100_190802_FIXED_rere.mzML	42346	HCD	881.436	0	-0.484716	3	K	YDCGEEILITVLSAM(ox)TEEAAVAIK	A	sp|P63242|IF5A1_MOUSE	169	129	5.26203e-18	1.35072e-10
Issac_4_1_NAQ444_J100_190802_FIXED_rere.mzML	42598	HCD	881.436	0	-0.207735	3	K	YDCGEEILITVLSAM(ox)TEEAAVAIK	A	sp|P63242|IF5A1_MOUSE	185	153	4.68819e-20	1.20342e-12
Issac_4_1_NAQ444_J100_190802_FIXED_rere.mzML	42852	HCD	881.436	0	-0.415471	3	K	YDCGEEILITVLSAM(ox)TEEAAVAIK	A	sp|P63242|IF5A1_MOUSE	161	141	7.01417e-21	1.80047e-13
Issac_4_1_NAQ444_J100_190802_FIXED_rere.mzML	43108	HCD	881.437	0	0.830941	3	K	YDCGEEILITVLSAM(ox)TEEAAVAIK	A	sp|P63242|IF5A1_MOUSE	164	149	2.24621e-23	5.76582e-16
Issac_4_1_NAQ444_J100_190802_FIXED_rere.mzML	43360	HCD	881.769	1	-1.49952	3	K	YDCGEEILITVLSAM(ox)TEEAAVAIK	A	sp|P63242|IF5A1_MOUSE	190	174	2.47327e-23	6.34867e-16
Issac_4_1_NAQ444_J100_190802_FIXED_rere.mzML	43384	HCD	881.437	0	1.24641	3	K	YDCGEEILITVLSAM(ox)TEEAAVAIK	A	sp|P63242|IF5A1_MOUSE	184	157	5.62355e-21	1.44351e-13
Issac_4_1_NAQ444_J100_190802_FIXED_rere.mzML	44075	HCD	881.771	1	0.0931224	3	K	YDCGEEILITVLSAM(ox)TEEAAVAIK	A	sp|P63242|IF5A1_MOUSE	130	102	9.54572e-17	2.4503e-09
Issac_4_1_NAQ444_J100_190802_FIXED_rere.mzML	44322	HCD	881.436	0	0.0692451	3	K	YDCGEEILITVLSAM(ox)TEEAAVAIK	A	sp|P63242|IF5A1_MOUSE	146	117	8.37869e-19	2.15073e-11
Issac_4_1_NAQ444_J100_190802_FIXED_rere.mzML	44353	HCD	881.77	1	-0.807064	3	K	YDCGEEILITVLSAM(ox)TEEAAVAIK	A	sp|P63242|IF5A1_MOUSE	175	159	1.42298e-22	3.65265e-15
Issac_4_1_NAQ444_J100_190802_FIXED_rere.mzML	44662	HCD	881.436	0	0.346226	3	K	YDCGEEILITVLSAM(ox)TEEAAVAIK	A	sp|P63242|IF5A1_MOUSE	171	147	2.06671e-21	5.30504e-14
Issac_4_1_NAQ444_J100_190802_FIXED_rere.mzML	44685	HCD	881.77	1	-1.22253	3	K	YDCGEEILITVLSAM(ox)TEEAAVAIK	A	sp|P63242|IF5A1_MOUSE	169	143	1.44988e-20	3.72171e-13
Issac_4_1_NAQ444_J100_190802_FIXED_rere.mzML	44937	HCD	881.433	0	-3.32377	3	K	YDCGEEILITVLSAM(ox)TEEAAVAIK	A	sp|P63242|IF5A1_MOUSE	146	111	1.27015e-17	3.26035e-10
Issac_4_1_NAQ444_J100_190802_FIXED_rere.mzML	44947	HCD	881.77	1	-0.530084	3	K	YDCGEEILITVLSAM(ox)TEEAAVAIK	A	sp|P63242|IF5A1_MOUSE	169	140	2.50582e-20	6.4322e-13
Issac_4_1_NAQ444_J100_190802_FIXED_rere.mzML	45233	HCD	881.436	0	0.346226	3	K	YDCGEEILITVLSAM(ox)TEEAAVAIK	A	sp|P63242|IF5A1_MOUSE	135	64	4.31568e-13	1.1078e-05
Issac_4_1_NAQ444_J100_190802_FIXED_rere.mzML	45269	HCD	881.771	1	0.508593	3	K	YDCGEEILITVLSAM(ox)TEEAAVAIK	A	sp|P63242|IF5A1_MOUSE	170	139	9.69673e-21	2.48906e-13
Issac_4_1_NAQ444_J100_190802_FIXED_rere.mzML	45510	HCD	881.439	0	3.04679	3	K	YDCGEEILITVLSAM(ox)TEEAAVAIK	A	sp|P63242|IF5A1_MOUSE	128	83	7.20737e-16	1.85007e-08
Issac_4_1_NAQ444_J100_190802_FIXED_rere.mzML	45524	HCD	881.769	1	-1.70725	3	K	YDCGEEILITVLSAM(ox)TEEAAVAIK	A	sp|P63242|IF5A1_MOUSE	159	97	1.80093e-15	4.62282e-08
Issac_4_1_NAQ444_J100_190802_FIXED_rere.mzML	45777	HCD	881.437	0	0.484716	3	K	YDCGEEILITVLSAM(ox)TEEAAVAIK	A	sp|P63242|IF5A1_MOUSE	176	133	6.99704e-19	1.79608e-11
Issac_4_1_NAQ444_J100_190802_FIXED_rere.mzML	46026	HCD	881.436	0	0.13849	3	K	YDCGEEILITVLSAM(ox)TEEAAVAIK	A	sp|P63242|IF5A1_MOUSE	135	73	2.37477e-14	6.0958e-07
Issac_4_1_NAQ444_J100_190802_FIXED_rere.mzML	46374	HCD	881.436	0	0.276981	3	K	YDCGEEILITVLSAM(ox)TEEAAVAIK	A	sp|P63242|IF5A1_MOUSE	136	56	4.86514e-12	0.000124884
Issac_4_1_NAQ444_J100_190802_FIXED_rere.mzML	46404	HCD	881.773	1	2.79368	3	K	YDCGEEILITVLSAM(ox)TEEAAVAIK	A	sp|P63242|IF5A1_MOUSE	131	92	2.86569e-16	7.35595e-09
Issac_4_1_NAQ444_J100_190802_FIXED_rere.mzML	46711	HCD	881.438	0	1.73113	3	K	YDCGEEILITVLSAM(ox)TEEAAVAIK	A	sp|P63242|IF5A1_MOUSE	161	146	2.20095e-22	5.64962e-15
Issac_4_1_NAQ444_J100_190802_FIXED_rere.mzML	46967	HCD	881.437	0	0.900187	3	K	YDCGEEILITVLSAM(ox)TEEAAVAIK	A	sp|P63242|IF5A1_MOUSE	149	129	8.42271e-21	2.16203e-13
Issac_4_1_NAQ444_J100_190802_FIXED_rere.mzML	47033	HCD	881.771	1	0.854819	3	K	YDCGEEILITVLSAM(ox)TEEAAVAIK	A	sp|P63242|IF5A1_MOUSE	136	113	1.39926e-19	3.59176e-12
Issac_4_1_NAQ444_J100_190802_FIXED_rere.mzML	47247	HCD	881.436	0	0.346226	3	K	YDCGEEILITVLSAM(ox)TEEAAVAIK	A	sp|P63242|IF5A1_MOUSE	166	142	6.74297e-22	1.73086e-14
Issac_4_1_NAQ444_J100_190802_FIXED_rere.mzML	47445	HCD	881.77	1	-0.391594	3	K	YDCGEEILITVLSAM(ox)TEEAAVAIK	A	sp|P63242|IF5A1_MOUSE	152	135	1.84995e-22	4.74866e-15
Issac_4_1_NAQ444_J100_190802_FIXED_rere.mzML	47529	HCD	881.437	0	0.900187	3	K	YDCGEEILITVLSAM(ox)TEEAAVAIK	A	sp|P63242|IF5A1_MOUSE	136	103	7.3805e-19	1.89451e-11
Issac_4_1_NAQ444_J100_190802_FIXED_rere.mzML	51139	HCD	881.436	0	-0.692451	3	K	YDCGEEILITVLSAM(ox)TEEAAVAIK	A	sp|P63242|IF5A1_MOUSE	181	175	8.4987e-26	2.18154e-18
Issac_4_1_NAQ444_J100_190802_FIXED_rere.mzML	51183	HCD	876.103	0	-2.22933	3	K	YDCGEEILITVLSAMTEEAAVAIK	A	sp|P63242|IF5A1_MOUSE	189	173	3.48086e-23	8.93505e-16
Issac_4_1_NAQ444_J100_190802_FIXED_rere.mzML	51399	HCD	881.436	0	0	3	K	YDCGEEILITVLSAM(ox)TEEAAVAIK	A	sp|P63242|IF5A1_MOUSE	169	160	3.73802e-26	9.59515e-19
Issac_4_1_NAQ444_J100_190802_FIXED_rere.mzML	24403	HCD	856.062	0	1.14076	3	K	LCYVALDFEQEM(ox)ATAASSSSLEK	S	sp|P63260|ACTG_MOUSE	165	126	2.18808e-17	5.59142e-10
Issac_4_1_NAQ444_J100_190802_FIXED_rere.mzML	24431	HCD	856.395	1	-0.189308	3	K	LCYVALDFEQEM(ox)ATAASSSSLEK	S	sp|P63260|ACTG_MOUSE	141	85	4.89303e-15	1.25036e-07
Issac_4_1_NAQ444_J100_190802_FIXED_rere.mzML	24656	HCD	856.061	0	-0.0712977	3	K	LCYVALDFEQEM(ox)ATAASSSSLEK	S	sp|P63260|ACTG_MOUSE	169	112	2.00096e-16	5.11325e-09
Issac_4_1_NAQ444_J100_190802_FIXED_rere.mzML	24936	HCD	856.061	0	0.213893	3	K	LCYVALDFEQEM(ox)ATAASSSSLEK	S	sp|P63260|ACTG_MOUSE	183	164	3.85869e-22	9.86048e-15
Issac_4_1_NAQ444_J100_190802_FIXED_rere.mzML	25212	HCD	856.061	0	-0.0712977	3	K	LCYVALDFEQEM(ox)ATAASSSSLEK	S	sp|P63260|ACTG_MOUSE	154	116	4.76242e-17	1.21699e-09
Issac_4_1_NAQ444_J100_190802_FIXED_rere.mzML	25513	HCD	856.062	0	0.570381	3	K	LCYVALDFEQEM(ox)ATAASSSSLEK	S	sp|P63260|ACTG_MOUSE	157	131	1.82024e-21	4.65145e-14
Issac_4_1_NAQ444_J100_190802_FIXED_rere.mzML	25636	HCD	856.395	1	-0.617094	3	K	LCYVALDFEQEM(ox)ATAASSSSLEK	S	sp|P63260|ACTG_MOUSE	170	118	4.91755e-17	1.25663e-09
Issac_4_1_NAQ444_J100_190802_FIXED_rere.mzML	25822	HCD	856.062	0	1.56855	3	K	LCYVALDFEQEM(ox)ATAASSSSLEK	S	sp|P63260|ACTG_MOUSE	159	96	1.45137e-14	3.70884e-07
Issac_4_1_NAQ444_J100_190802_FIXED_rere.mzML	26121	HCD	856.06	0	-0.784274	3	K	LCYVALDFEQEM(ox)ATAASSSSLEK	S	sp|P63260|ACTG_MOUSE	107	55	3.75006e-13	9.5829e-06
Issac_4_1_NAQ444_J100_190802_FIXED_rere.mzML	30152	HCD	1101.54	1	1.34933	3	K	M(ox)TQIM(ox)FETFNTPAM(ox)YVAIQAVLSLYASGR	T	sp|P63260|ACTG_MOUSE	206	160	4.56047e-21	1.1954e-13
Issac_4_1_NAQ444_J100_190802_FIXED_rere.mzML	30442	HCD	1101.54	1	-1.20026	3	K	M(ox)TQIM(ox)FETFNTPAM(ox)YVAIQAVLSLYASGR	T	sp|P63260|ACTG_MOUSE	229	192	4.1909e-24	1.09853e-16
Issac_4_1_NAQ444_J100_190802_FIXED_rere.mzML	36369	HCD	1101.54	1	0.573371	3	K	M(ox)TQIM(ox)FETFNTPAM(ox)YVAIQAVLSLYASGR	T	sp|P63260|ACTG_MOUSE	94	31	2.77014e-11	0.000726113
Issac_4_1_NAQ444_J100_190802_FIXED_rere.mzML	36509	HCD	1101.21	0	2.32789	3	K	M(ox)TQIM(ox)FETFNTPAM(ox)YVAIQAVLSLYASGR	T	sp|P63260|ACTG_MOUSE	138	50	1.92317e-12	5.04104e-05
Issac_4_1_NAQ444_J100_190802_FIXED_rere.mzML	36661	HCD	1101.54	1	3.34467	3	K	M(ox)TQIM(ox)FETFNTPAM(ox)YVAIQAVLSLYASGR	T	sp|P63260|ACTG_MOUSE	164	95	1.92918e-15	5.05681e-08
Issac_4_1_NAQ444_J100_190802_FIXED_rere.mzML	36805	HCD	1101.21	0	1.99533	3	K	M(ox)TQIM(ox)FETFNTPAM(ox)YVAIQAVLSLYASGR	T	sp|P63260|ACTG_MOUSE	151	85	9.38587e-16	2.46024e-08
Issac_4_1_NAQ444_J100_190802_FIXED_rere.mzML	36970	HCD	1101.54	1	-1.42196	3	K	M(ox)TQIM(ox)FETFNTPAM(ox)YVAIQAVLSLYASGR	T	sp|P63260|ACTG_MOUSE	197	133	8.20441e-18	2.15056e-10
Issac_4_1_NAQ444_J100_190802_FIXED_rere.mzML	37111	HCD	1101.2	0	1.21937	3	K	M(ox)TQIM(ox)FETFNTPAM(ox)YVAIQAVLSLYASGR	T	sp|P63260|ACTG_MOUSE	205	118	1.27908e-15	3.35275e-08
Issac_4_1_NAQ444_J100_190802_FIXED_rere.mzML	37410	HCD	1101.54	1	1.12763	3	K	M(ox)TQIM(ox)FETFNTPAM(ox)YVAIQAVLSLYASGR	T	sp|P63260|ACTG_MOUSE	116	46	9.40978e-13	2.46651e-05
Issac_4_1_NAQ444_J100_190802_FIXED_rere.mzML	37785	HCD	1101.54	1	0.573371	3	K	M(ox)TQIM(ox)FETFNTPAM(ox)YVAIQAVLSLYASGR	T	sp|P63260|ACTG_MOUSE	182	99	7.5752e-15	1.98562e-07
Issac_4_1_NAQ444_J100_190802_FIXED_rere.mzML	37870	HCD	1101.2	0	-0.332555	3	K	M(ox)TQIM(ox)FETFNTPAM(ox)YVAIQAVLSLYASGR	T	sp|P63260|ACTG_MOUSE	106	42	1.10401e-12	2.89384e-05
Issac_4_1_NAQ444_J100_190802_FIXED_rere.mzML	38142	HCD	1101.2	0	0.665111	3	K	M(ox)TQIM(ox)FETFNTPAM(ox)YVAIQAVLSLYASGR	T	sp|P63260|ACTG_MOUSE	149	72	2.86362e-13	7.50617e-06
Issac_4_1_NAQ444_J100_190802_FIXED_rere.mzML	38232	HCD	1101.53	1	-2.97389	3	K	M(ox)TQIM(ox)FETFNTPAM(ox)YVAIQAVLSLYASGR	T	sp|P63260|ACTG_MOUSE	165	83	4.64549e-14	1.21768e-06
Issac_4_1_NAQ444_J100_190802_FIXED_rere.mzML	38582	HCD	1101.2	0	0.443407	3	K	M(ox)TQIM(ox)FETFNTPAM(ox)YVAIQAVLSLYASGR	T	sp|P63260|ACTG_MOUSE	206	157	3.76258e-20	9.86255e-13
Issac_4_1_NAQ444_J100_190802_FIXED_rere.mzML	38683	HCD	1101.54	1	-0.424295	3	K	M(ox)TQIM(ox)FETFNTPAM(ox)YVAIQAVLSLYASGR	T	sp|P63260|ACTG_MOUSE	191	152	5.94348e-21	1.55791e-13
Issac_4_1_NAQ444_J100_190802_FIXED_rere.mzML	38837	HCD	1101.2	0	-1.55192	3	K	M(ox)TQIM(ox)FETFNTPAM(ox)YVAIQAVLSLYASGR	T	sp|P63260|ACTG_MOUSE	210	161	2.11259e-20	5.53756e-13
Issac_4_1_NAQ444_J100_190802_FIXED_rere.mzML	38990	HCD	1101.54	1	1.01678	3	K	M(ox)TQIM(ox)FETFNTPAM(ox)YVAIQAVLSLYASGR	T	sp|P63260|ACTG_MOUSE	205	148	7.8363e-19	2.05407e-11
Issac_4_1_NAQ444_J100_190802_FIXED_rere.mzML	39163	HCD	1101.2	0	-0.443407	3	K	M(ox)TQIM(ox)FETFNTPAM(ox)YVAIQAVLSLYASGR	T	sp|P63260|ACTG_MOUSE	197	155	3.78986e-21	9.93405e-14
Issac_4_1_NAQ444_J100_190802_FIXED_rere.mzML	39459	HCD	1101.2	0	-0.110852	3	K	M(ox)TQIM(ox)FETFNTPAM(ox)YVAIQAVLSLYASGR	T	sp|P63260|ACTG_MOUSE	249	202	3.57723e-23	9.37671e-16
Issac_4_1_NAQ444_J100_190802_FIXED_rere.mzML	39780	HCD	1101.2	0	1.44107	3	K	M(ox)TQIM(ox)FETFNTPAM(ox)YVAIQAVLSLYASGR	T	sp|P63260|ACTG_MOUSE	195	158	1.22888e-22	3.22116e-15
Issac_4_1_NAQ444_J100_190802_FIXED_rere.mzML	40004	HCD	1187.25	1	1.35474	3	R	EKM(ox)TQIM(ox)FETFNTPAM(ox)YVAIQAVLSLYASGR	T	sp|P63260|ACTG_MOUSE	102	25	3.16134e-11	0.00083514
Issac_4_1_NAQ444_J100_190802_FIXED_rere.mzML	40048	HCD	1186.92	0	4.93664	3	R	EKM(ox)TQIM(ox)FETFNTPAM(ox)YVAIQAVLSLYASGR	T	sp|P63260|ACTG_MOUSE	178	100	7.5494e-16	1.99435e-08
Issac_4_1_NAQ444_J100_190802_FIXED_rere.mzML	40124	HCD	1101.2	0	0.665111	3	K	M(ox)TQIM(ox)FETFNTPAM(ox)YVAIQAVLSLYASGR	T	sp|P63260|ACTG_MOUSE	222	183	3.28354e-24	8.60686e-17
Issac_4_1_NAQ444_J100_190802_FIXED_rere.mzML	40376	HCD	1101.2	0	0.997666	3	K	M(ox)TQIM(ox)FETFNTPAM(ox)YVAIQAVLSLYASGR	T	sp|P63260|ACTG_MOUSE	216	179	4.00566e-24	1.04997e-16
Issac_4_1_NAQ444_J100_190802_FIXED_rere.mzML	40414	HCD	826.155	0	0.738787	4	K	M(ox)TQIM(ox)FETFNTPAM(ox)YVAIQAVLSLYASGR	T	sp|P63260|ACTG_MOUSE	94	41	4.7497e-12	0.0001245
Issac_4_1_NAQ444_J100_190802_FIXED_rere.mzML	40628	HCD	1101.2	0	0.221704	3	K	M(ox)TQIM(ox)FETFNTPAM(ox)YVAIQAVLSLYASGR	T	sp|P63260|ACTG_MOUSE	217	179	3.68397e-24	9.65649e-17
Issac_4_1_NAQ444_J100_190802_FIXED_rere.mzML	40881	HCD	1101.2	0	0.443407	3	K	M(ox)TQIM(ox)FETFNTPAM(ox)YVAIQAVLSLYASGR	T	sp|P63260|ACTG_MOUSE	280	224	9.68008e-25	2.53736e-17
Issac_4_1_NAQ444_J100_190802_FIXED_rere.mzML	40974	HCD	826.154	0	-0.0738787	4	K	M(ox)TQIM(ox)FETFNTPAM(ox)YVAIQAVLSLYASGR	T	sp|P63260|ACTG_MOUSE	108	50	1.17558e-12	3.08144e-05
Issac_4_1_NAQ444_J100_190802_FIXED_rere.mzML	41134	HCD	1101.2	0	0.443407	3	K	M(ox)TQIM(ox)FETFNTPAM(ox)YVAIQAVLSLYASGR	T	sp|P63260|ACTG_MOUSE	307	230	6.87225e-24	1.80136e-16
Issac_4_1_NAQ444_J100_190802_FIXED_rere.mzML	41228	HCD	826.154	0	-0.147757	4	K	M(ox)TQIM(ox)FETFNTPAM(ox)YVAIQAVLSLYASGR	T	sp|P63260|ACTG_MOUSE	226	150	4.01302e-20	1.0519e-12
Issac_4_1_NAQ444_J100_190802_FIXED_rere.mzML	41387	HCD	1101.2	0	-0.443407	3	K	M(ox)TQIM(ox)FETFNTPAM(ox)YVAIQAVLSLYASGR	T	sp|P63260|ACTG_MOUSE	292	218	1.52345e-23	3.99331e-16
Issac_4_1_NAQ444_J100_190802_FIXED_rere.mzML	41479	HCD	826.155	0	0.738787	4	K	M(ox)TQIM(ox)FETFNTPAM(ox)YVAIQAVLSLYASGR	T	sp|P63260|ACTG_MOUSE	229	169	3.76585e-21	9.87111e-14
Issac_4_1_NAQ444_J100_190802_FIXED_rere.mzML	41640	HCD	1101.2	0	0.886814	3	K	M(ox)TQIM(ox)FETFNTPAM(ox)YVAIQAVLSLYASGR	T	sp|P63260|ACTG_MOUSE	287	241	1.87063e-26	4.90334e-19
Issac_4_1_NAQ444_J100_190802_FIXED_rere.mzML	41733	HCD	826.155	0	0.812665	4	K	M(ox)TQIM(ox)FETFNTPAM(ox)YVAIQAVLSLYASGR	T	sp|P63260|ACTG_MOUSE	158	101	3.32966e-17	8.72777e-10
Issac_4_1_NAQ444_J100_190802_FIXED_rere.mzML	41871	HCD	1052.53	1	2.34031	3	M	TQIM(ox)FETFNTPAM(ox)YVAIQAVLSLYASGR	T	sp|P63260|ACTG_MOUSE	124	56	4.02996e-13	1.05212e-05
Issac_4_1_NAQ444_J100_190802_FIXED_rere.mzML	41888	HCD	1101.2	0	0.554259	3	K	M(ox)TQIM(ox)FETFNTPAM(ox)YVAIQAVLSLYASGR	T	sp|P63260|ACTG_MOUSE	246	208	3.35587e-25	8.79647e-18
Issac_4_1_NAQ444_J100_190802_FIXED_rere.mzML	42140	HCD	1101.2	0	0.443407	3	K	M(ox)TQIM(ox)FETFNTPAM(ox)YVAIQAVLSLYASGR	T	sp|P63260|ACTG_MOUSE	241	197	3.06428e-24	8.03214e-17
Issac_4_1_NAQ444_J100_190802_FIXED_rere.mzML	42391	HCD	1101.2	0	0.775962	3	K	M(ox)TQIM(ox)FETFNTPAM(ox)YVAIQAVLSLYASGR	T	sp|P63260|ACTG_MOUSE	247	210	4.45701e-25	1.16828e-17
Issac_4_1_NAQ444_J100_190802_FIXED_rere.mzML	42667	HCD	1101.2	0	-0.554259	3	K	M(ox)TQIM(ox)FETFNTPAM(ox)YVAIQAVLSLYASGR	T	sp|P63260|ACTG_MOUSE	240	207	2.29413e-25	6.01341e-18
Issac_4_1_NAQ444_J100_190802_FIXED_rere.mzML	42788	HCD	1095.87	0	0.891129	3	K	M(ox)TQIMFETFNTPAM(ox)YVAIQAVLSLYASGR	T	sp|P63260|ACTG_MOUSE	166	97	1.14787e-14	3.00882e-07
Issac_4_1_NAQ444_J100_190802_FIXED_rere.mzML	42822	HCD	826.403	1	-1.97562	4	K	M(ox)TQIM(ox)FETFNTPAM(ox)YVAIQAVLSLYASGR	T	sp|P63260|ACTG_MOUSE	105	32	2.13939e-11	0.00056078
Issac_4_1_NAQ444_J100_190802_FIXED_rere.mzML	42842	HCD	1096.21	1	1.24451	3	K	M(ox)TQIMFETFNTPAM(ox)YVAIQAVLSLYASGR	T	sp|P63260|ACTG_MOUSE	166	101	4.27254e-15	1.11993e-07
Issac_4_1_NAQ444_J100_190802_FIXED_rere.mzML	42944	HCD	1101.2	0	0	3	K	M(ox)TQIM(ox)FETFNTPAM(ox)YVAIQAVLSLYASGR	T	sp|P63260|ACTG_MOUSE	253	227	1.25491e-28	3.28939e-21
Issac_4_1_NAQ444_J100_190802_FIXED_rere.mzML	43077	HCD	826.155	0	1.10818	4	K	M(ox)TQIM(ox)FETFNTPAM(ox)YVAIQAVLSLYASGR	T	sp|P63260|ACTG_MOUSE	96	27	6.12838e-11	0.00160638
Issac_4_1_NAQ444_J100_190802_FIXED_rere.mzML	43113	HCD	1095.87	0	-0.111391	3	K	M(ox)TQIMFETFNTPAM(ox)YVAIQAVLSLYASGR	T	sp|P63260|ACTG_MOUSE	211	143	1.58503e-18	4.15471e-11
Issac_4_1_NAQ444_J100_190802_FIXED_rere.mzML	43247	HCD	1096.21	1	0.130596	3	K	MTQIM(ox)FETFNTPAM(ox)YVAIQAVLSLYASGR	T	sp|P63260|ACTG_MOUSE	200	147	9.14712e-20	2.39766e-12
Issac_4_1_NAQ444_J100_190802_FIXED_rere.mzML	43265	HCD	1101.2	0	-0.110852	3	K	M(ox)TQIM(ox)FETFNTPAM(ox)YVAIQAVLSLYASGR	T	sp|P63260|ACTG_MOUSE	240	209	9.3553e-26	2.45223e-18
Issac_4_1_NAQ444_J100_190802_FIXED_rere.mzML	43369	HCD	826.154	0	0.443272	4	K	M(ox)TQIM(ox)FETFNTPAM(ox)YVAIQAVLSLYASGR	T	sp|P63260|ACTG_MOUSE	92	27	6.18015e-11	0.00161995
Issac_4_1_NAQ444_J100_190802_FIXED_rere.mzML	43381	HCD	1029.76	0	0.355627	4	K	YSVWIGGSILASLSTFQQM(ox)WISKQEYDESGPSIVHR	K	sp|P63260|ACTG_MOUSE	315	300	1.8326e-39	4.93079e-32
Issac_4_1_NAQ444_J100_190802_FIXED_rere.mzML	43473	HCD	1095.87	0	1.33669	3	K	MTQIM(ox)FETFNTPAM(ox)YVAIQAVLSLYASGR	T	sp|P63260|ACTG_MOUSE	220	181	4.69898e-23	1.2317e-15
Issac_4_1_NAQ444_J100_190802_FIXED_rere.mzML	43518	HCD	1101.21	0	2.10618	3	K	M(ox)TQIM(ox)FETFNTPAM(ox)YVAIQAVLSLYASGR	T	sp|P63260|ACTG_MOUSE	243	202	8.83557e-25	2.316e-17
Issac_4_1_NAQ444_J100_190802_FIXED_rere.mzML	43635	HCD	826.153	0	-0.664908	4	K	M(ox)TQIM(ox)FETFNTPAM(ox)YVAIQAVLSLYASGR	T	sp|P63260|ACTG_MOUSE	119	81	1.53245e-15	4.01689e-08
Issac_4_1_NAQ444_J100_190802_FIXED_rere.mzML	43658	HCD	1096.2	1	-2.4314	3	K	MTQIM(ox)FETFNTPAM(ox)YVAIQAVLSLYASGR	T	sp|P63260|ACTG_MOUSE	220	179	8.4973e-23	2.22733e-15
Issac_4_1_NAQ444_J100_190802_FIXED_rere.mzML	43669	HCD	1101.53	1	-2.75218	3	K	M(ox)TQIM(ox)FETFNTPAM(ox)YVAIQAVLSLYASGR	T	sp|P63260|ACTG_MOUSE	228	206	2.21299e-27	5.80073e-20
Issac_4_1_NAQ444_J100_190802_FIXED_rere.mzML	43866	HCD	1096.2	1	-2.32001	3	K	MTQIM(ox)FETFNTPAM(ox)YVAIQAVLSLYASGR	T	sp|P63260|ACTG_MOUSE	227	189	5.89685e-24	1.54569e-16
Issac_4_1_NAQ444_J100_190802_FIXED_rere.mzML	43888	HCD	1101.54	1	-1.86537	3	K	M(ox)TQIM(ox)FETFNTPAM(ox)YVAIQAVLSLYASGR	T	sp|P63260|ACTG_MOUSE	226	198	3.709e-26	9.72208e-19
Issac_4_1_NAQ444_J100_190802_FIXED_rere.mzML	43953	HCD	1101.2	0	-1.77363	3	K	M(ox)TQIM(ox)FETFNTPAM(ox)YVAIQAVLSLYASGR	T	sp|P63260|ACTG_MOUSE	214	165	1.8061e-21	4.73419e-14
Issac_4_1_NAQ444_J100_190802_FIXED_rere.mzML	44068	HCD	1095.87	0	-1.67087	3	K	MTQIM(ox)FETFNTPAM(ox)YVAIQAVLSLYASGR	T	sp|P63260|ACTG_MOUSE	235	209	1.36244e-26	3.57125e-19
Issac_4_1_NAQ444_J100_190802_FIXED_rere.mzML	44143	HCD	1096.2	1	-1.2061	3	K	MTQIM(ox)FETFNTPAM(ox)YVAIQAVLSLYASGR	T	sp|P63260|ACTG_MOUSE	228	192	9.92861e-25	2.60251e-17
Issac_4_1_NAQ444_J100_190802_FIXED_rere.mzML	44206	HCD	1101.2	0	0.332555	3	K	M(ox)TQIM(ox)FETFNTPAM(ox)YVAIQAVLSLYASGR	T	sp|P63260|ACTG_MOUSE	264	223	1.06916e-25	2.80249e-18
Issac_4_1_NAQ444_J100_190802_FIXED_rere.mzML	44342	HCD	1095.87	0	0	3	K	MTQIM(ox)FETFNTPAM(ox)YVAIQAVLSLYASGR	T	sp|P63260|ACTG_MOUSE	230	204	7.38113e-27	1.93476e-19
Issac_4_1_NAQ444_J100_190802_FIXED_rere.mzML	44417	HCD	826.405	1	0.3885	4	K	M(ox)TQIM(ox)FETFNTPAM(ox)YVAIQAVLSLYASGR	T	sp|P63260|ACTG_MOUSE	134	52	1.5625e-12	4.09564e-05
Issac_4_1_NAQ444_J100_190802_FIXED_rere.mzML	44477	HCD	1101.2	0	-0.110852	3	K	M(ox)TQIM(ox)FETFNTPAM(ox)YVAIQAVLSLYASGR	T	sp|P63260|ACTG_MOUSE	201	177	4.98829e-27	1.30754e-19
Issac_4_1_NAQ444_J100_190802_FIXED_rere.mzML	44480	HCD	1096.21	1	1.57868	3	K	MTQIM(ox)FETFNTPAM(ox)YVAIQAVLSLYASGR	T	sp|P63260|ACTG_MOUSE	232	200	2.98081e-25	7.81335e-18
Issac_4_1_NAQ444_J100_190802_FIXED_rere.mzML	44601	HCD	826.155	0	1.62533	4	K	M(ox)TQIM(ox)FETFNTPAM(ox)YVAIQAVLSLYASGR	T	sp|P63260|ACTG_MOUSE	105	42	7.27983e-12	0.00019082
Issac_4_1_NAQ444_J100_190802_FIXED_rere.mzML	44614	HCD	1095.87	0	1.00252	3	K	M(ox)TQIMFETFNTPAM(ox)YVAIQAVLSLYASGR	T	sp|P63260|ACTG_MOUSE	245	205	3.78943e-25	9.93293e-18
Issac_4_1_NAQ444_J100_190802_FIXED_rere.mzML	44776	HCD	1101.2	0	0.665111	3	K	M(ox)TQIM(ox)FETFNTPAM(ox)YVAIQAVLSLYASGR	T	sp|P63260|ACTG_MOUSE	239	193	3.86608e-23	1.01338e-15
Issac_4_1_NAQ444_J100_190802_FIXED_rere.mzML	44823	HCD	826.405	1	0.757893	4	K	M(ox)TQIM(ox)FETFNTPAM(ox)YVAIQAVLSLYASGR	T	sp|P63260|ACTG_MOUSE	99	39	9.61568e-12	0.000252048
Issac_4_1_NAQ444_J100_190802_FIXED_rere.mzML	44873	HCD	822.406	1	-0.574705	4	K	M(ox)TQIM(ox)FETFNTPAMYVAIQAVLSLYASGR	T	sp|P63260|ACTG_MOUSE	108	44	1.49877e-11	0.000392861
Issac_4_1_NAQ444_J100_190802_FIXED_rere.mzML	44890	HCD	1095.87	0	0.445564	3	K	M(ox)TQIMFETFNTPAM(ox)YVAIQAVLSLYASGR	T	sp|P63260|ACTG_MOUSE	254	214	1.74677e-25	4.57867e-18
Issac_4_1_NAQ444_J100_190802_FIXED_rere.mzML	45065	HCD	1101.2	0	0.221704	3	K	M(ox)TQIM(ox)FETFNTPAM(ox)YVAIQAVLSLYASGR	T	sp|P63260|ACTG_MOUSE	231	193	4.08186e-24	1.06995e-16
Issac_4_1_NAQ444_J100_190802_FIXED_rere.mzML	45138	HCD	826.403	1	-1.75398	4	K	M(ox)TQIM(ox)FETFNTPAM(ox)YVAIQAVLSLYASGR	T	sp|P63260|ACTG_MOUSE	133	68	1.14483e-13	3.00085e-06
Issac_4_1_NAQ444_J100_190802_FIXED_rere.mzML	45148	HCD	1095.87	0	-2.00504	3	K	MTQIM(ox)FETFNTPAM(ox)YVAIQAVLSLYASGR	T	sp|P63260|ACTG_MOUSE	279	220	2.95626e-23	7.74901e-16
Issac_4_1_NAQ444_J100_190802_FIXED_rere.mzML	45315	HCD	1101.2	0	0.110852	3	K	M(ox)TQIM(ox)FETFNTPAM(ox)YVAIQAVLSLYASGR	T	sp|P63260|ACTG_MOUSE	242	202	3.2819e-25	8.60257e-18
Issac_4_1_NAQ444_J100_190802_FIXED_rere.mzML	45454	HCD	1095.87	0	-1.00252	3	K	M(ox)TQIMFETFNTPAM(ox)YVAIQAVLSLYASGR	T	sp|P63260|ACTG_MOUSE	260	223	1.06721e-25	2.79738e-18
Issac_4_1_NAQ444_J100_190802_FIXED_rere.mzML	45484	HCD	822.155	0	-0.37119	4	K	M(ox)TQIMFETFNTPAM(ox)YVAIQAVLSLYASGR	T	sp|P63260|ACTG_MOUSE	130	71	5.12475e-14	1.34331e-06
Issac_4_1_NAQ444_J100_190802_FIXED_rere.mzML	45593	HCD	1101.2	0	0.665111	3	K	M(ox)TQIM(ox)FETFNTPAM(ox)YVAIQAVLSLYASGR	T	sp|P63260|ACTG_MOUSE	229	193	5.834e-24	1.52922e-16
Issac_4_1_NAQ444_J100_190802_FIXED_rere.mzML	45707	HCD	1095.87	0	-1.00252	3	K	M(ox)TQIMFETFNTPAM(ox)YVAIQAVLSLYASGR	T	sp|P63260|ACTG_MOUSE	252	212	5.33857e-25	1.39936e-17
Issac_4_1_NAQ444_J100_190802_FIXED_rere.mzML	45844	HCD	1101.2	0	0.554259	3	K	M(ox)TQIM(ox)FETFNTPAM(ox)YVAIQAVLSLYASGR	T	sp|P63260|ACTG_MOUSE	236	199	1.45429e-23	3.812e-16
Issac_4_1_NAQ444_J100_190802_FIXED_rere.mzML	45846	HCD	1090.54	0	-1.00742	3	K	MTQIMFETFNTPAM(ox)YVAIQAVLSLYASGR	T	sp|P63260|ACTG_MOUSE	173	138	1.58598e-21	4.15719e-14
Issac_4_1_NAQ444_J100_190802_FIXED_rere.mzML	45898	HCD	1090.88	1	2.14608	3	K	MTQIMFETFNTPAM(ox)YVAIQAVLSLYASGR	T	sp|P63260|ACTG_MOUSE	231	174	2.36313e-19	6.19429e-12
Issac_4_1_NAQ444_J100_190802_FIXED_rere.mzML	45957	HCD	1095.87	0	0.779738	3	K	M(ox)TQIMFETFNTPAM(ox)YVAIQAVLSLYASGR	T	sp|P63260|ACTG_MOUSE	257	222	4.95902e-26	1.29987e-18
Issac_4_1_NAQ444_J100_190802_FIXED_rere.mzML	46034	HCD	822.155	0	-0.222714	4	K	MTQIM(ox)FETFNTPAM(ox)YVAIQAVLSLYASGR	T	sp|P63260|ACTG_MOUSE	112	53	2.26532e-12	5.9379e-05
Issac_4_1_NAQ444_J100_190802_FIXED_rere.mzML	46089	HCD	1101.2	0	0	3	K	M(ox)TQIM(ox)FETFNTPAM(ox)YVAIQAVLSLYASGR	T	sp|P63260|ACTG_MOUSE	210	167	9.59628e-23	2.51539e-15
Issac_4_1_NAQ444_J100_190802_FIXED_rere.mzML	46118	HCD	1090.54	0	-2.79839	3	K	MTQIMFETFNTPAM(ox)YVAIQAVLSLYASGR	T	sp|P63260|ACTG_MOUSE	191	145	2.34465e-20	6.14583e-13
Issac_4_1_NAQ444_J100_190802_FIXED_rere.mzML	46131	HCD	822.406	1	0.0934372	4	K	M(ox)TQIMFETFNTPAM(ox)YVAIQAVLSLYASGR	T	sp|P63260|ACTG_MOUSE	141	89	6.7433e-15	1.76757e-07
Issac_4_1_NAQ444_J100_190802_FIXED_rere.mzML	46161	HCD	1090.87	1	0.467042	3	K	MTQIMFETFNTPAM(ox)YVAIQAVLSLYASGR	T	sp|P63260|ACTG_MOUSE	248	195	3.16389e-21	8.29325e-14
Issac_4_1_NAQ444_J100_190802_FIXED_rere.mzML	46228	HCD	1095.87	0	0.556956	3	K	MTQIM(ox)FETFNTPAM(ox)YVAIQAVLSLYASGR	T	sp|P63260|ACTG_MOUSE	251	206	2.69965e-25	7.07638e-18
Issac_4_1_NAQ444_J100_190802_FIXED_rere.mzML	46296	HCD	822.155	0	0.222714	4	K	MTQIM(ox)FETFNTPAM(ox)YVAIQAVLSLYASGR	T	sp|P63260|ACTG_MOUSE	140	83	3.14501e-15	8.24376e-08
Issac_4_1_NAQ444_J100_190802_FIXED_rere.mzML	46365	HCD	1101.2	0	1.55192	3	K	M(ox)TQIM(ox)FETFNTPAM(ox)YVAIQAVLSLYASGR	T	sp|P63260|ACTG_MOUSE	212	157	2.1699e-19	5.68778e-12
Issac_4_1_NAQ444_J100_190802_FIXED_rere.mzML	46481	HCD	1095.87	0	0.779738	3	K	M(ox)TQIMFETFNTPAM(ox)YVAIQAVLSLYASGR	T	sp|P63260|ACTG_MOUSE	245	200	1.81887e-24	4.76766e-17
Issac_4_1_NAQ444_J100_190802_FIXED_rere.mzML	46552	HCD	822.156	0	0.519666	4	K	MTQIM(ox)FETFNTPAM(ox)YVAIQAVLSLYASGR	T	sp|P63260|ACTG_MOUSE	129	62	6.53476e-13	1.7129e-05
Issac_4_1_NAQ444_J100_190802_FIXED_rere.mzML	46577	HCD	1090.54	0	1.79097	3	K	MTQIMFETFNTPAM(ox)YVAIQAVLSLYASGR	T	sp|P63260|ACTG_MOUSE	204	166	2.43264e-22	6.37649e-15
Issac_4_1_NAQ444_J100_190802_FIXED_rere.mzML	46640	HCD	1101.2	0	0.221704	3	K	M(ox)TQIM(ox)FETFNTPAM(ox)YVAIQAVLSLYASGR	T	sp|P63260|ACTG_MOUSE	194	157	1.92363e-23	5.04224e-16
Issac_4_1_NAQ444_J100_190802_FIXED_rere.mzML	46734	HCD	1095.87	0	0.779738	3	K	M(ox)TQIMFETFNTPAM(ox)YVAIQAVLSLYASGR	T	sp|P63260|ACTG_MOUSE	250	218	3.51436e-27	9.2119e-20
Issac_4_1_NAQ444_J100_190802_FIXED_rere.mzML	46850	HCD	1090.54	0	-0.671614	3	K	MTQIMFETFNTPAM(ox)YVAIQAVLSLYASGR	T	sp|P63260|ACTG_MOUSE	211	154	3.79369e-19	9.94408e-12
Issac_4_1_NAQ444_J100_190802_FIXED_rere.mzML	46944	HCD	1090.87	1	-0.0926368	3	K	MTQIMFETFNTPAM(ox)YVAIQAVLSLYASGR	T	sp|P63260|ACTG_MOUSE	211	170	2.26357e-22	5.93331e-15
Issac_4_1_NAQ444_J100_190802_FIXED_rere.mzML	46987	HCD	1095.87	0	0.891129	3	K	MTQIM(ox)FETFNTPAM(ox)YVAIQAVLSLYASGR	T	sp|P63260|ACTG_MOUSE	234	204	8.20672e-27	2.15116e-19
Issac_4_1_NAQ444_J100_190802_FIXED_rere.mzML	47010	HCD	1101.2	0	1.21937	3	K	M(ox)TQIM(ox)FETFNTPAM(ox)YVAIQAVLSLYASGR	T	sp|P63260|ACTG_MOUSE	229	181	1.46309e-22	3.83509e-15
Issac_4_1_NAQ444_J100_190802_FIXED_rere.mzML	47058	HCD	822.406	1	-0.574705	4	K	M(ox)TQIM(ox)FETFNTPAMYVAIQAVLSLYASGR	T	sp|P63260|ACTG_MOUSE	159	53	7.21358e-11	0.00189084
Issac_4_1_NAQ444_J100_190802_FIXED_rere.mzML	47173	HCD	1090.54	0	-0.559678	3	K	MTQIMFETFNTPAM(ox)YVAIQAVLSLYASGR	T	sp|P63260|ACTG_MOUSE	229	188	5.5074e-22	1.44361e-14
Issac_4_1_NAQ444_J100_190802_FIXED_rere.mzML	47207	HCD	822.156	0	0.593904	4	K	MTQIM(ox)FETFNTPAM(ox)YVAIQAVLSLYASGR	T	sp|P63260|ACTG_MOUSE	146	93	2.54474e-15	6.6703e-08
Issac_4_1_NAQ444_J100_190802_FIXED_rere.mzML	47240	HCD	1095.87	0	-0.891129	3	K	M(ox)TQIMFETFNTPAM(ox)YVAIQAVLSLYASGR	T	sp|P63260|ACTG_MOUSE	259	205	1.30904e-23	3.43127e-16
Issac_4_1_NAQ444_J100_190802_FIXED_rere.mzML	47309	HCD	1101.2	0	-1.10852	3	K	M(ox)TQIM(ox)FETFNTPAM(ox)YVAIQAVLSLYASGR	T	sp|P63260|ACTG_MOUSE	226	189	4.58157e-24	1.20093e-16
Issac_4_1_NAQ444_J100_190802_FIXED_rere.mzML	47333	HCD	822.405	1	-0.648943	4	K	M(ox)TQIMFETFNTPAM(ox)YVAIQAVLSLYASGR	T	sp|P63260|ACTG_MOUSE	137	78	1.9342e-14	5.06996e-07
Issac_4_1_NAQ444_J100_190802_FIXED_rere.mzML	47492	HCD	1090.54	0	0.111936	3	K	MTQIMFETFNTPAM(ox)YVAIQAVLSLYASGR	T	sp|P63260|ACTG_MOUSE	241	214	7.2414e-28	1.89813e-20
Issac_4_1_NAQ444_J100_190802_FIXED_rere.mzML	47515	HCD	1095.87	0	-0.222782	3	K	M(ox)TQIMFETFNTPAM(ox)YVAIQAVLSLYASGR	T	sp|P63260|ACTG_MOUSE	260	226	2.18483e-26	5.7269e-19
Issac_4_1_NAQ444_J100_190802_FIXED_rere.mzML	47520	HCD	822.155	0	-0.222714	4	K	MTQIM(ox)FETFNTPAM(ox)YVAIQAVLSLYASGR	T	sp|P63260|ACTG_MOUSE	131	71	6.98033e-14	1.8297e-06
Issac_4_1_NAQ444_J100_190802_FIXED_rere.mzML	47588	HCD	1101.2	0	-0.443407	3	K	M(ox)TQIM(ox)FETFNTPAM(ox)YVAIQAVLSLYASGR	T	sp|P63260|ACTG_MOUSE	201	155	4.71999e-20	1.23721e-12
Issac_4_1_NAQ444_J100_190802_FIXED_rere.mzML	47613	HCD	822.406	1	0.0934372	4	K	M(ox)TQIMFETFNTPAM(ox)YVAIQAVLSLYASGR	T	sp|P63260|ACTG_MOUSE	142	58	4.93893e-12	0.00012946
Issac_4_1_NAQ444_J100_190802_FIXED_rere.mzML	47745	HCD	1090.54	0	-1.00742	3	K	MTQIMFETFNTPAM(ox)YVAIQAVLSLYASGR	T	sp|P63260|ACTG_MOUSE	249	221	3.84956e-27	1.00905e-19
Issac_4_1_NAQ444_J100_190802_FIXED_rere.mzML	47767	HCD	1095.87	0	0.668347	3	K	M(ox)TQIMFETFNTPAM(ox)YVAIQAVLSLYASGR	T	sp|P63260|ACTG_MOUSE	236	209	3.23994e-27	8.49258e-20
Issac_4_1_NAQ444_J100_190802_FIXED_rere.mzML	47885	HCD	1101.54	1	-1.08941	3	K	M(ox)TQIM(ox)FETFNTPAM(ox)YVAIQAVLSLYASGR	T	sp|P63260|ACTG_MOUSE	110	28	5.46148e-11	0.00143157
Issac_4_1_NAQ444_J100_190802_FIXED_rere.mzML	48047	HCD	1095.87	0	0.891129	3	K	M(ox)TQIM(ox)FETFNTPAMYVAIQAVLSLYASGR	T	sp|P63260|ACTG_MOUSE	219	163	1.82215e-20	4.77624e-13
Issac_4_1_NAQ444_J100_190802_FIXED_rere.mzML	48050	HCD	1090.54	0	-1.11936	3	K	MTQIMFETFNTPAM(ox)YVAIQAVLSLYASGR	T	sp|P63260|ACTG_MOUSE	226	188	1.16786e-22	3.06121e-15
Issac_4_1_NAQ444_J100_190802_FIXED_rere.mzML	48145	HCD	1090.87	1	-1.99554	3	K	MTQIMFETFNTPAM(ox)YVAIQAVLSLYASGR	T	sp|P63260|ACTG_MOUSE	211	167	2.00562e-21	5.25716e-14
Issac_4_1_NAQ444_J100_190802_FIXED_rere.mzML	48202	HCD	1101.2	0	-1.44107	3	K	M(ox)TQIM(ox)FETFNTPAM(ox)YVAIQAVLSLYASGR	T	sp|P63260|ACTG_MOUSE	111	35	2.73962e-11	0.000718114
Issac_4_1_NAQ444_J100_190802_FIXED_rere.mzML	48231	HCD	1101.54	1	0.462519	3	K	M(ox)TQIM(ox)FETFNTPAM(ox)YVAIQAVLSLYASGR	T	sp|P63260|ACTG_MOUSE	123	58	7.45761e-14	1.9548e-06
Issac_4_1_NAQ444_J100_190802_FIXED_rere.mzML	48388	HCD	1090.54	0	0.335807	3	K	MTQIMFETFNTPAM(ox)YVAIQAVLSLYASGR	T	sp|P63260|ACTG_MOUSE	90	29	3.51693e-11	0.000921865
Issac_4_1_NAQ444_J100_190802_FIXED_rere.mzML	48391	HCD	1095.87	0	0	3	K	M(ox)TQIMFETFNTPAM(ox)YVAIQAVLSLYASGR	T	sp|P63260|ACTG_MOUSE	228	117	1.01641e-15	2.66424e-08
Issac_4_1_NAQ444_J100_190802_FIXED_rere.mzML	48396	HCD	1090.87	1	-0.316508	3	K	MTQIMFETFNTPAM(ox)YVAIQAVLSLYASGR	T	sp|P63260|ACTG_MOUSE	162	111	2.33597e-17	6.12309e-10
Issac_4_1_NAQ444_J100_190802_FIXED_rere.mzML	48405	HCD	1096.21	1	-0.314968	3	K	M(ox)TQIM(ox)FETFNTPAMYVAIQAVLSLYASGR	T	sp|P63260|ACTG_MOUSE	214	119	7.80157e-16	2.04496e-08
Issac_4_1_NAQ444_J100_190802_FIXED_rere.mzML	48641	HCD	1096.2	1	-1.09471	3	K	M(ox)TQIM(ox)FETFNTPAMYVAIQAVLSLYASGR	T	sp|P63260|ACTG_MOUSE	123	64	6.66691e-13	1.74754e-05
Issac_4_1_NAQ444_J100_190802_FIXED_rere.mzML	48686	HCD	1095.87	0	-1.2253	3	K	M(ox)TQIM(ox)FETFNTPAMYVAIQAVLSLYASGR	T	sp|P63260|ACTG_MOUSE	160	92	2.12527e-14	5.5708e-07
Issac_4_1_NAQ444_J100_190802_FIXED_rere.mzML	51099	HCD	1101.2	0	-2.43874	3	K	M(ox)TQIM(ox)FETFNTPAM(ox)YVAIQAVLSLYASGR	T	sp|P63260|ACTG_MOUSE	256	220	1.11297e-26	2.91734e-19
Issac_4_1_NAQ444_J100_190802_FIXED_rere.mzML	51122	HCD	1095.87	0	-1.44808	3	K	M(ox)TQIM(ox)FETFNTPAMYVAIQAVLSLYASGR	T	sp|P63260|ACTG_MOUSE	303	217	2.71954e-22	7.12851e-15
Issac_4_1_NAQ444_J100_190802_FIXED_rere.mzML	51124	HCD	826.154	0	-0.295515	4	K	M(ox)TQIM(ox)FETFNTPAM(ox)YVAIQAVLSLYASGR	T	sp|P63260|ACTG_MOUSE	203	130	4.00694e-19	1.05031e-11
Issac_4_1_NAQ444_J100_190802_FIXED_rere.mzML	51166	HCD	822.155	0	-0.519666	4	K	M(ox)TQIMFETFNTPAM(ox)YVAIQAVLSLYASGR	T	sp|P63260|ACTG_MOUSE	192	107	1.87837e-15	4.92362e-08
Issac_4_1_NAQ444_J100_190802_FIXED_rere.mzML	51169	HCD	1090.54	0	-1.11936	3	K	M(ox)TQIMFETFNTPAMYVAIQAVLSLYASGR	T	sp|P63260|ACTG_MOUSE	274	223	2.30942e-25	6.05349e-18
Issac_4_1_NAQ444_J100_190802_FIXED_rere.mzML	51285	HCD	850.728	0	-1.72187	3	K	LCYVALDFEQEMATAASSSSLEK	S	sp|P63260|ACTG_MOUSE	110	53	7.75901e-13	1.98274e-05
Issac_4_1_NAQ444_J100_190802_FIXED_rere.mzML	51318	HCD	818.157	0	0.969811	4	K	MTQIMFETFNTPAM(ox)YVAIQAVLSLYASGR	T	sp|P63260|ACTG_MOUSE	152	90	1.92329e-15	5.04136e-08
Issac_4_1_NAQ444_J100_190802_FIXED_rere.mzML	51361	HCD	851.063	1	-0.836195	3	K	LCYVALDFEQEMATAASSSSLEK	S	sp|P63260|ACTG_MOUSE	183	139	1.39638e-19	3.56832e-12
Issac_4_1_NAQ444_J100_190802_FIXED_rere.mzML	51374	HCD	1095.87	0	0.891129	3	K	M(ox)TQIMFETFNTPAM(ox)YVAIQAVLSLYASGR	T	sp|P63260|ACTG_MOUSE	240	182	6.78475e-24	1.77843e-16
Issac_4_1_NAQ444_J100_190802_FIXED_rere.mzML	51419	HCD	1090.54	0	0.78355	3	K	MTQIM(ox)FETFNTPAMYVAIQAVLSLYASGR	T	sp|P63260|ACTG_MOUSE	266	201	4.69272e-23	1.23007e-15
Issac_4_1_NAQ444_J100_190802_FIXED_rere.mzML	51426	HCD	822.156	0	1.11357	4	K	M(ox)TQIM(ox)FETFNTPAMYVAIQAVLSLYASGR	T	sp|P63260|ACTG_MOUSE	118	50	5.81188e-12	0.000152342
Issac_4_1_NAQ444_J100_190802_FIXED_rere.mzML	51450	HCD	856.062	0	1.28336	3	K	LCYVALDFEQEM(ox)ATAASSSSLEK	S	sp|P63260|ACTG_MOUSE	153	116	1.96023e-19	5.00917e-12
Issac_4_1_NAQ444_J100_190802_FIXED_rere.mzML	51558	HCD	850.73	0	0.358722	3	K	LCYVALDFEQEMATAASSSSLEK	S	sp|P63260|ACTG_MOUSE	155	108	3.26014e-17	8.33096e-10
Issac_4_1_NAQ444_J100_190802_FIXED_rere.mzML	34008	HCD	791.088	0	-0.92584	3	K	FGLALAVAGGVVNSALYNVDAGHR	A	sp|P67778|PHB_MOUSE	283	276	4.09969e-28	1.05235e-20
Issac_4_1_NAQ444_J100_190802_FIXED_rere.mzML	34283	HCD	791.088	0	-0.771534	3	K	FGLALAVAGGVVNSALYNVDAGHR	A	sp|P67778|PHB_MOUSE	201	181	4.59368e-23	1.17915e-15
Issac_4_1_NAQ444_J100_190802_FIXED_rere.mzML	37533	HCD	707.051	0	-1.64014	3	R	AATFGLILDDVSLTHLTFGK	E	sp|P67778|PHB_MOUSE	145	136	1.25091e-20	3.15124e-13
Issac_4_1_NAQ444_J100_190802_FIXED_rere.mzML	35042	HCD	884.684	1	-0.396215	4	R	KLADQCTGLQGFLVFHSFGGGTGSGFTSLLM(ox)ER	L	sp|P68373|TBA1C_MOUSE	216	79	1.41375e-12	3.76293e-05
Issac_4_1_NAQ444_J100_190802_FIXED_rere.mzML	35107	HCD	884.434	0	-0.552083	4	R	KLADQCTGLQGFLVFHSFGGGTGSGFTSLLM(ox)ER	L	sp|P68373|TBA1C_MOUSE	212	69	9.35037e-12	0.000248875
Issac_4_1_NAQ444_J100_190802_FIXED_rere.mzML	35259	HCD	1293.36	0	1.79326	3	R	LISQIVSSITASLRFDGALNVDLTEFQTNLVPYPR	I	sp|P68373|TBA1C_MOUSE	125	49	9.97921e-15	2.6755e-07
Issac_4_1_NAQ444_J100_190802_FIXED_rere.mzML	35424	HCD	970.273	0	0.0629052	4	R	LISQIVSSITASLRFDGALNVDLTEFQTNLVPYPR	I	sp|P68373|TBA1C_MOUSE	242	113	2.70427e-16	7.25035e-09
Issac_4_1_NAQ444_J100_190802_FIXED_rere.mzML	35516	HCD	1293.36	0	0.84944	3	R	LISQIVSSITASLRFDGALNVDLTEFQTNLVPYPR	I	sp|P68373|TBA1C_MOUSE	337	317	4.17573e-32	1.11955e-24
Issac_4_1_NAQ444_J100_190802_FIXED_rere.mzML	35659	HCD	1293.7	1	2.37583	3	R	LISQIVSSITASLRFDGALNVDLTEFQTNLVPYPR	I	sp|P68373|TBA1C_MOUSE	223	156	6.44129e-21	1.72696e-13
Issac_4_1_NAQ444_J100_190802_FIXED_rere.mzML	35700	HCD	970.273	0	0	4	R	LISQIVSSITASLRFDGALNVDLTEFQTNLVPYPR	I	sp|P68373|TBA1C_MOUSE	202	85	3.2565e-15	8.73092e-08
Issac_4_1_NAQ444_J100_190802_FIXED_rere.mzML	36477	HCD	1136.21	0	0.214873	3	K	LADQCTGLQGFLVFHSFGGGTGSGFTSLLM(ox)ER	L	sp|P68373|TBA1C_MOUSE	330	315	1.69686e-37	4.49967e-30
Issac_4_1_NAQ444_J100_190802_FIXED_rere.mzML	36481	HCD	852.41	0	0.214809	4	K	LADQCTGLQGFLVFHSFGGGTGSGFTSLLM(ox)ER	L	sp|P68373|TBA1C_MOUSE	181	82	5.97262e-13	1.5838e-05
Issac_4_1_NAQ444_J100_190802_FIXED_rere.mzML	45386	HCD	970.273	0	0.377431	4	R	LISQIVSSITASLRFDGALNVDLTEFQTNLVPYPR	I	sp|P68373|TBA1C_MOUSE	222	102	6.8338e-15	1.83219e-07
Issac_4_1_NAQ444_J100_190802_FIXED_rere.mzML	45431	HCD	970.525	1	0.834035	4	R	LISQIVSSITASLRFDGALNVDLTEFQTNLVPYPR	I	sp|P68373|TBA1C_MOUSE	244	107	2.34395e-15	6.2843e-08
Issac_4_1_NAQ444_J100_190802_FIXED_rere.mzML	45637	HCD	970.273	0	-0.377431	4	R	LISQIVSSITASLRFDGALNVDLTEFQTNLVPYPR	I	sp|P68373|TBA1C_MOUSE	224	119	1.03826e-17	2.78366e-10
Issac_4_1_NAQ444_J100_190802_FIXED_rere.mzML	45753	HCD	1293.36	0	0	3	R	LISQIVSSITASLRFDGALNVDLTEFQTNLVPYPR	I	sp|P68373|TBA1C_MOUSE	220	143	5.33942e-19	1.43154e-11
Issac_4_1_NAQ444_J100_190802_FIXED_rere.mzML	45937	HCD	970.274	0	1.1952	4	R	LISQIVSSITASLRFDGALNVDLTEFQTNLVPYPR	I	sp|P68373|TBA1C_MOUSE	237	108	2.65832e-16	7.12715e-09
Issac_4_1_NAQ444_J100_190802_FIXED_rere.mzML	46069	HCD	1293.36	0	0.84944	3	R	LISQIVSSITASLRFDGALNVDLTEFQTNLVPYPR	I	sp|P68373|TBA1C_MOUSE	206	127	1.01761e-18	2.7283e-11
Issac_4_1_NAQ444_J100_190802_FIXED_rere.mzML	46180	HCD	970.274	0	0.880672	4	R	LISQIVSSITASLRFDGALNVDLTEFQTNLVPYPR	I	sp|P68373|TBA1C_MOUSE	235	108	9.97414e-16	2.67414e-08
Issac_4_1_NAQ444_J100_190802_FIXED_rere.mzML	46230	HCD	1293.7	1	0.488184	3	R	LISQIVSSITASLRFDGALNVDLTEFQTNLVPYPR	I	sp|P68373|TBA1C_MOUSE	174	97	4.83745e-18	1.29696e-10
Issac_4_1_NAQ444_J100_190802_FIXED_rere.mzML	46434	HCD	970.273	0	0.566146	4	R	LISQIVSSITASLRFDGALNVDLTEFQTNLVPYPR	I	sp|P68373|TBA1C_MOUSE	224	110	2.74997e-16	7.37289e-09
Issac_4_1_NAQ444_J100_190802_FIXED_rere.mzML	46550	HCD	1293.36	0	-0.471911	3	R	LISQIVSSITASLRFDGALNVDLTEFQTNLVPYPR	I	sp|P68373|TBA1C_MOUSE	192	105	6.18916e-17	1.65936e-09
Issac_4_1_NAQ444_J100_190802_FIXED_rere.mzML	46712	HCD	1293.7	1	0.676948	3	R	LISQIVSSITASLRFDGALNVDLTEFQTNLVPYPR	I	sp|P68373|TBA1C_MOUSE	148	39	1.20862e-12	3.24041e-05
Issac_4_1_NAQ444_J100_190802_FIXED_rere.mzML	46943	HCD	1293.36	0	2.17079	3	R	LISQIVSSITASLRFDGALNVDLTEFQTNLVPYPR	I	sp|P68373|TBA1C_MOUSE	192	108	3.01422e-18	8.08136e-11
Issac_4_1_NAQ444_J100_190802_FIXED_rere.mzML	46963	HCD	970.273	0	0.440336	4	R	LISQIVSSITASLRFDGALNVDLTEFQTNLVPYPR	I	sp|P68373|TBA1C_MOUSE	224	97	4.8887e-15	1.3107e-07
Issac_4_1_NAQ444_J100_190802_FIXED_rere.mzML	46989	HCD	1293.7	1	0.582566	3	R	LISQIVSSITASLRFDGALNVDLTEFQTNLVPYPR	I	sp|P68373|TBA1C_MOUSE	113	17	6.58611e-11	0.00176579
Issac_4_1_NAQ444_J100_190802_FIXED_rere.mzML	47267	HCD	1293.69	1	-1.2107	3	R	LISQIVSSITASLRFDGALNVDLTEFQTNLVPYPR	I	sp|P68373|TBA1C_MOUSE	128	67	3.15436e-16	8.45709e-09
Issac_4_1_NAQ444_J100_190802_FIXED_rere.mzML	47287	HCD	970.272	0	-1.2581	4	R	LISQIVSSITASLRFDGALNVDLTEFQTNLVPYPR	I	sp|P68373|TBA1C_MOUSE	192	72	3.72453e-13	9.98574e-06
Issac_4_1_NAQ444_J100_190802_FIXED_rere.mzML	47290	HCD	1293.36	0	-1.22697	3	R	LISQIVSSITASLRFDGALNVDLTEFQTNLVPYPR	I	sp|P68373|TBA1C_MOUSE	145	69	7.24181e-15	1.94158e-07
Issac_4_1_NAQ444_J100_190802_FIXED_rere.mzML	47926	HCD	970.273	0	-0.0629052	4	R	LISQIVSSITASLRFDGALNVDLTEFQTNLVPYPR	I	sp|P68373|TBA1C_MOUSE	178	49	3.51838e-11	0.000943305
Issac_4_1_NAQ444_J100_190802_FIXED_rere.mzML	51313	HCD	1293.7	1	1.14886	3	R	LISQIVSSITASLRFDGALNVDLTEFQTNLVPYPR	I	sp|P68373|TBA1C_MOUSE	112	31	6.94208e-12	0.000186122
Issac_4_1_NAQ444_J100_190802_FIXED_rere.mzML	51327	HCD	970.274	0	0.943577	4	R	LISQIVSSITASLRFDGALNVDLTEFQTNLVPYPR	I	sp|P68373|TBA1C_MOUSE	214	83	2.89419e-14	7.75954e-07
Issac_4_1_NAQ444_J100_190802_FIXED_rere.mzML	51329	HCD	1293.36	0	0.943822	3	R	LISQIVSSITASLRFDGALNVDLTEFQTNLVPYPR	I	sp|P68373|TBA1C_MOUSE	222	178	1.91409e-24	5.13182e-17
Issac_4_1_NAQ444_J100_190802_FIXED_rere.mzML	40240	HCD	901.426	0	-3.58859	4	R	FQSSAVM(ox)ALQEACEAYLVGLFEDTNLCAIHAK	R	sp|P68433|H31_MOUSE	266	255	3.51715e-34	9.32663e-27
Issac_4_1_NAQ444_J100_190802_FIXED_rere.mzML	40260	HCD	1201.57	0	-0.101592	3	R	FQSSAVM(ox)ALQEACEAYLVGLFEDTNLCAIHAK	R	sp|P68433|H31_MOUSE	211	192	2.52607e-29	6.69854e-22
Issac_4_1_NAQ444_J100_190802_FIXED_rere.mzML	40491	HCD	901.681	1	0.220639	4	R	FQSSAVM(ox)ALQEACEAYLVGLFEDTNLCAIHAK	R	sp|P68433|H31_MOUSE	151	59	7.96267e-14	2.11151e-06
Issac_4_1_NAQ444_J100_190802_FIXED_rere.mzML	44388	HCD	1196.24	0	3.57158	3	R	FQSSAVMALQEACEAYLVGLFEDTNLCAIHAK	R	sp|P68433|H31_MOUSE	131	38	1.17848e-12	3.12504e-05
Issac_4_1_NAQ444_J100_190802_FIXED_rere.mzML	44434	HCD	1196.58	1	4.30349	3	R	FQSSAVMALQEACEAYLVGLFEDTNLCAIHAK	R	sp|P68433|H31_MOUSE	153	62	5.58529e-14	1.48109e-06
Issac_4_1_NAQ444_J100_190802_FIXED_rere.mzML	51745	HCD	665.851	0	1.19165	4	R	EGRPSGEAFVELESEDEVKLALKK	D	sp|P70333|HNRH2_MOUSE	161	77	3.42408e-11	0.00087893
Issac_4_1_NAQ444_J100_190802_FIXED_rere.mzML	41042	HCD	886.137	0	0.137756	3	R	INALTAASEAACLIVSVDETIKNPR	S	sp|P80313|TCPH_MOUSE	340	340	1.12508e-30	2.90067e-23
Issac_4_1_NAQ444_J100_190802_FIXED_rere.mzML	41053	HCD	664.855	0	0.183604	4	R	INALTAASEAACLIVSVDETIKNPR	S	sp|P80313|TCPH_MOUSE	197	188	1.82248e-24	4.69868e-17
Issac_4_1_NAQ444_J100_190802_FIXED_rere.mzML	41303	HCD	886.14	0	2.54848	3	R	INALTAASEAACLIVSVDETIKNPR	S	sp|P80313|TCPH_MOUSE	103	61	5.94767e-14	1.53342e-06
Issac_4_1_NAQ444_J100_190802_FIXED_rere.mzML	42435	HCD	764.072	1	-1.49085	3	R	INALTAASEAACLIVSVDETIK	N	sp|P80313|TCPH_MOUSE	172	167	1.89415e-22	4.818e-15
Issac_4_1_NAQ444_J100_190802_FIXED_rere.mzML	42460	HCD	763.738	0	-0.639331	3	R	INALTAASEAACLIVSVDETIK	N	sp|P80313|TCPH_MOUSE	176	173	2.14477e-25	5.45551e-18
Issac_4_1_NAQ444_J100_190802_FIXED_rere.mzML	42715	HCD	763.738	0	0.0799163	3	R	INALTAASEAACLIVSVDETIK	N	sp|P80313|TCPH_MOUSE	100	66	3.65421e-12	9.29496e-05
Issac_4_1_NAQ444_J100_190802_FIXED_rere.mzML	38951	HCD	606.11	0	0.2014	4	K	RQVLLSAAEAAEVILRVDNIIK	A	sp|P80314|TCPB_MOUSE	203	131	1.06985e-15	2.72131e-08
Issac_4_1_NAQ444_J100_190802_FIXED_rere.mzML	42371	HCD	755.777	0	-0.807581	3	R	QVLLSAAEAAEVILRVDNIIK	A	sp|P80314|TCPB_MOUSE	204	141	7.42025e-15	1.87849e-07
Issac_4_1_NAQ444_J100_190802_FIXED_rere.mzML	32791	HCD	874.438	0	1.11679	3	K	AQDIEAGDGTTSVVIIAGSLLDSCTK	L	sp|P80315|TCPD_MOUSE	111	62	3.41407e-14	8.83982e-07
Issac_4_1_NAQ444_J100_190802_FIXED_rere.mzML	43629	HCD	883.432	1	1.19272	4	R	FQSSAVM(ox)ALQEASEAYLVGLFEDTNLCAIHAK	R	sp|P84228|H32_MOUSE	260	255	1.48918e-34	3.94895e-27
Issac_4_1_NAQ444_J100_190802_FIXED_rere.mzML	43657	HCD	883.178	0	-2.00414	4	R	FQSSAVM(ox)ALQEASEAYLVGLFEDTNLCAIHAK	R	sp|P84228|H32_MOUSE	281	279	1.18218e-36	3.13487e-29
Issac_4_1_NAQ444_J100_190802_FIXED_rere.mzML	43666	HCD	1177.57	1	-2.15966	3	R	FQSSAVM(ox)ALQEASEAYLVGLFEDTNLCAIHAK	R	sp|P84228|H32_MOUSE	244	243	1.33315e-38	3.53521e-31
Issac_4_1_NAQ444_J100_190802_FIXED_rere.mzML	43695	HCD	1177.24	0	-1.14061	3	R	FQSSAVM(ox)ALQEASEAYLVGLFEDTNLCAIHAK	R	sp|P84228|H32_MOUSE	246	241	1.50249e-37	3.98425e-30
Issac_4_1_NAQ444_J100_190802_FIXED_rere.mzML	44008	HCD	1177.57	1	-4.02612	3	R	FQSSAVM(ox)ALQEASEAYLVGLFEDTNLCAIHAK	R	sp|P84228|H32_MOUSE	181	106	2.2741e-18	6.03036e-11
Issac_4_1_NAQ444_J100_190802_FIXED_rere.mzML	44039	HCD	1177.23	0	-4.25138	3	R	FQSSAVM(ox)ALQEASEAYLVGLFEDTNLCAIHAK	R	sp|P84228|H32_MOUSE	114	45	1.01372e-13	2.68813e-06
Issac_4_1_NAQ444_J100_190802_FIXED_rere.mzML	42945	HCD	1146.58	0	1.70345	3	R	FQSAAIGALQEASEAYLVGLFEDTNLCAIHAK	R	sp|P84244|H33_MOUSE	212	184	3.31803e-27	8.79864e-20
Issac_4_1_NAQ444_J100_190802_FIXED_rere.mzML	42953	HCD	860.182	0	0	4	R	FQSAAIGALQEASEAYLVGLFEDTNLCAIHAK	R	sp|P84244|H33_MOUSE	252	227	1.92707e-28	5.11014e-21
Issac_4_1_NAQ444_J100_190802_FIXED_rere.mzML	9079	HCD	346.519	0	0	3	K	LYHAFSATK	M	sp|P97290|IC1_MOUSE	75	71	4.15034e-12	9.69247e-05
Issac_4_1_NAQ444_J100_190802_FIXED_rere.mzML	2855	HCD	438.547	0	0	3	R	TQLAPHSEQM(ox)R	E	sp|Q00623|APOA1_MOUSE	85	65	7.75007e-12	0.000184487
Issac_4_1_NAQ444_J100_190802_FIXED_rere.mzML	3404	HCD	438.547	0	0.34794	3	R	TQLAPHSEQM(ox)R	E	sp|Q00623|APOA1_MOUSE	108	76	5.56783e-12	0.00013254
Issac_4_1_NAQ444_J100_190802_FIXED_rere.mzML	5522	HCD	367.212	0	0.831061	3	R	QKLQELQGR	L	sp|Q00623|APOA1_MOUSE	89	89	1.48742e-11	0.000347365
Issac_4_1_NAQ444_J100_190802_FIXED_rere.mzML	6182	HCD	444.55	0	0.961077	3	K	SNPTLNEYHTR	A	sp|Q00623|APOA1_MOUSE	136	133	1.77474e-15	4.22469e-08
Issac_4_1_NAQ444_J100_190802_FIXED_rere.mzML	6191	HCD	666.321	0	1.0992	2	K	SNPTLNEYHTR	A	sp|Q00623|APOA1_MOUSE	125	123	1.77474e-15	4.22469e-08
Issac_4_1_NAQ444_J100_190802_FIXED_rere.mzML	6210	HCD	565.783	0	0.107877	2	N	PTLNEYHTR	A	sp|Q00623|APOA1_MOUSE	105	92	3.11207e-12	7.26776e-05
Issac_4_1_NAQ444_J100_190802_FIXED_rere.mzML	6433	HCD	444.55	0	1.02973	3	K	SNPTLNEYHTR	A	sp|Q00623|APOA1_MOUSE	85	83	7.4354e-15	1.76997e-07
Issac_4_1_NAQ444_J100_190802_FIXED_rere.mzML	8808	HCD	453.889	0	-0.9413	3	Q	DEPQSQWDKVK	D	sp|Q00623|APOA1_MOUSE	76	49	7.37445e-11	0.00175546
Issac_4_1_NAQ444_J100_190802_FIXED_rere.mzML	8966	HCD	509.283	0	0.419459	2	K	TQVQSVIDK	A	sp|Q00623|APOA1_MOUSE	90	90	7.72693e-12	0.000180451
Issac_4_1_NAQ444_J100_190802_FIXED_rere.mzML	9473	HCD	441.561	0	-0.345564	3	A	NVYVDAVKDSGR	D	sp|Q00623|APOA1_MOUSE	121	108	1.33534e-14	3.20456e-07
Issac_4_1_NAQ444_J100_190802_FIXED_rere.mzML	9494	HCD	661.838	0	-0.645544	2	A	NVYVDAVKDSGR	D	sp|Q00623|APOA1_MOUSE	94	65	2.63433e-11	0.000632191
Issac_4_1_NAQ444_J100_190802_FIXED_rere.mzML	10329	HCD	454.248	0	0	2	A	NVYVDAVK	D	sp|Q00623|APOA1_MOUSE	82	69	1.07636e-10	0.00248341
Issac_4_1_NAQ444_J100_190802_FIXED_rere.mzML	10936	HCD	489.767	0	0.436173	2	F	ANVYVDAVK	D	sp|Q00623|APOA1_MOUSE	95	82	1.0021e-11	0.000234025
Issac_4_1_NAQ444_J100_190802_FIXED_rere.mzML	11559	HCD	472.25	0	0.77546	4	R	LAELKSNPTLNEYHTR	A	sp|Q00623|APOA1_MOUSE	87	69	8.91213e-15	2.19701e-07
Issac_4_1_NAQ444_J100_190802_FIXED_rere.mzML	13300	HCD	440.23	0	0.277288	3	R	LSPVAEEFRDR	M	sp|Q00623|APOA1_MOUSE	143	142	3.36626e-14	8.01324e-07
Issac_4_1_NAQ444_J100_190802_FIXED_rere.mzML	14431	HCD	532.962	0	0.114521	3	R	QKVAPLGAELQESAR	Q	sp|Q00623|APOA1_MOUSE	114	101	5.48866e-14	1.34484e-06
Issac_4_1_NAQ444_J100_190802_FIXED_rere.mzML	14542	HCD	413.212	0	1.47709	3	K	WKEDVELYR	Q	sp|Q00623|APOA1_MOUSE	100	100	2.4006e-13	5.60623e-06
Issac_4_1_NAQ444_J100_190802_FIXED_rere.mzML	14586	HCD	619.314	0	0.0985528	2	K	WKEDVELYR	Q	sp|Q00623|APOA1_MOUSE	87	67	6.49452e-12	0.000151669
Issac_4_1_NAQ444_J100_190802_FIXED_rere.mzML	15093	HCD	465.582	0	0.196641	3	K	VQPYLDEFQKK	W	sp|Q00623|APOA1_MOUSE	145	144	4.80674e-15	1.14422e-07
Issac_4_1_NAQ444_J100_190802_FIXED_rere.mzML	15393	HCD	514.264	0	0.949477	3	D	FANVYVDAVKDSGR	D	sp|Q00623|APOA1_MOUSE	157	124	5.23022e-16	1.27329e-08
Issac_4_1_NAQ444_J100_190802_FIXED_rere.mzML	15674	HCD	524.276	0	-1.74627	2	R	LSPVAEEFR	D	sp|Q00623|APOA1_MOUSE	112	112	3.60221e-12	8.41241e-05
Issac_4_1_NAQ444_J100_190802_FIXED_rere.mzML	16149	HCD	456.91	0	-0.200374	3	V	KDFANVYVDAVK	D	sp|Q00623|APOA1_MOUSE	94	72	8.85925e-12	0.000212606
Issac_4_1_NAQ444_J100_190802_FIXED_rere.mzML	16173	HCD	670.862	0	0.454901	2	K	VAPLGAELQESAR	Q	sp|Q00623|APOA1_MOUSE	128	128	1.28168e-15	3.09879e-08
Issac_4_1_NAQ444_J100_190802_FIXED_rere.mzML	16180	HCD	684.862	0	0.267361	2	V	KDFANVYVDAVK	D	sp|Q00623|APOA1_MOUSE	113	94	1.16777e-14	2.80244e-07
Issac_4_1_NAQ444_J100_190802_FIXED_rere.mzML	16949	HCD	563.301	0	1.08353	2	D	FANVYVDAVK	D	sp|Q00623|APOA1_MOUSE	136	123	3.79462e-13	8.95237e-06
Issac_4_1_NAQ444_J100_190802_FIXED_rere.mzML	17027	HCD	471.496	0	-0.970873	4	K	VKDFANVYVDAVKDSGR	D	sp|Q00623|APOA1_MOUSE	81	49	1.12161e-12	2.78101e-05
Issac_4_1_NAQ444_J100_190802_FIXED_rere.mzML	17162	HCD	633.823	0	2.31113	2	K	VQPYLDEFQK	K	sp|Q00623|APOA1_MOUSE	84	64	1.04006e-10	0.00245375
Issac_4_1_NAQ444_J100_190802_FIXED_rere.mzML	17889	HCD	489.933	0	1.1835	3	K	VKDFANVYVDAVK	D	sp|Q00623|APOA1_MOUSE	94	84	1.51935e-14	3.67342e-07
Issac_4_1_NAQ444_J100_190802_FIXED_rere.mzML	18822	HCD	552.607	0	3.09259	3	K	DFANVYVDAVKDSGR	D	sp|Q00623|APOA1_MOUSE	157	145	1.44048e-18	3.52949e-11
Issac_4_1_NAQ444_J100_190802_FIXED_rere.mzML	19447	HCD	620.814	0	0.589888	2	K	DFANVYVDAVK	D	sp|Q00623|APOA1_MOUSE	135	130	2.97442e-15	7.08047e-08
Issac_4_1_NAQ444_J100_190802_FIXED_rere.mzML	21402	HCD	909.977	0	0.804881	2	K	TQVQSVIDKASETLTAQ	-	sp|Q00623|APOA1_MOUSE	135	75	9.31102e-13	2.30864e-05
Issac_4_1_NAQ444_J100_190802_FIXED_rere.mzML	21833	HCD	533.745	0	-0.343058	2	R	DFWDNLEK	E	sp|Q00623|APOA1_MOUSE	77	70	1.28171e-11	0.000295722
Issac_4_1_NAQ444_J100_190802_FIXED_rere.mzML	23530	HCD	606.087	0	1.61126	4	K	VAPLGAELQESARQKLQELQGR	L	sp|Q00623|APOA1_MOUSE	122	63	2.41484e-11	0.000614246
Issac_4_1_NAQ444_J100_190802_FIXED_rere.mzML	24269	HCD	428.577	0	1.35293	3	R	FSGLWYAIAKK	D	sp|Q00724|RET4_MOUSE	64	60	1.34979e-12	3.21312e-05
Issac_4_1_NAQ444_J100_190802_FIXED_rere.mzML	25122	HCD	501.259	0	0.121764	3	K	M(ox)KYWGVASFLQR	G	sp|Q00724|RET4_MOUSE	77	65	7.75821e-12	0.000186183
Issac_4_1_NAQ444_J100_190802_FIXED_rere.mzML	27779	HCD	578.313	0	-0.10554	2	R	FSGLWYAIAK	K	sp|Q00724|RET4_MOUSE	119	119	6.49536e-14	1.5324e-06
Issac_4_1_NAQ444_J100_190802_FIXED_rere.mzML	28238	HCD	613.82	0	1.19322	2	K	YWGVASFLQR	G	sp|Q00724|RET4_MOUSE	84	80	1.10505e-13	2.60707e-06
Issac_4_1_NAQ444_J100_190802_FIXED_rere.mzML	4219	HCD	453.575	0	-0.470977	3	G	KM(ox)QHLEQTLSK	E	sp|Q00896|A1AT3_MOUSE	121	86	1.39225e-11	0.000331418
Issac_4_1_NAQ444_J100_190802_FIXED_rere.mzML	4464	HCD	472.582	0	-0.258305	3	D	GKM(ox)QHLEQTLSK	E	sp|Q00896|A1AT3_MOUSE	84	59	6.52153e-11	0.00156505
Issac_4_1_NAQ444_J100_190802_FIXED_rere.mzML	5028	HCD	542.293	0	0.11255	2	M	QHLEQTLSK	E	sp|Q00896|A1AT3_MOUSE	89	76	8.86319e-11	0.00206986
Issac_4_1_NAQ444_J100_190802_FIXED_rere.mzML	5801	HCD	410.877	0	0.742744	3	K	M(ox)QHLEQTLSK	E	sp|Q00896|A1AT3_MOUSE	86	86	3.39809e-13	8.01687e-06
Issac_4_1_NAQ444_J100_190802_FIXED_rere.mzML	5830	HCD	615.811	0	0.198227	2	K	M(ox)QHLEQTLSK	E	sp|Q00896|A1AT3_MOUSE	79	66	9.13215e-12	0.000215448
Issac_4_1_NAQ444_J100_190802_FIXED_rere.mzML	16153	HCD	562.303	0	0	2	R	LSISGEYNLK	T	sp|Q00896|A1AT3_MOUSE	154	154	5.9729e-13	1.40914e-05
Issac_4_1_NAQ444_J100_190802_FIXED_rere.mzML	16881	HCD	327.86	0	1.4893	3	R	LAQIHFPR	L	sp|Q00896|A1AT3_MOUSE	74	74	5.60705e-11	0.00129368
Issac_4_1_NAQ444_J100_190802_FIXED_rere.mzML	16908	HCD	491.285	0	0.621179	2	R	LAQIHFPR	L	sp|Q00896|A1AT3_MOUSE	101	101	2.566e-11	0.000592037
Issac_4_1_NAQ444_J100_190802_FIXED_rere.mzML	21372	HCD	502.276	0	-0.729102	2	A	VFLLPDDGK	M	sp|Q00896|A1AT3_MOUSE	107	94	4.36486e-11	0.00101935
Issac_4_1_NAQ444_J100_190802_FIXED_rere.mzML	21626	HCD	632.668	0	-0.675308	3	I	SGEYNLKTLM(ox)SPLGITR	I	sp|Q00896|A1AT3_MOUSE	160	124	5.3863e-16	1.33552e-08
Issac_4_1_NAQ444_J100_190802_FIXED_rere.mzML	21992	HCD	584.65	0	0.52198	3	G	EYNLKTLM(ox)SPLGITR	I	sp|Q00896|A1AT3_MOUSE	167	152	3.07763e-17	7.54085e-10
Issac_4_1_NAQ444_J100_190802_FIXED_rere.mzML	22851	HCD	692.365	0	-1.41047	4	R	IFNNGADLSGITEENAPLKLSQAVHK	A	sp|Q00896|A1AT3_MOUSE	225	155	5.67486e-16	1.46935e-08
Issac_4_1_NAQ444_J100_190802_FIXED_rere.mzML	23398	HCD	699.373	0	-0.349085	3	L	SISGEYNLKTLM(ox)SPLGITR	I	sp|Q00896|A1AT3_MOUSE	151	108	5.55941e-15	1.39339e-07
Issac_4_1_NAQ444_J100_190802_FIXED_rere.mzML	24047	HCD	561.317	0	-0.217471	4	R	RLAQIHFPRLSISGEYNLK	T	sp|Q00896|A1AT3_MOUSE	164	97	9.22847e-14	2.31299e-06
Issac_4_1_NAQ444_J100_190802_FIXED_rere.mzML	25919	HCD	737.068	0	0.165616	3	R	LSISGEYNLKTLM(ox)SPLGITR	I	sp|Q00896|A1AT3_MOUSE	202	189	9.85099e-21	2.48162e-13
Issac_4_1_NAQ444_J100_190802_FIXED_rere.mzML	25935	HCD	696.053	0	0	3	R	LAQIHFPRLSISGEYNLK	T	sp|Q00896|A1AT3_MOUSE	113	66	5.97837e-11	0.00149051
Issac_4_1_NAQ444_J100_190802_FIXED_rere.mzML	25988	HCD	522.291	0	-0.350581	4	R	LAQIHFPRLSISGEYNLK	T	sp|Q00896|A1AT3_MOUSE	152	105	2.35408e-15	5.86911e-08
Issac_4_1_NAQ444_J100_190802_FIXED_rere.mzML	28355	HCD	666.373	0	0.274779	5	R	RLAQIHFPRLSISGEYNLKTLM(ox)SPLGITR	I	sp|Q00896|A1AT3_MOUSE	246	144	9.66574e-18	2.5336e-10
Issac_4_1_NAQ444_J100_190802_FIXED_rere.mzML	28407	HCD	555.479	0	-0.219757	6	R	RLAQIHFPRLSISGEYNLKTLM(ox)SPLGITR	I	sp|Q00896|A1AT3_MOUSE	194	64	5.76209e-11	0.00151037
Issac_4_1_NAQ444_J100_190802_FIXED_rere.mzML	28604	HCD	666.573	1	-0.530609	5	R	RLAQIHFPRLSISGEYNLKTLM(ox)SPLGITR	I	sp|Q00896|A1AT3_MOUSE	210	102	2.02208e-14	5.30031e-07
Issac_4_1_NAQ444_J100_190802_FIXED_rere.mzML	29803	HCD	793.689	0	-0.384503	4	R	LAQIHFPRLSISGEYNLKTLM(ox)SPLGITR	I	sp|Q00896|A1AT3_MOUSE	279	207	1.40472e-20	3.66735e-13
Issac_4_1_NAQ444_J100_190802_FIXED_rere.mzML	29806	HCD	635.152	0	-0.384381	5	R	LAQIHFPRLSISGEYNLKTLM(ox)SPLGITR	I	sp|Q00896|A1AT3_MOUSE	263	174	9.59575e-20	2.5052e-12
Issac_4_1_NAQ444_J100_190802_FIXED_rere.mzML	29861	HCD	1057.92	0	-0.346162	3	R	LAQIHFPRLSISGEYNLKTLM(ox)SPLGITR	I	sp|Q00896|A1AT3_MOUSE	258	147	1.73109e-15	4.51942e-08
Issac_4_1_NAQ444_J100_190802_FIXED_rere.mzML	30078	HCD	635.153	0	0	5	R	LAQIHFPRLSISGEYNLKTLM(ox)SPLGITR	I	sp|Q00896|A1AT3_MOUSE	272	135	3.84175e-16	1.00298e-08
Issac_4_1_NAQ444_J100_190802_FIXED_rere.mzML	30084	HCD	793.688	0	-1.53801	4	R	LAQIHFPRLSISGEYNLKTLM(ox)SPLGITR	I	sp|Q00896|A1AT3_MOUSE	237	194	1.38764e-22	3.62275e-15
Issac_4_1_NAQ444_J100_190802_FIXED_rere.mzML	30126	HCD	793.941	1	0.711993	4	R	LAQIHFPRLSISGEYNLKTLM(ox)SPLGITR	I	sp|Q00896|A1AT3_MOUSE	246	186	2.01499e-21	5.26059e-14
Issac_4_1_NAQ444_J100_190802_FIXED_rere.mzML	38269	HCD	625.35	0	-0.780812	4	K	KLDQDTVFALANYILFKGKWK	K	sp|Q00896|A1AT3_MOUSE	138	81	5.19302e-13	1.31465e-05
Issac_4_1_NAQ444_J100_190802_FIXED_rere.mzML	38401	HCD	728.74	0	-0.167509	3	K	KLDQDTVFALANYILFKGK	W	sp|Q00896|A1AT3_MOUSE	173	156	1.94705e-19	4.88003e-12
Issac_4_1_NAQ444_J100_190802_FIXED_rere.mzML	38424	HCD	546.807	0	-0.111621	4	K	KLDQDTVFALANYILFKGK	W	sp|Q00896|A1AT3_MOUSE	168	158	4.14783e-20	1.0396e-12
Issac_4_1_NAQ444_J100_190802_FIXED_rere.mzML	40753	HCD	686.042	0	0.266901	3	K	LDQDTVFALANYILFKGK	W	sp|Q00896|A1AT3_MOUSE	83	37	1.27069e-11	0.000316804
Issac_4_1_NAQ444_J100_190802_FIXED_rere.mzML	40770	HCD	686.376	1	-0.770026	3	K	LDQDTVFALANYILFKGK	W	sp|Q00896|A1AT3_MOUSE	63	32	1.41264e-12	3.52195e-05
Issac_4_1_NAQ444_J100_190802_FIXED_rere.mzML	41000	HCD	667.034	0	-1.00652	3	K	KLDQDTVFALANYILFK	G	sp|Q00896|A1AT3_MOUSE	129	123	7.15764e-18	1.77472e-10
Issac_4_1_NAQ444_J100_190802_FIXED_rere.mzML	41035	HCD	1000.05	0	0	2	K	KLDQDTVFALANYILFK	G	sp|Q00896|A1AT3_MOUSE	181	173	1.3567e-20	3.36391e-13
Issac_4_1_NAQ444_J100_190802_FIXED_rere.mzML	41273	HCD	667.033	0	-2.37906	3	K	KLDQDTVFALANYILFK	G	sp|Q00896|A1AT3_MOUSE	131	119	3.66915e-16	9.09757e-09
Issac_4_1_NAQ444_J100_190802_FIXED_rere.mzML	43340	HCD	936.002	0	1.36938	2	K	LDQDTVFALANYILFK	G	sp|Q00896|A1AT3_MOUSE	157	147	4.43039e-17	1.09217e-09
Issac_4_1_NAQ444_J100_190802_FIXED_rere.mzML	15532	HCD	554.803	0	0	2	R	LSISGNYNLK	T	sp|Q00897|A1AT4_MOUSE	116	116	3.06441e-13	7.22965e-06
Issac_4_1_NAQ444_J100_190802_FIXED_rere.mzML	26331	HCD	674.371	0	-0.0905068	5	R	RSDAQIHIPRLSISGNYNLKTLM(ox)SPLGITR	I	sp|Q00897|A1AT4_MOUSE	267	161	5.94934e-20	1.5656e-12
Issac_4_1_NAQ444_J100_190802_FIXED_rere.mzML	27477	HCD	643.151	0	0.569401	5	R	SDAQIHIPRLSISGNYNLKTLM(ox)SPLGITR	I	sp|Q00897|A1AT4_MOUSE	263	151	1.97349e-16	5.17294e-09
Issac_4_1_NAQ444_J100_190802_FIXED_rere.mzML	27481	HCD	803.688	0	0.987271	4	R	SDAQIHIPRLSISGNYNLKTLM(ox)SPLGITR	I	sp|Q00897|A1AT4_MOUSE	258	173	5.53539e-19	1.45095e-11
Issac_4_1_NAQ444_J100_190802_FIXED_rere.mzML	28163	HCD	616.854	0	1.2863	2	K	ELISQFLLNR	R	sp|Q00897|A1AT4_MOUSE	120	117	2.84427e-12	6.71029e-05
Issac_4_1_NAQ444_J100_190802_FIXED_rere.mzML	5402	HCD	359.186	0	1.52934	3	K	KPFDPENTK	Q	sp|Q00898|A1AT5_MOUSE	58	52	4.23327e-11	0.000988615
Issac_4_1_NAQ444_J100_190802_FIXED_rere.mzML	9945	HCD	463.911	0	0.7894	3	K	WKKPFDPENTK	Q	sp|Q00898|A1AT5_MOUSE	95	90	3.26214e-15	7.76539e-08
Issac_4_1_NAQ444_J100_190802_FIXED_rere.mzML	12984	HCD	550.298	0	-0.77639	2	E	HSQSPLFVGK	V	sp|Q00898|A1AT5_MOUSE	103	75	4.79159e-11	0.00113045
Issac_4_1_NAQ444_J100_190802_FIXED_rere.mzML	13322	HCD	410.216	0	0.446364	3	E	EHSQSPLFVGK	V	sp|Q00898|A1AT5_MOUSE	84	61	3.92617e-11	0.000934608
Issac_4_1_NAQ444_J100_190802_FIXED_rere.mzML	15033	HCD	316.531	0	0	3	R	LAQIHIPR	L	sp|Q00898|A1AT5_MOUSE	95	95	9.99194e-11	0.00230538
Issac_4_1_NAQ444_J100_190802_FIXED_rere.mzML	15065	HCD	474.293	0	0.19303	2	R	LAQIHIPR	L	sp|Q00898|A1AT5_MOUSE	110	110	9.99194e-11	0.00230538
Issac_4_1_NAQ444_J100_190802_FIXED_rere.mzML	15812	HCD	502.253	0	1.39751	3	I	FEEHSQSPLFVGK	V	sp|Q00898|A1AT5_MOUSE	94	81	4.56098e-14	1.10273e-06
Issac_4_1_NAQ444_J100_190802_FIXED_rere.mzML	18328	HCD	617.331	0	2.86722	2	L	ETLM(ox)SPLGITR	I	sp|Q00898|A1AT5_MOUSE	110	97	1.96972e-12	4.68884e-05
Issac_4_1_NAQ444_J100_190802_FIXED_rere.mzML	21535	HCD	988.503	0	1.17316	2	R	IFNSGADLSGITEENAPLK	L	sp|Q00898|A1AT5_MOUSE	231	220	1.0065e-21	2.52265e-14
Issac_4_1_NAQ444_J100_190802_FIXED_rere.mzML	21547	HCD	659.338	0	1.20342	3	R	IFNSGADLSGITEENAPLK	L	sp|Q00898|A1AT5_MOUSE	81	49	9.92159e-12	0.000248672
Issac_4_1_NAQ444_J100_190802_FIXED_rere.mzML	23146	HCD	685.614	0	0.445114	4	R	IFNSGADLSGITEENAPLKLSQAVHK	A	sp|Q00898|A1AT5_MOUSE	211	141	4.0929e-16	1.05975e-08
Issac_4_1_NAQ444_J100_190802_FIXED_rere.mzML	24727	HCD	869.445	0	-0.982801	2	G	NYNLETLM(ox)SPLGITR	I	sp|Q00898|A1AT5_MOUSE	122	86	1.72606e-12	4.22922e-05
Issac_4_1_NAQ444_J100_190802_FIXED_rere.mzML	24804	HCD	812.425	0	1.05178	2	N	YNLETLM(ox)SPLGITR	I	sp|Q00898|A1AT5_MOUSE	99	55	7.71945e-12	0.000187929
Issac_4_1_NAQ444_J100_190802_FIXED_rere.mzML	26401	HCD	784.752	1	-0.362217	3	P	RLSISGNYNLETLM(ox)SPLGITR	I	sp|Q00898|A1AT5_MOUSE	150	96	4.83707e-14	1.22454e-06
Issac_4_1_NAQ444_J100_190802_FIXED_rere.mzML	26433	HCD	784.419	0	1.78962	3	P	RLSISGNYNLETLM(ox)SPLGITR	I	sp|Q00898|A1AT5_MOUSE	150	77	1.06599e-11	0.000269864
Issac_4_1_NAQ444_J100_190802_FIXED_rere.mzML	28048	HCD	732.385	0	1.08339	3	R	LSISGNYNLETLM(ox)SPLGITR	I	sp|Q00898|A1AT5_MOUSE	150	146	6.36468e-20	1.60336e-12
Issac_4_1_NAQ444_J100_190802_FIXED_rere.mzML	28072	HCD	1098.08	0	2.7792	2	R	LSISGNYNLETLM(ox)SPLGITR	I	sp|Q00898|A1AT5_MOUSE	218	218	9.15664e-24	2.3067e-16
Issac_4_1_NAQ444_J100_190802_FIXED_rere.mzML	28325	HCD	732.717	1	-1.72135	3	R	LSISGNYNLETLM(ox)SPLGITR	I	sp|Q00898|A1AT5_MOUSE	128	68	1.96898e-11	0.000496018
Issac_4_1_NAQ444_J100_190802_FIXED_rere.mzML	28368	HCD	732.385	0	1.08339	3	R	LSISGNYNLETLM(ox)SPLGITR	I	sp|Q00898|A1AT5_MOUSE	111	63	4.89502e-12	0.000123313
Issac_4_1_NAQ444_J100_190802_FIXED_rere.mzML	29416	HCD	656.765	0	-0.743463	5	R	RLAQIHIPRLSISGNYNLETLM(ox)SPLGITR	I	sp|Q00898|A1AT5_MOUSE	234	82	8.60684e-12	0.000225604
Issac_4_1_NAQ444_J100_190802_FIXED_rere.mzML	30969	HCD	781.68	0	-0.546574	4	R	LAQIHIPRLSISGNYNLETLM(ox)SPLGITR	I	sp|Q00898|A1AT5_MOUSE	246	83	1.03373e-10	0.0026988
Issac_4_1_NAQ444_J100_190802_FIXED_rere.mzML	31004	HCD	1041.9	0	-0.468643	3	R	LAQIHIPRLSISGNYNLETLM(ox)SPLGITR	I	sp|Q00898|A1AT5_MOUSE	300	197	9.02068e-18	2.35506e-10
Issac_4_1_NAQ444_J100_190802_FIXED_rere.mzML	31237	HCD	781.679	0	-0.78082	4	R	LAQIHIPRLSISGNYNLETLM(ox)SPLGITR	I	sp|Q00898|A1AT5_MOUSE	247	87	3.59213e-11	0.00093781
Issac_4_1_NAQ444_J100_190802_FIXED_rere.mzML	31262	HCD	1041.9	0	-0.702965	3	R	LAQIHIPRLSISGNYNLETLM(ox)SPLGITR	I	sp|Q00898|A1AT5_MOUSE	253	119	5.77276e-13	1.50712e-05
Issac_4_1_NAQ444_J100_190802_FIXED_rere.mzML	31461	HCD	1042.24	1	0.723164	3	R	LAQIHIPRLSISGNYNLETLM(ox)SPLGITR	I	sp|Q00898|A1AT5_MOUSE	123	28	8.36644e-11	0.00218426
Issac_4_1_NAQ444_J100_190802_FIXED_rere.mzML	31515	HCD	781.679	0	-0.936984	4	R	LAQIHIPRLSISGNYNLETLM(ox)SPLGITR	I	sp|Q00898|A1AT5_MOUSE	242	92	1.09876e-11	0.000286858
Issac_4_1_NAQ444_J100_190802_FIXED_rere.mzML	37387	HCD	635.862	0	-0.95988	4	K	KLEQDTVFVLANYILFKGKWK	K	sp|Q00898|A1AT5_MOUSE	146	74	4.31833e-12	0.000109321
Issac_4_1_NAQ444_J100_190802_FIXED_rere.mzML	37515	HCD	742.756	0	0	3	K	KLEQDTVFVLANYILFKGK	W	sp|Q00898|A1AT5_MOUSE	198	169	6.38016e-19	1.5991e-11
Issac_4_1_NAQ444_J100_190802_FIXED_rere.mzML	37518	HCD	557.319	0	0	4	K	KLEQDTVFVLANYILFKGK	W	sp|Q00898|A1AT5_MOUSE	178	160	3.44038e-18	8.62286e-11
Issac_4_1_NAQ444_J100_190802_FIXED_rere.mzML	40458	HCD	681.385	1	0.747856	3	K	KLEQDTVFVLANYILFK	G	sp|Q00898|A1AT5_MOUSE	156	130	2.11406e-16	5.24176e-09
Issac_4_1_NAQ444_J100_190802_FIXED_rere.mzML	40470	HCD	681.05	0	-1.16505	3	K	KLEQDTVFVLANYILFK	G	sp|Q00898|A1AT5_MOUSE	155	136	1.92353e-17	4.76934e-10
Issac_4_1_NAQ444_J100_190802_FIXED_rere.mzML	40538	HCD	1021.07	0	0.179327	2	K	KLEQDTVFVLANYILFK	G	sp|Q00898|A1AT5_MOUSE	178	169	4.36618e-19	1.08258e-11
Issac_4_1_NAQ444_J100_190802_FIXED_rere.mzML	40743	HCD	681.05	0	-0.358477	3	K	KLEQDTVFVLANYILFK	G	sp|Q00898|A1AT5_MOUSE	151	132	2.44169e-17	6.0541e-10
Issac_4_1_NAQ444_J100_190802_FIXED_rere.mzML	40968	HCD	681.384	1	-1.04453	3	K	KLEQDTVFVLANYILFK	G	sp|Q00898|A1AT5_MOUSE	79	56	1.07283e-12	2.66005e-05
Issac_4_1_NAQ444_J100_190802_FIXED_rere.mzML	41008	HCD	681.049	0	-2.59896	3	K	KLEQDTVFVLANYILFK	G	sp|Q00898|A1AT5_MOUSE	76	48	4.56908e-12	0.000113289
Issac_4_1_NAQ444_J100_190802_FIXED_rere.mzML	43038	HCD	638.352	0	0.478068	3	K	LEQDTVFVLANYILFK	G	sp|Q00898|A1AT5_MOUSE	109	56	2.60283e-11	0.000641648
Issac_4_1_NAQ444_J100_190802_FIXED_rere.mzML	24625	HCD	663.319	0	0.736118	2	K	TGTWSFLPTCR	E	sp|Q01339|APOH_MOUSE	93	69	5.49177e-11	0.00130729
Issac_4_1_NAQ444_J100_190802_FIXED_rere.mzML	47080	HCD	772.78	0	0.394907	3	K	IIPAIATTTAAVVGLVCLELYK	V	sp|Q02053|UBA1_MOUSE	129	97	2.52317e-15	6.41801e-08
Issac_4_1_NAQ444_J100_190802_FIXED_rere.mzML	36227	HCD	780.06	0	-1.01717	3	R	EVAAFAQFGSDLDAATQQLLSR	G	sp|Q03265|ATPA_MOUSE	154	129	4.79466e-18	1.21958e-10
Issac_4_1_NAQ444_J100_190802_FIXED_rere.mzML	36295	HCD	780.395	1	-0.285996	3	R	EVAAFAQFGSDLDAATQQLLSR	G	sp|Q03265|ATPA_MOUSE	106	58	4.39342e-11	0.00111752
Issac_4_1_NAQ444_J100_190802_FIXED_rere.mzML	11078	HCD	457.593	0	0.0666916	3	Q	VEASLQPETLRK	W	sp|Q03734|SPA3M_MOUSE	135	105	7.23476e-12	0.000173621
Issac_4_1_NAQ444_J100_190802_FIXED_rere.mzML	12195	HCD	591.976	0	-0.824832	3	R	M(ox)QQVEASLQPETLRK	W	sp|Q03734|SPA3M_MOUSE	128	96	4.45241e-14	1.09093e-06
Issac_4_1_NAQ444_J100_190802_FIXED_rere.mzML	14184	HCD	701.349	0	1.65348	3	P	DQGRM(ox)QQVEASLQPETLR	K	sp|Q03734|SPA3M_MOUSE	146	81	4.84847e-12	0.00012088
Issac_4_1_NAQ444_J100_190802_FIXED_rere.mzML	14493	HCD	685.867	0	-0.800908	2	Q	QVEASLQPETLR	K	sp|Q03734|SPA3M_MOUSE	111	86	3.12788e-11	0.000750634
Issac_4_1_NAQ444_J100_190802_FIXED_rere.mzML	14590	HCD	749.897	0	0	2	M	QQVEASLQPETLR	K	sp|Q03734|SPA3M_MOUSE	157	142	1.99687e-13	4.82794e-06
Issac_4_1_NAQ444_J100_190802_FIXED_rere.mzML	14776	HCD	823.413	0	-1.92724	2	R	M(ox)QQVEASLQPETLR	K	sp|Q03734|SPA3M_MOUSE	157	133	3.12808e-14	7.61524e-07
Issac_4_1_NAQ444_J100_190802_FIXED_rere.mzML	15705	HCD	771.727	1	-1.55518	3	I	LPDQGRM(ox)QQVEASLQPETLR	K	sp|Q03734|SPA3M_MOUSE	92	45	3.85327e-11	0.000970699
Issac_4_1_NAQ444_J100_190802_FIXED_rere.mzML	44390	HCD	774.952	0	-0.0787599	4	K	KMALKNPDKNIVFSPLSISAALALVSLGAK	G	sp|Q03734|SPA3M_MOUSE	180	75	2.52818e-11	0.000665302
Issac_4_1_NAQ444_J100_190802_FIXED_rere.mzML	45455	HCD	842.482	0	-0.652021	3	K	NPDKNIVFSPLSISAALALVSLGAK	G	sp|Q03734|SPA3M_MOUSE	218	194	2.06164e-22	5.31528e-15
Issac_4_1_NAQ444_J100_190802_FIXED_rere.mzML	47755	HCD	713.731	1	-0.0560543	3	K	GVYVQASTLGSLEALLEFLK	T	sp|Q05D44|IF2P_MOUSE	132	108	1.97302e-14	4.97036e-07
Issac_4_1_NAQ444_J100_190802_FIXED_rere.mzML	47771	HCD	713.397	0	0.513335	3	K	GVYVQASTLGSLEALLEFLK	T	sp|Q05D44|IF2P_MOUSE	136	123	8.3509e-17	2.10372e-09
Issac_4_1_NAQ444_J100_190802_FIXED_rere.mzML	47778	HCD	1069.59	0	0.342384	2	K	GVYVQASTLGSLEALLEFLK	T	sp|Q05D44|IF2P_MOUSE	204	196	1.6403e-20	4.13217e-13
Issac_4_1_NAQ444_J100_190802_FIXED_rere.mzML	40445	HCD	1026.56	0	-0.237825	3	R	LVALNSDKNTLISPVSISM(ox)ALAM(ox)LSLSTR	G	sp|Q06770|CBG_MOUSE	203	159	5.10275e-20	1.33754e-12
Issac_4_1_NAQ444_J100_190802_FIXED_rere.mzML	40446	HCD	1026.56	0	-0.237825	3	R	LVALNSDKNTLISPVSISM(ox)ALAM(ox)LSLSTR	G	sp|Q06770|CBG_MOUSE	190	142	3.81919e-20	1.00109e-12
Issac_4_1_NAQ444_J100_190802_FIXED_rere.mzML	40605	HCD	1026.89	1	-0.811884	3	R	LVALNSDKNTLISPVSISM(ox)ALAM(ox)LSLSTR	G	sp|Q06770|CBG_MOUSE	189	136	1.28115e-17	3.35816e-10
Issac_4_1_NAQ444_J100_190802_FIXED_rere.mzML	40699	HCD	1026.56	0	0.118912	3	R	LVALNSDKNTLISPVSISM(ox)ALAM(ox)LSLSTR	G	sp|Q06770|CBG_MOUSE	185	163	2.99311e-24	7.84558e-17
Issac_4_1_NAQ444_J100_190802_FIXED_rere.mzML	20666	HCD	553.786	0	1.43279	2	K	LWAFDAAQGK	C	sp|Q07456|AMBP_MOUSE	90	86	2.12683e-13	5.01768e-06
Issac_4_1_NAQ444_J100_190802_FIXED_rere.mzML	41092	HCD	898.796	1	0.498956	3	R	VSGYLNLAADLAHNFTDGLAIGASFR	G	sp|Q31125|S39A7_MOUSE	174	142	1.03028e-20	2.66763e-13
Issac_4_1_NAQ444_J100_190802_FIXED_rere.mzML	46502	HCD	965.848	0	-1.70622	3	R	VGATAAVYSAAILEYLTAEVLELAGNASK	D	sp|Q3THW5|H2AV_MOUSE	159	128	1.58139e-20	4.14517e-13
Issac_4_1_NAQ444_J100_190802_FIXED_rere.mzML	36924	HCD	948.152	1	1.37451	3	R	VELLGETSIAECLTYLDNGVVFVGSR	L	sp|Q3U1J4|DDB1_MOUSE	163	115	2.2541e-17	5.83638e-10
Issac_4_1_NAQ444_J100_190802_FIXED_rere.mzML	48211	HCD	899.47	0	-3.86782	3	R	VTEILGFEDDVVIEFIFNQLEVK	N	sp|Q52KI8|SRRM1_MOUSE	128	60	3.33269e-12	8.51635e-05
Issac_4_1_NAQ444_J100_190802_FIXED_rere.mzML	48227	HCD	899.808	1	-0.383741	3	R	VTEILGFEDDVVIEFIFNQLEVK	N	sp|Q52KI8|SRRM1_MOUSE	112	62	7.456e-13	1.90531e-05
Issac_4_1_NAQ444_J100_190802_FIXED_rere.mzML	11781	HCD	396.196	0	0.308106	3	K	SEFYLDEKR	S	sp|Q5I2A0|SPA3G_MOUSE	100	99	2.97032e-12	6.93673e-05
Issac_4_1_NAQ444_J100_190802_FIXED_rere.mzML	45792	HCD	1067.85	1	-1.12379	3	R	ALEENEISEHCFDLIFAFDEIVALGYR	E	sp|Q5XJY5|COPD_MOUSE	191	121	6.77725e-17	1.76214e-09
Issac_4_1_NAQ444_J100_190802_FIXED_rere.mzML	45872	HCD	1067.51	0	-0.11435	3	R	ALEENEISEHCFDLIFAFDEIVALGYR	E	sp|Q5XJY5|COPD_MOUSE	193	136	1.97074e-18	5.12408e-11
Issac_4_1_NAQ444_J100_190802_FIXED_rere.mzML	3611	HCD	395.178	0	-0.15445	3	R	SYPTYCHQK	S	sp|Q61129|CFAI_MOUSE	53	50	2.74007e-12	6.39901e-05
Issac_4_1_NAQ444_J100_190802_FIXED_rere.mzML	28358	HCD	576.284	0	1.48277	3	R	VANYFDWISYHVGR	S	sp|Q61129|CFAI_MOUSE	67	36	8.12508e-11	0.00197804
Issac_4_1_NAQ444_J100_190802_FIXED_rere.mzML	27193	HCD	568.814	0	-0.643815	2	K	AGLQAFFQVR	D	sp|Q61147|CERU_MOUSE	104	89	2.00738e-11	0.000473587
Issac_4_1_NAQ444_J100_190802_FIXED_rere.mzML	34969	HCD	585.678	0	-0.833702	3	K	TIDKPAWLGFLGPVIK	A	sp|Q61147|CERU_MOUSE	107	96	3.85146e-14	9.49458e-07
Issac_4_1_NAQ444_J100_190802_FIXED_rere.mzML	51507	HCD	921.087	1	-2.16465	3	K	GEFYVIEYAACDATYNEIVTFER	L	sp|Q61584|FXR1_MOUSE	142	85	9.45849e-15	2.41702e-07
Issac_4_1_NAQ444_J100_190802_FIXED_rere.mzML	14148	HCD	490.751	0	-0.0621855	2	R	VGYVSGWGR	N	sp|Q61646|HPT_MOUSE	108	108	1.64912e-13	3.85126e-06
Issac_4_1_NAQ444_J100_190802_FIXED_rere.mzML	17796	HCD	460.735	0	0.39742	2	K	GSFPWQAK	M	sp|Q61646|HPT_MOUSE	66	66	6.30351e-12	0.000145437
Issac_4_1_NAQ444_J100_190802_FIXED_rere.mzML	33843	HCD	966.845	1	-0.546574	3	R	NVLIFDLGGGTFDVSILTIDDGIFEVK	A	sp|Q61696|HS71A_MOUSE	192	161	1.09733e-20	2.85314e-13
Issac_4_1_NAQ444_J100_190802_FIXED_rere.mzML	33898	HCD	966.51	0	-1.3893	3	R	NVLIFDLGGGTFDVSILTIDDGIFEVK	A	sp|Q61696|HS71A_MOUSE	171	143	3.88495e-20	1.01012e-12
Issac_4_1_NAQ444_J100_190802_FIXED_rere.mzML	41459	HCD	994.492	0	0.122746	3	R	TLSSSTQASLEIDSLFEGIDFYTSITR	A	sp|Q61696|HS71A_MOUSE	209	170	4.89298e-21	1.27221e-13
Issac_4_1_NAQ444_J100_190802_FIXED_rere.mzML	41760	HCD	994.491	0	-0.920598	3	R	TLSSSTQASLEIDSLFEGIDFYTSITR	A	sp|Q61696|HS71A_MOUSE	167	124	1.99278e-18	5.18138e-11
Issac_4_1_NAQ444_J100_190802_FIXED_rere.mzML	41780	HCD	994.827	1	-0.22433	3	R	TLSSSTQASLEIDSLFEGIDFYTSITR	A	sp|Q61696|HS71A_MOUSE	192	149	5.71072e-19	1.48483e-11
Issac_4_1_NAQ444_J100_190802_FIXED_rere.mzML	42055	HCD	994.826	1	-0.592569	3	R	TLSSSTQASLEIDSLFEGIDFYTSITR	A	sp|Q61696|HS71A_MOUSE	116	40	1.05169e-11	0.000273449
Issac_4_1_NAQ444_J100_190802_FIXED_rere.mzML	42172	HCD	966.847	1	1.60053	3	R	NVLIFDLGGGTFDVSILTIDDGIFEVK	A	sp|Q61696|HS71A_MOUSE	96	48	4.15851e-12	0.000108124
Issac_4_1_NAQ444_J100_190802_FIXED_rere.mzML	42272	HCD	994.495	0	2.76179	3	R	TLSSSTQASLEIDSLFEGIDFYTSITR	A	sp|Q61696|HS71A_MOUSE	68	8	1.2e-10	0.00312009
Issac_4_1_NAQ444_J100_190802_FIXED_rere.mzML	42432	HCD	994.827	1	-0.347076	3	R	TLSSSTQASLEIDSLFEGIDFYTSITR	A	sp|Q61696|HS71A_MOUSE	109	54	1.56263e-13	4.06296e-06
Issac_4_1_NAQ444_J100_190802_FIXED_rere.mzML	42476	HCD	966.846	1	1.09533	3	R	NVLIFDLGGGTFDVSILTIDDGIFEVK	A	sp|Q61696|HS71A_MOUSE	91	43	9.42312e-12	0.000245009
Issac_4_1_NAQ444_J100_190802_FIXED_rere.mzML	42544	HCD	994.491	0	-1.5957	3	R	TLSSSTQASLEIDSLFEGIDFYTSITR	A	sp|Q61696|HS71A_MOUSE	124	38	1.40455e-11	0.000365194
Issac_4_1_NAQ444_J100_190802_FIXED_rere.mzML	42844	HCD	966.51	0	-0.82095	3	R	NVLIFDLGGGTFDVSILTIDDGIFEVK	A	sp|Q61696|HS71A_MOUSE	117	70	3.06599e-14	7.9718e-07
Issac_4_1_NAQ444_J100_190802_FIXED_rere.mzML	43182	HCD	966.846	1	0.969025	3	R	NVLIFDLGGGTFDVSILTIDDGIFEVK	A	sp|Q61696|HS71A_MOUSE	109	66	4.62418e-13	1.20232e-05
Issac_4_1_NAQ444_J100_190802_FIXED_rere.mzML	43375	HCD	966.511	0	0.5052	3	R	NVLIFDLGGGTFDVSILTIDDGIFEVK	A	sp|Q61696|HS71A_MOUSE	117	56	9.00772e-12	0.000234208
Issac_4_1_NAQ444_J100_190802_FIXED_rere.mzML	43490	HCD	966.845	1	-0.672874	3	R	NVLIFDLGGGTFDVSILTIDDGIFEVK	A	sp|Q61696|HS71A_MOUSE	121	75	8.51335e-15	2.21354e-07
Issac_4_1_NAQ444_J100_190802_FIXED_rere.mzML	44032	HCD	966.842	1	-3.13572	3	R	NVLIFDLGGGTFDVSILTIDDGIFEVK	A	sp|Q61696|HS71A_MOUSE	133	91	9.90531e-15	2.57546e-07
Issac_4_1_NAQ444_J100_190802_FIXED_rere.mzML	44306	HCD	966.847	1	1.22163	3	R	NVLIFDLGGGTFDVSILTIDDGIFEVK	A	sp|Q61696|HS71A_MOUSE	151	105	1.68513e-16	4.38147e-09
Issac_4_1_NAQ444_J100_190802_FIXED_rere.mzML	44454	HCD	966.512	0	1.3893	3	R	NVLIFDLGGGTFDVSILTIDDGIFEVK	A	sp|Q61696|HS71A_MOUSE	153	110	6.29192e-17	1.63595e-09
Issac_4_1_NAQ444_J100_190802_FIXED_rere.mzML	44707	HCD	966.511	0	-0.06315	3	R	NVLIFDLGGGTFDVSILTIDDGIFEVK	A	sp|Q61696|HS71A_MOUSE	194	146	8.48548e-19	2.20629e-11
Issac_4_1_NAQ444_J100_190802_FIXED_rere.mzML	44867	HCD	966.846	1	0.274375	3	R	NVLIFDLGGGTFDVSILTIDDGIFEVK	A	sp|Q61696|HS71A_MOUSE	187	160	2.69825e-21	7.01565e-14
Issac_4_1_NAQ444_J100_190802_FIXED_rere.mzML	44961	HCD	966.511	0	0	3	R	NVLIFDLGGGTFDVSILTIDDGIFEVK	A	sp|Q61696|HS71A_MOUSE	179	164	4.70277e-24	1.22276e-16
Issac_4_1_NAQ444_J100_190802_FIXED_rere.mzML	45223	HCD	966.511	0	-0.06315	3	R	NVLIFDLGGGTFDVSILTIDDGIFEVK	A	sp|Q61696|HS71A_MOUSE	211	196	3.94277e-26	1.02515e-18
Issac_4_1_NAQ444_J100_190802_FIXED_rere.mzML	45476	HCD	966.511	0	-0.1263	3	R	NVLIFDLGGGTFDVSILTIDDGIFEVK	A	sp|Q61696|HS71A_MOUSE	184	172	1.02004e-24	2.65218e-17
Issac_4_1_NAQ444_J100_190802_FIXED_rere.mzML	45730	HCD	966.512	0	0.6315	3	R	NVLIFDLGGGTFDVSILTIDDGIFEVK	A	sp|Q61696|HS71A_MOUSE	193	173	4.44437e-23	1.15557e-15
Issac_4_1_NAQ444_J100_190802_FIXED_rere.mzML	45979	HCD	966.511	0	-0.2526	3	R	NVLIFDLGGGTFDVSILTIDDGIFEVK	A	sp|Q61696|HS71A_MOUSE	206	177	6.65294e-23	1.72982e-15
Issac_4_1_NAQ444_J100_190802_FIXED_rere.mzML	46227	HCD	966.512	0	0.82095	3	R	NVLIFDLGGGTFDVSILTIDDGIFEVK	A	sp|Q61696|HS71A_MOUSE	215	196	6.33246e-25	1.64649e-17
Issac_4_1_NAQ444_J100_190802_FIXED_rere.mzML	47239	HCD	966.511	0	-0.1263	3	R	NVLIFDLGGGTFDVSILTIDDGIFEVK	A	sp|Q61696|HS71A_MOUSE	204	182	1.87154e-24	4.86614e-17
Issac_4_1_NAQ444_J100_190802_FIXED_rere.mzML	47299	HCD	1449.77	1	1.03253	2	R	NVLIFDLGGGTFDVSILTIDDGIFEVK	A	sp|Q61696|HS71A_MOUSE	80	32	3.13902e-12	8.16169e-05
Issac_4_1_NAQ444_J100_190802_FIXED_rere.mzML	47516	HCD	966.511	0	-0.1263	3	R	NVLIFDLGGGTFDVSILTIDDGIFEVK	A	sp|Q61696|HS71A_MOUSE	202	187	1.68197e-25	4.37324e-18
Issac_4_1_NAQ444_J100_190802_FIXED_rere.mzML	47534	HCD	1449.26	0	-0.252688	2	R	NVLIFDLGGGTFDVSILTIDDGIFEVK	A	sp|Q61696|HS71A_MOUSE	107	78	1.1742e-16	3.05302e-09
Issac_4_1_NAQ444_J100_190802_FIXED_rere.mzML	47791	HCD	966.511	0	0.1263	3	R	NVLIFDLGGGTFDVSILTIDDGIFEVK	A	sp|Q61696|HS71A_MOUSE	205	192	1.11753e-26	2.90567e-19
Issac_4_1_NAQ444_J100_190802_FIXED_rere.mzML	47795	HCD	1449.76	1	-0.567822	2	R	NVLIFDLGGGTFDVSILTIDDGIFEVK	A	sp|Q61696|HS71A_MOUSE	145	117	1.82786e-18	4.75257e-11
Issac_4_1_NAQ444_J100_190802_FIXED_rere.mzML	47819	HCD	1449.26	0	1.01075	2	R	NVLIFDLGGGTFDVSILTIDDGIFEVK	A	sp|Q61696|HS71A_MOUSE	111	76	5.50163e-15	1.43047e-07
Issac_4_1_NAQ444_J100_190802_FIXED_rere.mzML	48044	HCD	966.511	0	-0.2526	3	R	NVLIFDLGGGTFDVSILTIDDGIFEVK	A	sp|Q61696|HS71A_MOUSE	192	165	1.05886e-21	2.75311e-14
Issac_4_1_NAQ444_J100_190802_FIXED_rere.mzML	48092	HCD	1449.26	0	-0.673834	2	R	NVLIFDLGGGTFDVSILTIDDGIFEVK	A	sp|Q61696|HS71A_MOUSE	78	26	2.69632e-12	7.01064e-05
Issac_4_1_NAQ444_J100_190802_FIXED_rere.mzML	48122	HCD	1449.77	1	1.20099	2	R	NVLIFDLGGGTFDVSILTIDDGIFEVK	A	sp|Q61696|HS71A_MOUSE	134	100	7.48841e-17	1.94704e-09
Issac_4_1_NAQ444_J100_190802_FIXED_rere.mzML	48288	HCD	966.511	0	0.5052	3	R	NVLIFDLGGGTFDVSILTIDDGIFEVK	A	sp|Q61696|HS71A_MOUSE	194	167	5.93784e-22	1.54389e-14
Issac_4_1_NAQ444_J100_190802_FIXED_rere.mzML	48450	HCD	966.844	1	-1.74642	3	R	NVLIFDLGGGTFDVSILTIDDGIFEVK	A	sp|Q61696|HS71A_MOUSE	164	122	5.59082e-17	1.45366e-09
Issac_4_1_NAQ444_J100_190802_FIXED_rere.mzML	48542	HCD	966.51	0	-1.19985	3	R	NVLIFDLGGGTFDVSILTIDDGIFEVK	A	sp|Q61696|HS71A_MOUSE	147	98	6.10883e-16	1.58834e-08
Issac_4_1_NAQ444_J100_190802_FIXED_rere.mzML	48676	HCD	966.845	1	-0.546574	3	R	NVLIFDLGGGTFDVSILTIDDGIFEVK	A	sp|Q61696|HS71A_MOUSE	118	74	8.89845e-15	2.31367e-07
Issac_4_1_NAQ444_J100_190802_FIXED_rere.mzML	51125	HCD	966.51	0	-0.69465	3	R	NVLIFDLGGGTFDVSILTIDDGIFEVK	A	sp|Q61696|HS71A_MOUSE	202	182	1.82624e-24	4.74837e-17
Issac_4_1_NAQ444_J100_190802_FIXED_rere.mzML	51163	HCD	1449.77	1	1.53791	2	R	NVLIFDLGGGTFDVSILTIDDGIFEVK	A	sp|Q61696|HS71A_MOUSE	62	28	4.82901e-12	0.000125558
Issac_4_1_NAQ444_J100_190802_FIXED_rere.mzML	51398	HCD	966.512	0	0.7578	3	R	NVLIFDLGGGTFDVSILTIDDGIFEVK	A	sp|Q61696|HS71A_MOUSE	203	187	7.31825e-26	1.9028e-18
Issac_4_1_NAQ444_J100_190802_FIXED_rere.mzML	51423	HCD	844.105	0	-1.0123	3	R	GVPQIEVTFDIDANGILNVTATDK	S	sp|Q61696|HS71A_MOUSE	178	142	1.35116e-18	3.46829e-11
Issac_4_1_NAQ444_J100_190802_FIXED_rere.mzML	36289	HCD	573.338	0	0.319367	3	R	LWAYLTIQELLAKR	M	sp|Q61702|ITIH1_MOUSE	152	137	3.64743e-15	8.87961e-08
Issac_4_1_NAQ444_J100_190802_FIXED_rere.mzML	36085	HCD	897.977	0	0.815636	2	K	NILFVIDVSGSM(ox)WGIK	M	sp|Q61703|ITIH2_MOUSE	152	114	2.93903e-14	7.24527e-07
Issac_4_1_NAQ444_J100_190802_FIXED_rere.mzML	36145	HCD	898.478	1	-0.64454	2	K	NILFVIDVSGSM(ox)WGIK	M	sp|Q61703|ITIH2_MOUSE	109	64	8.17611e-12	0.000201557
Issac_4_1_NAQ444_J100_190802_FIXED_rere.mzML	4309	HCD	344.506	0	0.265751	3	K	TFHVNSGNR	L	sp|Q61838|PZP_MOUSE	109	109	2.2677e-13	5.29587e-06
Issac_4_1_NAQ444_J100_190802_FIXED_rere.mzML	4318	HCD	516.255	0	0.236454	2	K	TFHVNSGNR	L	sp|Q61838|PZP_MOUSE	69	63	5.05484e-11	0.00118048
Issac_4_1_NAQ444_J100_190802_FIXED_rere.mzML	4521	HCD	370.561	0	1.56475	3	P	ALVHKDTVVK	S	sp|Q61838|PZP_MOUSE	102	82	3.52207e-11	0.000830938
Issac_4_1_NAQ444_J100_190802_FIXED_rere.mzML	4562	HCD	344.506	0	0.620086	3	K	TFHVNSGNR	L	sp|Q61838|PZP_MOUSE	113	113	2.2677e-13	5.29587e-06
Issac_4_1_NAQ444_J100_190802_FIXED_rere.mzML	4822	HCD	344.505	0	0.177167	3	K	TFHVNSGNR	L	sp|Q61838|PZP_MOUSE	53	43	2.23295e-11	0.000521471
Issac_4_1_NAQ444_J100_190802_FIXED_rere.mzML	6027	HCD	327.194	0	0	3	P	LPVTHSAVR	N	sp|Q61838|PZP_MOUSE	66	53	8.36843e-11	0.00195432
Issac_4_1_NAQ444_J100_190802_FIXED_rere.mzML	7148	HCD	372.873	0	-0.654755	3	K	KIEHSFEVK	E	sp|Q61838|PZP_MOUSE	53	50	1.71847e-11	0.000401322
Issac_4_1_NAQ444_J100_190802_FIXED_rere.mzML	7277	HCD	638.819	0	0.191087	2	G	TLACGQTQEIR	I	sp|Q61838|PZP_MOUSE	125	110	2.68775e-13	6.39806e-06
Issac_4_1_NAQ444_J100_190802_FIXED_rere.mzML	7670	HCD	399.547	0	-0.152761	3	A	QSLPASDTHLK	V	sp|Q61838|PZP_MOUSE	69	53	1.06907e-10	0.00254488
Issac_4_1_NAQ444_J100_190802_FIXED_rere.mzML	8220	HCD	498.92	0	0.795175	3	G	TFSKTFHVNSGNR	L	sp|Q61838|PZP_MOUSE	72	37	2.43766e-11	0.000589366
Issac_4_1_NAQ444_J100_190802_FIXED_rere.mzML	8251	HCD	605.794	0	0.503762	2	R	DLSSSDLSTASK	I	sp|Q61838|PZP_MOUSE	132	131	1.99361e-14	4.7843e-07
Issac_4_1_NAQ444_J100_190802_FIXED_rere.mzML	8461	HCD	359.545	0	0.0848783	3	M	PLPVTHSAVR	N	sp|Q61838|PZP_MOUSE	110	97	1.15217e-11	0.000271824
Issac_4_1_NAQ444_J100_190802_FIXED_rere.mzML	8490	HCD	538.814	0	0.566384	2	M	PLPVTHSAVR	N	sp|Q61838|PZP_MOUSE	62	39	1.06411e-10	0.00251048
Issac_4_1_NAQ444_J100_190802_FIXED_rere.mzML	8506	HCD	605.793	0	-0.201505	2	R	DLSSSDLSTASK	I	sp|Q61838|PZP_MOUSE	113	109	1.24877e-13	2.99683e-06
Issac_4_1_NAQ444_J100_190802_FIXED_rere.mzML	8712	HCD	443.725	0	1.10042	2	K	YGAATFTR	S	sp|Q61838|PZP_MOUSE	129	129	5.46562e-12	0.000126105
Issac_4_1_NAQ444_J100_190802_FIXED_rere.mzML	8964	HCD	443.725	0	1.10042	2	K	YGAATFTR	S	sp|Q61838|PZP_MOUSE	115	115	5.46562e-12	0.000126105
Issac_4_1_NAQ444_J100_190802_FIXED_rere.mzML	9699	HCD	435.934	0	-0.070005	3	E	VPALVHKDTVVK	S	sp|Q61838|PZP_MOUSE	129	109	3.03678e-13	7.28771e-06
Issac_4_1_NAQ444_J100_190802_FIXED_rere.mzML	9813	HCD	780.999	0	-1.8756	3	R	QLNYQHSDGSYSTFGNHGGGNT	P	sp|Q61838|PZP_MOUSE	102	52	3.59533e-12	9.14518e-05
Issac_4_1_NAQ444_J100_190802_FIXED_rere.mzML	11857	HCD	517.275	0	0.589968	2	K	VNTNYRPGL	P	sp|Q61838|PZP_MOUSE	92	78	3.04542e-11	0.000711211
Issac_4_1_NAQ444_J100_190802_FIXED_rere.mzML	12560	HCD	384.725	0	-1.0312	4	L	TEVPALVHKDTVVK	S	sp|Q61838|PZP_MOUSE	105	87	1.52898e-14	3.72227e-07
Issac_4_1_NAQ444_J100_190802_FIXED_rere.mzML	12582	HCD	512.632	0	0.595312	3	L	TEVPALVHKDTVVK	S	sp|Q61838|PZP_MOUSE	124	93	9.30099e-14	2.26431e-06
Issac_4_1_NAQ444_J100_190802_FIXED_rere.mzML	12699	HCD	610.812	0	1.09917	2	K	AESPVFVQTDK	P	sp|Q61838|PZP_MOUSE	102	101	3.72865e-14	8.8759e-07
Issac_4_1_NAQ444_J100_190802_FIXED_rere.mzML	12753	HCD	496.256	0	-1.04543	3	G	EDITHNGIVYTPK	H	sp|Q61838|PZP_MOUSE	156	124	9.23469e-15	2.23272e-07
Issac_4_1_NAQ444_J100_190802_FIXED_rere.mzML	12875	HCD	558.824	0	-1.09221	2	R	KTVSWAVTPK	S	sp|Q61838|PZP_MOUSE	116	110	4.94649e-13	1.16699e-05
Issac_4_1_NAQ444_J100_190802_FIXED_rere.mzML	12916	HCD	544.274	0	0.897124	3	I	SGEDITHNGIVYTPK	H	sp|Q61838|PZP_MOUSE	165	149	1.50709e-17	3.6927e-10
Issac_4_1_NAQ444_J100_190802_FIXED_rere.mzML	13030	HCD	453.242	0	0.673318	3	E	DITHNGIVYTPK	H	sp|Q61838|PZP_MOUSE	146	121	2.45958e-14	5.90254e-07
Issac_4_1_NAQ444_J100_190802_FIXED_rere.mzML	13047	HCD	679.36	0	0.718738	2	E	DITHNGIVYTPK	H	sp|Q61838|PZP_MOUSE	125	78	4.64803e-12	0.000111544
Issac_4_1_NAQ444_J100_190802_FIXED_rere.mzML	13856	HCD	449.282	0	-0.815103	3	R	QVVKTKVFQLR	Q	sp|Q61838|PZP_MOUSE	68	55	2.02534e-12	4.82123e-05
Issac_4_1_NAQ444_J100_190802_FIXED_rere.mzML	14101	HCD	385.217	0	0.87144	3	A	YAFALAGNKAK	R	sp|Q61838|PZP_MOUSE	75	62	3.12243e-11	0.000743282
Issac_4_1_NAQ444_J100_190802_FIXED_rere.mzML	14592	HCD	484.925	0	0	3	K	M(ox)VSGFIPM(ox)KPSVK	K	sp|Q61838|PZP_MOUSE	92	61	4.49301e-11	0.0010863
Issac_4_1_NAQ444_J100_190802_FIXED_rere.mzML	14866	HCD	408.896	0	0.522439	3	L	AYAFALAGNKAK	R	sp|Q61838|PZP_MOUSE	95	65	5.80069e-11	0.00139206
Issac_4_1_NAQ444_J100_190802_FIXED_rere.mzML	15164	HCD	369.558	0	1.07352	3	K	LTEVPALVHK	D	sp|Q61838|PZP_MOUSE	57	52	3.45478e-11	0.000815061
Issac_4_1_NAQ444_J100_190802_FIXED_rere.mzML	15418	HCD	728.86	0	1.08863	2	K	GSGSGCVYLQTSLK	Y	sp|Q61838|PZP_MOUSE	136	127	2.86061e-15	6.96412e-08
Issac_4_1_NAQ444_J100_190802_FIXED_rere.mzML	15461	HCD	412.996	0	0.369466	4	K	LTEVPALVHKDTVVK	S	sp|Q61838|PZP_MOUSE	132	128	1.63736e-17	4.01189e-10
Issac_4_1_NAQ444_J100_190802_FIXED_rere.mzML	15475	HCD	550.325	0	-1.21998	3	K	LTEVPALVHKDTVVK	S	sp|Q61838|PZP_MOUSE	147	114	5.30219e-15	1.29915e-07
Issac_4_1_NAQ444_J100_190802_FIXED_rere.mzML	15666	HCD	494.776	0	-0.555115	2	K	TVSWAVTPK	S	sp|Q61838|PZP_MOUSE	115	112	4.15704e-12	9.70813e-05
Issac_4_1_NAQ444_J100_190802_FIXED_rere.mzML	15680	HCD	673.325	0	-1.45036	3	E	NCISGEDITHNGIVYTPK	H	sp|Q61838|PZP_MOUSE	156	87	2.17161e-11	0.000541418
Issac_4_1_NAQ444_J100_190802_FIXED_rere.mzML	15782	HCD	403.564	0	-0.3781	3	K	VKALSFYQPR	A	sp|Q61838|PZP_MOUSE	80	71	2.08239e-11	0.000491284
Issac_4_1_NAQ444_J100_190802_FIXED_rere.mzML	16261	HCD	491.261	0	0.248484	2	K	ALSFYQPR	A	sp|Q61838|PZP_MOUSE	119	119	1.55754e-11	0.000359363
Issac_4_1_NAQ444_J100_190802_FIXED_rere.mzML	16403	HCD	574.642	0	0.212429	3	K	AESPVFVQTDKPIYK	P	sp|Q61838|PZP_MOUSE	143	81	1.63495e-11	0.000400598
Issac_4_1_NAQ444_J100_190802_FIXED_rere.mzML	16522	HCD	491.262	0	0.621209	2	K	ALSFYQPR	A	sp|Q61838|PZP_MOUSE	77	71	7.46022e-11	0.00172125
Issac_4_1_NAQ444_J100_190802_FIXED_rere.mzML	16526	HCD	477.756	0	1.02203	2	A	YAFALAGNK	A	sp|Q61838|PZP_MOUSE	110	97	1.65358e-11	0.000386168
Issac_4_1_NAQ444_J100_190802_FIXED_rere.mzML	16549	HCD	574.62	0	-0.637309	3	K	ATVLNYM(ox)SHCIQIR	V	sp|Q61838|PZP_MOUSE	122	113	1.21689e-16	2.96249e-09
Issac_4_1_NAQ444_J100_190802_FIXED_rere.mzML	16969	HCD	468.911	0	0.130164	3	R	IHYLLNEDIM(ox)K	N	sp|Q61838|PZP_MOUSE	58	44	4.4153e-11	0.00105104
Issac_4_1_NAQ444_J100_190802_FIXED_rere.mzML	17664	HCD	504.943	0	-0.725251	3	K	SKAINYLISGYQR	Q	sp|Q61838|PZP_MOUSE	69	53	1.90061e-11	0.000459521
Issac_4_1_NAQ444_J100_190802_FIXED_rere.mzML	17774	HCD	709.37	0	-0.344166	2	R	LPDLPGNYVTKGSG	S	sp|Q61838|PZP_MOUSE	89	54	4.91812e-11	0.00119731
[truncated: 483 more rows]

## Sheet: Adeno-Sec61b-TurboID + Biotin_2
Supplementary Data 2. Identified peptide-to-spectrum (PSM) match list of biotinylated peptides in mouse plasma (Adeno-Sec61b-TurboID + Biotin_replicate #2)
Biotinylated peptides are highlighted in green
#SpecFile	ScanNum	FragMethod	Precursor	IsotopeError	PrecursorError(ppm)	Charge	Pre	Peptide	Post	Protein	DeNovoScore	MSGFScore	SpecEValue	EValue
Issac_4_2_NAQ444_J100_190802_FIXED_rere.mzML	11997	HCD	648.647	0	0.658673	3	K	FQHHFK+226.078GSEM(ox)VVAGK	L	sp|A6X935|ITIH4_MOUSE	121	71	4.4248e-11	0.00108417
Issac_4_2_NAQ444_J100_190802_FIXED_rere.mzML	28539	HCD	821.076	0	0.297342	3	K	QSLVQATEENLNK+226.078AVNYASR	I	sp|A6X935|ITIH4_MOUSE	150	136	4.97776e-20	1.25398e-12
Issac_4_2_NAQ444_J100_190802_FIXED_rere.mzML	4284	HCD	584.239	0	-0.417878	2	R	SCK+226.078GSCSR	A	sp|E9PV24|FIBA_MOUSE	73	73	1.47766e-11	0.000340931
Issac_4_2_NAQ444_J100_190802_FIXED_rere.mzML	6033	HCD	539.594	0	-0.678678	3	K	EK+226.078VTSSGTSTTHR	S	sp|E9PV24|FIBA_MOUSE	85	59	5.48237e-13	1.3255e-05
Issac_4_2_NAQ444_J100_190802_FIXED_rere.mzML	8933	HCD	687.825	0	-0.621155	2	R	NNK+226.078DSNSLTR	N	sp|E9PV24|FIBA_MOUSE	106	103	2.69661e-12	6.36191e-05
Issac_4_2_NAQ444_J100_190802_FIXED_rere.mzML	9200	HCD	687.825	0	0	2	R	NNK+226.078DSNSLTR	N	sp|E9PV24|FIBA_MOUSE	91	86	3.26175e-12	7.69522e-05
Issac_4_2_NAQ444_J100_190802_FIXED_rere.mzML	9659	HCD	575.783	0	-0.106004	2	R	SCSK+226.078TITK	T	sp|E9PV24|FIBA_MOUSE	82	75	6.01547e-11	0.00138791
Issac_4_2_NAQ444_J100_190802_FIXED_rere.mzML	19316	HCD	665.309	0	0.917396	3	R	M(ox)K+226.078GLIDEANQDFTNR	I	sp|E9PV24|FIBA_MOUSE	137	99	5.56054e-14	1.36245e-06
Issac_4_2_NAQ444_J100_190802_FIXED_rere.mzML	19328	HCD	997.46	0	0.856669	2	R	M(ox)K+226.078GLIDEANQDFTNR	I	sp|E9PV24|FIBA_MOUSE	219	217	7.76648e-20	1.90295e-12
Issac_4_2_NAQ444_J100_190802_FIXED_rere.mzML	19340	HCD	727.072	0	-0.0839465	3	R	KVIEK+226.078AQQIQALQSNVR	A	sp|E9PV24|FIBA_MOUSE	150	82	6.32171e-12	0.000156745
Issac_4_2_NAQ444_J100_190802_FIXED_rere.mzML	19607	HCD	665.309	0	1.00914	3	R	M(ox)K+226.078GLIDEANQDFTNR	I	sp|E9PV24|FIBA_MOUSE	106	91	2.68352e-16	6.57518e-09
Issac_4_2_NAQ444_J100_190802_FIXED_rere.mzML	20015	HCD	784.05	1	0.104734	3	R	M(ox)K+226.078GLIDEANQDFTNRINK	L	sp|E9PV24|FIBA_MOUSE	190	179	3.22935e-21	8.0513e-14
Issac_4_2_NAQ444_J100_190802_FIXED_rere.mzML	20034	HCD	783.715	0	-0.778792	3	R	M(ox)K+226.078GLIDEANQDFTNRINK	L	sp|E9PV24|FIBA_MOUSE	207	183	3.40122e-20	8.47981e-13
Issac_4_2_NAQ444_J100_190802_FIXED_rere.mzML	21038	HCD	684.373	0	-0.624288	3	K	VIEK+226.078AQQIQALQSNVR	A	sp|E9PV24|FIBA_MOUSE	112	78	4.48896e-14	1.10662e-06
Issac_4_2_NAQ444_J100_190802_FIXED_rere.mzML	21404	HCD	870.111	0	-0.280586	3	R	EINLQDYEGHQK+226.078QLQQVIAK	E	sp|E9PV24|FIBA_MOUSE	240	234	1.76842e-25	4.45494e-18
Issac_4_2_NAQ444_J100_190802_FIXED_rere.mzML	24382	HCD	752.697	0	-0.648708	3	K	SQLQEAPPEWK+226.078ALTEM(ox)R	Q	sp|E9PV24|FIBA_MOUSE	146	88	1.54564e-13	3.83237e-06
Issac_4_2_NAQ444_J100_190802_FIXED_rere.mzML	24502	HCD	772.398	0	-0.632162	3	K	GLIDEANQDFTNRINK+226.078LK	N	sp|E9PV24|FIBA_MOUSE	169	80	1.16208e-11	0.000289727
Issac_4_2_NAQ444_J100_190802_FIXED_rere.mzML	25918	HCD	702.73	0	0.260563	3	K	QLQQVIAK+226.078ELLPTKDR	Q	sp|E9PV24|FIBA_MOUSE	191	191	1.00159e-19	2.46911e-12
Issac_4_2_NAQ444_J100_190802_FIXED_rere.mzML	26180	HCD	702.73	0	0.955399	3	K	QLQQVIAK+226.078ELLPTKDR	Q	sp|E9PV24|FIBA_MOUSE	178	173	2.62057e-16	6.4602e-09
Issac_4_2_NAQ444_J100_190802_FIXED_rere.mzML	26405	HCD	747.383	0	0.979983	2	K	LK+226.078NSLFDFQR	N	sp|E9PV24|FIBA_MOUSE	125	125	7.24581e-14	1.70945e-06
Issac_4_2_NAQ444_J100_190802_FIXED_rere.mzML	26737	HCD	747.382	0	0.408326	2	K	LK+226.078NSLFDFQR	N	sp|E9PV24|FIBA_MOUSE	93	88	6.17556e-13	1.45696e-05
Issac_4_2_NAQ444_J100_190802_FIXED_rere.mzML	27867	HCD	612.354	0	0.299019	3	K	QLQQVIAK+226.078ELLPTK	D	sp|E9PV24|FIBA_MOUSE	137	134	5.97287e-16	1.45408e-08
Issac_4_2_NAQ444_J100_190802_FIXED_rere.mzML	27898	HCD	918.027	0	0.265941	2	K	QLQQVIAK+226.078ELLPTK	D	sp|E9PV24|FIBA_MOUSE	190	183	4.30483e-17	1.048e-09
Issac_4_2_NAQ444_J100_190802_FIXED_rere.mzML	30598	HCD	970.813	1	0.461929	3	K	M(ox)SPVPDLVPGSFK+226.078SQLQEAPPEWK	A	sp|E9PV24|FIBA_MOUSE	218	160	1.77138e-17	4.54698e-10
Issac_4_2_NAQ444_J100_190802_FIXED_rere.mzML	30607	HCD	970.478	0	-0.377351	3	K	M(ox)SPVPDLVPGSFK+226.078SQLQEAPPEWK	A	sp|E9PV24|FIBA_MOUSE	199	144	1.01532e-17	2.60622e-10
Issac_4_2_NAQ444_J100_190802_FIXED_rere.mzML	31952	HCD	810.425	0	0	3	R	QYLPALK+226.078M(ox)SPVPDLVPGSFK	S	sp|E9PV24|FIBA_MOUSE	173	166	1.72773e-24	4.35244e-17
Issac_4_2_NAQ444_J100_190802_FIXED_rere.mzML	32011	HCD	1215.13	0	0.100458	2	R	QYLPALK+226.078M(ox)SPVPDLVPGSFK	S	sp|E9PV24|FIBA_MOUSE	94	57	5.56502e-14	1.40192e-06
Issac_4_2_NAQ444_J100_190802_FIXED_rere.mzML	32264	HCD	810.426	0	0.90375	3	R	QYLPALK+226.078M(ox)SPVPDLVPGSFK	S	sp|E9PV24|FIBA_MOUSE	128	105	6.89429e-20	1.73678e-12
Issac_4_2_NAQ444_J100_190802_FIXED_rere.mzML	20226	HCD	632.378	0	-0.193034	2	K	IAPSK+226.078APILK	A	sp|O08677|KNG1_MOUSE	122	91	4.30307e-12	0.000101519
Issac_4_2_NAQ444_J100_190802_FIXED_rere.mzML	22447	HCD	701.676	0	0.782864	3	R	VIEGTK+226.078TDGSPTFYSFK	Y	sp|O08677|KNG1_MOUSE	118	104	8.6689e-18	2.14943e-10
Issac_4_2_NAQ444_J100_190802_FIXED_rere.mzML	22464	HCD	1052.51	1	0.610186	2	R	VIEGTK+226.078TDGSPTFYSFK	Y	sp|O08677|KNG1_MOUSE	126	115	1.69957e-17	4.21404e-10
Issac_4_2_NAQ444_J100_190802_FIXED_rere.mzML	22494	HCD	1052.01	0	2.20467	2	R	VIEGTK+226.078TDGSPTFYSFK	Y	sp|O08677|KNG1_MOUSE	99	69	5.16291e-13	1.28013e-05
Issac_4_2_NAQ444_J100_190802_FIXED_rere.mzML	31991	HCD	874.118	0	0.558599	3	R	VIEGTKTDGSPTFYSFK+226.078YLIK	E	sp|O08677|KNG1_MOUSE	137	107	2.62057e-15	6.63414e-08
Issac_4_2_NAQ444_J100_190802_FIXED_rere.mzML	35416	HCD	756.057	0	-4.19785	3	K	KKYK+226.078EKDK+226.078HK+226.078QK	H	sp|O54826|AF10_MOUSE	93	45	1.47411e-10	0.00353759
Issac_4_2_NAQ444_J100_190802_FIXED_rere.mzML	32447	HCD	973.533	0	1.00311	2	K	FGPK+226.078VLNSINVAVFSK	K	sp|O89020|AFAM_MOUSE	159	143	9.07735e-18	2.23774e-10
Issac_4_2_NAQ444_J100_190802_FIXED_rere.mzML	32587	HCD	649.692	1	0.0324109	3	K	FGPK+226.078VLNSINVAVFSK	K	sp|O89020|AFAM_MOUSE	116	80	4.44928e-12	0.000109683
Issac_4_2_NAQ444_J100_190802_FIXED_rere.mzML	32760	HCD	974.033	1	-0.845296	2	K	FGPK+226.078VLNSINVAVFSK	K	sp|O89020|AFAM_MOUSE	136	116	5.19075e-16	1.27962e-08
Issac_4_2_NAQ444_J100_190802_FIXED_rere.mzML	21046	HCD	739.728	0	-0.165021	3	K	TVAIHTLDPEK+226.078LGQGGVQK	V	sp|P01027|CO3_MOUSE	117	69	4.51399e-12	0.000113137
Issac_4_2_NAQ444_J100_190802_FIXED_rere.mzML	21448	HCD	708.381	0	0.947777	3	R	QVLTSEK+226.078TVLTGASGHLR	S	sp|P01027|CO3_MOUSE	201	197	2.47218e-22	6.16355e-15
Issac_4_2_NAQ444_J100_190802_FIXED_rere.mzML	21588	HCD	871.932	0	0.42	2	K	DSCIGTLVVK+226.078GDPR	D	sp|P01027|CO3_MOUSE	156	154	2.49856e-16	6.0827e-09
Issac_4_2_NAQ444_J100_190802_FIXED_rere.mzML	21612	HCD	581.624	0	0.839514	3	K	DSCIGTLVVK+226.078GDPR	D	sp|P01027|CO3_MOUSE	74	58	1.60454e-11	0.000390624
Issac_4_2_NAQ444_J100_190802_FIXED_rere.mzML	21740	HCD	708.38	0	-1.1201	3	R	QVLTSEK+226.078TVLTGASGHLR	S	sp|P01027|CO3_MOUSE	77	56	1.20839e-14	3.01272e-07
Issac_4_2_NAQ444_J100_190802_FIXED_rere.mzML	27817	HCD	789.721	0	0.77287	3	R	AFYEHAPK+226.078QIFSAEFEVK	E	sp|P01027|CO3_MOUSE	174	135	6.54608e-18	1.63205e-10
Issac_4_2_NAQ444_J100_190802_FIXED_rere.mzML	28297	HCD	958.794	0	4.20146	3	K	NYAGVFM(ox)DAGLAFK+226.078TSQGLQTEQR	A	sp|P01027|CO3_MOUSE	132	86	2.99768e-15	7.69477e-08
Issac_4_2_NAQ444_J100_190802_FIXED_rere.mzML	28806	HCD	638.041	0	-0.573961	3	R	VGLVAVDK+226.078GVFVLNKK	N	sp|P01027|CO3_MOUSE	206	206	6.33797e-21	1.56243e-13
Issac_4_2_NAQ444_J100_190802_FIXED_rere.mzML	28866	HCD	638.375	1	-0.540976	3	R	VGLVAVDK+226.078GVFVLNKK	N	sp|P01027|CO3_MOUSE	186	186	1.16859e-20	2.88079e-13
Issac_4_2_NAQ444_J100_190802_FIXED_rere.mzML	41577	HCD	687.036	1	-1.74698	3	R	GVFDLGDAVSK+226.078ILQIEK	E	sp|P01029|CO4B_MOUSE	91	61	5.54546e-11	0.00137498
Issac_4_2_NAQ444_J100_190802_FIXED_rere.mzML	41598	HCD	686.702	0	-0.533289	3	R	GVFDLGDAVSK+226.078ILQIEK	E	sp|P01029|CO4B_MOUSE	83	53	3.05312e-11	0.000757014
Issac_4_2_NAQ444_J100_190802_FIXED_rere.mzML	23089	HCD	697.89	0	0.962025	2	K	EQLLPVK+226.078DVK	A	sp|P04186|CFAB_MOUSE	112	110	1.66133e-12	3.91946e-05
Issac_4_2_NAQ444_J100_190802_FIXED_rere.mzML	22094	HCD	855.912	0	0.14262	2	R	EK+226.078TSNFNADFALK	F	sp|P06683|CO9_MOUSE	175	174	1.35891e-17	3.2855e-10
Issac_4_2_NAQ444_J100_190802_FIXED_rere.mzML	29493	HCD	765.734	1	-1.96607	3	K	SPYIDK+226.078ITHYNYLILSK	G	sp|P06684|CO5_MOUSE	171	162	6.56333e-20	1.62736e-12
Issac_4_2_NAQ444_J100_190802_FIXED_rere.mzML	18337	HCD	613.618	0	0.397871	3	R	ITCYM(ox)GK+226.078WSTPPR	C	sp|P06909|CFAH_MOUSE	94	60	3.42561e-12	8.28229e-05
Issac_4_2_NAQ444_J100_190802_FIXED_rere.mzML	21210	HCD	571.823	0	-0.426951	2	R	FLLK+226.078GPNK	I	sp|P06909|CFAH_MOUSE	80	62	1.42143e-10	0.00327959
Issac_4_2_NAQ444_J100_190802_FIXED_rere.mzML	22264	HCD	719.676	0	2.96833	3	R	CTLKPCEFPQFK+226.078YGR	L	sp|P06909|CFAH_MOUSE	115	91	7.76983e-14	1.90377e-06
Issac_4_2_NAQ444_J100_190802_FIXED_rere.mzML	822	HCD	629.258	0	-0.484977	2	R	M(ox)K+226.078CSSM(ox)QK	F	sp|P07724|ALBU_MOUSE	69	69	3.9176e-12	9.03885e-05
Issac_4_2_NAQ444_J100_190802_FIXED_rere.mzML	958	HCD	629.259	0	0.290986	2	R	M(ox)K+226.078CSSM(ox)QK	F	sp|P07724|ALBU_MOUSE	70	70	3.9176e-12	9.03885e-05
Issac_4_2_NAQ444_J100_190802_FIXED_rere.mzML	1091	HCD	629.258	0	-0.193991	2	R	M(ox)K+226.078CSSM(ox)QK	F	sp|P07724|ALBU_MOUSE	79	79	3.9176e-12	9.03885e-05
Issac_4_2_NAQ444_J100_190802_FIXED_rere.mzML	1234	HCD	629.259	0	0.581972	2	R	M(ox)K+226.078CSSM(ox)QK	F	sp|P07724|ALBU_MOUSE	79	73	7.95e-12	0.000183426
Issac_4_2_NAQ444_J100_190802_FIXED_rere.mzML	1598	HCD	629.258	0	-0.290986	2	R	M(ox)K+226.078CSSM(ox)QK	F	sp|P07724|ALBU_MOUSE	31	31	1.51861e-10	0.00350379
Issac_4_2_NAQ444_J100_190802_FIXED_rere.mzML	1795	HCD	629.258	0	-0.581972	2	R	M(ox)K+226.078CSSM(ox)QK	F	sp|P07724|ALBU_MOUSE	61	59	6.94971e-11	0.00160346
Issac_4_2_NAQ444_J100_190802_FIXED_rere.mzML	2187	HCD	629.258	0	-0.290986	2	R	M(ox)K+226.078CSSM(ox)QK	F	sp|P07724|ALBU_MOUSE	85	59	1.30361e-10	0.00300774
Issac_4_2_NAQ444_J100_190802_FIXED_rere.mzML	3223	HCD	629.259	0	0.193991	2	R	M(ox)K+226.078CSSM(ox)QK	F	sp|P07724|ALBU_MOUSE	87	87	3.9176e-12	9.03885e-05
Issac_4_2_NAQ444_J100_190802_FIXED_rere.mzML	3477	HCD	629.259	0	0.678968	2	R	M(ox)K+226.078CSSM(ox)QK	F	sp|P07724|ALBU_MOUSE	113	77	9.37587e-12	0.000216324
Issac_4_2_NAQ444_J100_190802_FIXED_rere.mzML	3739	HCD	629.258	0	-0.484977	2	R	M(ox)K+226.078CSSM(ox)QK	F	sp|P07724|ALBU_MOUSE	81	81	3.9176e-12	9.03885e-05
Issac_4_2_NAQ444_J100_190802_FIXED_rere.mzML	4007	HCD	629.259	0	0.290986	2	R	M(ox)K+226.078CSSM(ox)QK	F	sp|P07724|ALBU_MOUSE	87	87	3.9176e-12	9.03885e-05
Issac_4_2_NAQ444_J100_190802_FIXED_rere.mzML	4261	HCD	629.259	0	0.290986	2	R	M(ox)K+226.078CSSM(ox)QK	F	sp|P07724|ALBU_MOUSE	75	75	3.9176e-12	9.03885e-05
Issac_4_2_NAQ444_J100_190802_FIXED_rere.mzML	4467	HCD	621.261	0	0.196488	2	R	M(ox)K+226.078CSSMQK	F	sp|P07724|ALBU_MOUSE	85	85	3.9176e-12	9.03885e-05
Issac_4_2_NAQ444_J100_190802_FIXED_rere.mzML	4511	HCD	629.259	0	0.290986	2	R	M(ox)K+226.078CSSM(ox)QK	F	sp|P07724|ALBU_MOUSE	86	86	3.9176e-12	9.03885e-05
Issac_4_2_NAQ444_J100_190802_FIXED_rere.mzML	4765	HCD	629.258	0	-0.0969954	2	R	M(ox)K+226.078CSSM(ox)QK	F	sp|P07724|ALBU_MOUSE	71	71	7.83521e-12	0.000180777
Issac_4_2_NAQ444_J100_190802_FIXED_rere.mzML	5021	HCD	629.259	0	0.193991	2	R	M(ox)K+226.078CSSM(ox)QK	F	sp|P07724|ALBU_MOUSE	54	53	5.88604e-11	0.00135805
Issac_4_2_NAQ444_J100_190802_FIXED_rere.mzML	5293	HCD	629.259	0	0.193991	2	R	M(ox)K+226.078CSSM(ox)QK	F	sp|P07724|ALBU_MOUSE	89	89	3.9176e-12	9.03885e-05
Issac_4_2_NAQ444_J100_190802_FIXED_rere.mzML	5432	HCD	621.261	0	0.49122	2	R	MK+226.078CSSM(ox)QK	F	sp|P07724|ALBU_MOUSE	89	89	1.48189e-12	3.41907e-05
Issac_4_2_NAQ444_J100_190802_FIXED_rere.mzML	5557	HCD	629.26	0	2.32789	2	R	M(ox)K+226.078CSSM(ox)QK	F	sp|P07724|ALBU_MOUSE	81	74	5.18914e-12	0.000119726
Issac_4_2_NAQ444_J100_190802_FIXED_rere.mzML	6103	HCD	629.258	0	-0.0969954	2	R	M(ox)K+226.078CSSM(ox)QK	F	sp|P07724|ALBU_MOUSE	42	42	1.25963e-10	0.00290626
Issac_4_2_NAQ444_J100_190802_FIXED_rere.mzML	6372	HCD	629.258	0	-0.678968	2	R	M(ox)K+226.078CSSM(ox)QK	F	sp|P07724|ALBU_MOUSE	81	81	3.9176e-12	9.03885e-05
Issac_4_2_NAQ444_J100_190802_FIXED_rere.mzML	6387	HCD	468.567	0	0.260519	3	R	EAHK+226.078SEIAHR	Y	sp|P07724|ALBU_MOUSE	126	121	7.3856e-14	1.74243e-06
Issac_4_2_NAQ444_J100_190802_FIXED_rere.mzML	6558	HCD	621.261	0	-0.49122	2	R	M(ox)K+226.078CSSMQK	F	sp|P07724|ALBU_MOUSE	54	52	7.83521e-12	0.000180777
Issac_4_2_NAQ444_J100_190802_FIXED_rere.mzML	6653	HCD	468.567	0	1.30259	3	R	EAHK+226.078SEIAHR	Y	sp|P07724|ALBU_MOUSE	69	67	1.84927e-13	4.36285e-06
Issac_4_2_NAQ444_J100_190802_FIXED_rere.mzML	12013	HCD	736.311	0	0.994719	2	K	CSSM(ox)QK+226.078FGER	A	sp|P07724|ALBU_MOUSE	125	125	1.06284e-14	2.50748e-07
Issac_4_2_NAQ444_J100_190802_FIXED_rere.mzML	12067	HCD	491.21	0	0.99404	3	K	CSSM(ox)QK+226.078FGER	A	sp|P07724|ALBU_MOUSE	79	53	1.1342e-10	0.00267583
Issac_4_2_NAQ444_J100_190802_FIXED_rere.mzML	12291	HCD	736.311	0	0.911826	2	K	CSSM(ox)QK+226.078FGER	A	sp|P07724|ALBU_MOUSE	122	122	1.06284e-14	2.50748e-07
Issac_4_2_NAQ444_J100_190802_FIXED_rere.mzML	12420	HCD	597.273	0	0.306569	3	R	VGTK+226.078CCTLPEDQR	L	sp|P07724|ALBU_MOUSE	84	58	4.0679e-12	9.83517e-05
Issac_4_2_NAQ444_J100_190802_FIXED_rere.mzML	12421	HCD	895.406	0	0.886143	2	R	VGTK+226.078CCTLPEDQR	L	sp|P07724|ALBU_MOUSE	130	121	4.43383e-15	1.07199e-07
Issac_4_2_NAQ444_J100_190802_FIXED_rere.mzML	12565	HCD	736.31	0	0	2	K	CSSM(ox)QK+226.078FGER	A	sp|P07724|ALBU_MOUSE	80	76	3.25824e-14	7.68694e-07
Issac_4_2_NAQ444_J100_190802_FIXED_rere.mzML	14324	HCD	758.022	0	0.241557	3	K	TPVSEHVTK+226.078CCSGSLVER	R	sp|P07724|ALBU_MOUSE	240	225	5.60743e-24	1.39802e-16
Issac_4_2_NAQ444_J100_190802_FIXED_rere.mzML	14542	HCD	758.356	1	-0.696906	3	K	TPVSEHVTK+226.078CCSGSLVER	R	sp|P07724|ALBU_MOUSE	178	156	5.77952e-20	1.44093e-12
Issac_4_2_NAQ444_J100_190802_FIXED_rere.mzML	14634	HCD	758.022	0	-0.322076	3	K	TPVSEHVTK+226.078CCSGSLVER	R	sp|P07724|ALBU_MOUSE	138	119	2.38205e-18	5.93884e-11
Issac_4_2_NAQ444_J100_190802_FIXED_rere.mzML	15123	HCD	577.298	0	0.740079	3	K	LQTCCDKPLLK+226.078K	A	sp|P07724|ALBU_MOUSE	136	134	2.52135e-16	6.05078e-09
Issac_4_2_NAQ444_J100_190802_FIXED_rere.mzML	15212	HCD	865.444	0	0	2	K	LQTCCDKPLLK+226.078K	A	sp|P07724|ALBU_MOUSE	112	102	3.5953e-15	8.62805e-08
Issac_4_2_NAQ444_J100_190802_FIXED_rere.mzML	15387	HCD	577.298	0	0.211451	3	K	LQTCCDKPLLK+226.078K	A	sp|P07724|ALBU_MOUSE	104	98	4.38322e-15	1.05189e-07
Issac_4_2_NAQ444_J100_190802_FIXED_rere.mzML	16082	HCD	577.298	0	0.740079	3	K	LQTCCDK+226.078PLLKK	A	sp|P07724|ALBU_MOUSE	134	134	2.48718e-16	5.96876e-09
Issac_4_2_NAQ444_J100_190802_FIXED_rere.mzML	16107	HCD	865.443	0	-0.211574	2	K	LQTCCDK+226.078PLLKK	A	sp|P07724|ALBU_MOUSE	134	124	3.46409e-15	8.31317e-08
Issac_4_2_NAQ444_J100_190802_FIXED_rere.mzML	16165	HCD	664.866	0	0.642605	2	K	LATDLTK+226.078VNK	E	sp|P07724|ALBU_MOUSE	119	119	4.9266e-13	1.1623e-05
Issac_4_2_NAQ444_J100_190802_FIXED_rere.mzML	16335	HCD	577.298	0	0.422902	3	K	LQTCCDK+226.078PLLKK	A	sp|P07724|ALBU_MOUSE	109	109	5.14368e-16	1.23439e-08
Issac_4_2_NAQ444_J100_190802_FIXED_rere.mzML	16449	HCD	607.832	0	0	2	K	EK+226.078ALVSSVR	Q	sp|P07724|ALBU_MOUSE	100	96	2.35102e-11	0.000549045
Issac_4_2_NAQ444_J100_190802_FIXED_rere.mzML	16599	HCD	577.298	0	-0.634353	3	K	LQTCCDK+226.078PLLKK	A	sp|P07724|ALBU_MOUSE	119	65	6.15958e-11	0.00147819
Issac_4_2_NAQ444_J100_190802_FIXED_rere.mzML	16675	HCD	788.635	0	0.928722	4	R	VCLLHEKTPVSEHVTK+226.078CCSGSLVER	R	sp|P07724|ALBU_MOUSE	236	182	1.19898e-21	3.09119e-14
Issac_4_2_NAQ444_J100_190802_FIXED_rere.mzML	16676	HCD	631.11	0	0.96711	5	R	VCLLHEKTPVSEHVTK+226.078CCSGSLVER	R	sp|P07724|ALBU_MOUSE	141	44	1.46789e-10	0.00378449
Issac_4_2_NAQ444_J100_190802_FIXED_rere.mzML	16696	HCD	607.832	0	0.602487	2	K	EK+226.078ALVSSVR	Q	sp|P07724|ALBU_MOUSE	84	82	1.34254e-11	0.00031353
Issac_4_2_NAQ444_J100_190802_FIXED_rere.mzML	16764	HCD	861.914	0	0.920577	2	K	NLVK+226.078TNCDLYEK	L	sp|P07724|ALBU_MOUSE	172	150	3.06383e-15	7.35264e-08
Issac_4_2_NAQ444_J100_190802_FIXED_rere.mzML	16773	HCD	574.945	0	0.849267	3	K	NLVK+226.078TNCDLYEK	L	sp|P07724|ALBU_MOUSE	124	100	5.02545e-13	1.20601e-05
Issac_4_2_NAQ444_J100_190802_FIXED_rere.mzML	16969	HCD	526.524	0	0.231842	4	R	VCLLHEK+226.078TPVSEHVTK	C	sp|P07724|ALBU_MOUSE	178	141	3.38307e-17	8.33992e-10
Issac_4_2_NAQ444_J100_190802_FIXED_rere.mzML	16977	HCD	701.696	0	0.173965	3	R	VCLLHEK+226.078TPVSEHVTK	C	sp|P07724|ALBU_MOUSE	168	137	1.75773e-18	4.33314e-11
Issac_4_2_NAQ444_J100_190802_FIXED_rere.mzML	17016	HCD	861.913	0	-0.212441	2	K	NLVK+226.078TNCDLYEK	L	sp|P07724|ALBU_MOUSE	151	148	1.26112e-15	3.02645e-08
Issac_4_2_NAQ444_J100_190802_FIXED_rere.mzML	17048	HCD	574.945	0	0.849267	3	K	NLVK+226.078TNCDLYEK	L	sp|P07724|ALBU_MOUSE	91	76	1.87077e-14	4.48949e-07
Issac_4_2_NAQ444_J100_190802_FIXED_rere.mzML	17113	HCD	790.375	0	-0.695007	4	K	YM(ox)CENQATISSK+226.078LQTCCDKPLLKK	A	sp|P07724|ALBU_MOUSE	227	88	1.40409e-11	0.000360417
Issac_4_2_NAQ444_J100_190802_FIXED_rere.mzML	18791	HCD	576.322	0	-0.211809	3	K	LDGVKEK+226.078ALVSSVR	Q	sp|P07724|ALBU_MOUSE	177	168	1.0727e-17	2.61146e-10
Issac_4_2_NAQ444_J100_190802_FIXED_rere.mzML	18835	HCD	863.98	0	-0.0706442	2	K	LDGVKEK+226.078ALVSSVR	Q	sp|P07724|ALBU_MOUSE	143	128	5.5164e-15	1.34296e-07
Issac_4_2_NAQ444_J100_190802_FIXED_rere.mzML	18946	HCD	790.376	0	0.386115	4	K	YM(ox)CENQATISSK+226.078LQTCCDKPLLKK	A	sp|P07724|ALBU_MOUSE	212	195	1.00124e-26	2.57008e-19
Issac_4_2_NAQ444_J100_190802_FIXED_rere.mzML	18963	HCD	1053.5	0	0.347614	3	K	YM(ox)CENQATISSK+226.078LQTCCDKPLLKK	A	sp|P07724|ALBU_MOUSE	288	270	2.58562e-28	6.63705e-21
Issac_4_2_NAQ444_J100_190802_FIXED_rere.mzML	19064	HCD	576.323	0	0.953141	3	K	LDGVKEK+226.078ALVSSVR	Q	sp|P07724|ALBU_MOUSE	136	115	1.74811e-14	4.25574e-07
Issac_4_2_NAQ444_J100_190802_FIXED_rere.mzML	19202	HCD	790.376	0	0	4	K	YM(ox)CENQATISSK+226.078LQTCCDKPLLKK	A	sp|P07724|ALBU_MOUSE	252	207	2.60718e-22	6.6924e-15
Issac_4_2_NAQ444_J100_190802_FIXED_rere.mzML	19270	HCD	1010.8	0	0.724596	3	K	YM(ox)CENQATISSK+226.078LQTCCDKPLLK	K	sp|P07724|ALBU_MOUSE	264	118	9.02561e-13	2.3064e-05
Issac_4_2_NAQ444_J100_190802_FIXED_rere.mzML	19294	HCD	801.397	0	1.3709	2	K	LQTCCDK+226.078PLLK	K	sp|P07724|ALBU_MOUSE	159	156	1.90961e-14	4.54574e-07
Issac_4_2_NAQ444_J100_190802_FIXED_rere.mzML	19315	HCD	534.6	0	0.342509	3	K	LQTCCDK+226.078PLLK	K	sp|P07724|ALBU_MOUSE	133	132	1.90673e-14	4.5389e-07
Issac_4_2_NAQ444_J100_190802_FIXED_rere.mzML	19486	HCD	790.375	0	-0.386115	4	K	YM(ox)CENQATISSK+226.078LQTCCDKPLLKK	A	sp|P07724|ALBU_MOUSE	213	160	1.37954e-18	3.54114e-11
Issac_4_2_NAQ444_J100_190802_FIXED_rere.mzML	19570	HCD	801.396	0	-0.456966	2	K	LQTCCDK+226.078PLLK	K	sp|P07724|ALBU_MOUSE	150	147	1.91104e-14	4.54915e-07
Issac_4_2_NAQ444_J100_190802_FIXED_rere.mzML	19881	HCD	790.376	0	0	4	K	YM(ox)CENQATISSK+226.078LQTCCDKPLLKK	A	sp|P07724|ALBU_MOUSE	192	165	4.69936e-21	1.20628e-13
Issac_4_2_NAQ444_J100_190802_FIXED_rere.mzML	20053	HCD	786.376	0	-1.78516	4	K	YMCENQATISSK+226.078LQTCCDKPLLKK	A	sp|P07724|ALBU_MOUSE	154	107	8.29859e-17	2.13017e-09
Issac_4_2_NAQ444_J100_190802_FIXED_rere.mzML	20143	HCD	790.375	0	-1.39001	4	K	YM(ox)CENQATISSK+226.078LQTCCDKPLLKK	A	sp|P07724|ALBU_MOUSE	157	108	4.82225e-15	1.23783e-07
Issac_4_2_NAQ444_J100_190802_FIXED_rere.mzML	20456	HCD	729.381	0	0.167362	3	R	YTQK+226.078APQVSTPTLVEAAR	N	sp|P07724|ALBU_MOUSE	137	128	2.53119e-21	6.31068e-14
Issac_4_2_NAQ444_J100_190802_FIXED_rere.mzML	20482	HCD	1093.57	0	1.22788	2	R	YTQK+226.078APQVSTPTLVEAAR	N	sp|P07724|ALBU_MOUSE	194	192	1.14516e-22	2.85509e-15
Issac_4_2_NAQ444_J100_190802_FIXED_rere.mzML	20708	HCD	729.381	0	0.669446	3	R	YTQK+226.078APQVSTPTLVEAAR	N	sp|P07724|ALBU_MOUSE	149	142	1.70573e-21	4.25266e-14
Issac_4_2_NAQ444_J100_190802_FIXED_rere.mzML	20757	HCD	1093.57	0	-0.558129	2	R	YTQK+226.078APQVSTPTLVEAAR	N	sp|P07724|ALBU_MOUSE	149	110	2.16994e-15	5.41003e-08
Issac_4_2_NAQ444_J100_190802_FIXED_rere.mzML	20909	HCD	773.397	1	0.421987	3	N	QATISSK+226.078LQTCCDKPLLK	K	sp|P07724|ALBU_MOUSE	189	156	2.69886e-17	6.72871e-10
Issac_4_2_NAQ444_J100_190802_FIXED_rere.mzML	20921	HCD	773.061	0	-1.42114	3	N	QATISSK+226.078LQTCCDKPLLK	K	sp|P07724|ALBU_MOUSE	195	176	6.06948e-21	1.51322e-13
Issac_4_2_NAQ444_J100_190802_FIXED_rere.mzML	21131	HCD	729.381	0	0.836808	3	R	YTQK+226.078APQVSTPTLVEAAR	N	sp|P07724|ALBU_MOUSE	123	86	2.77675e-15	6.9229e-08
Issac_4_2_NAQ444_J100_190802_FIXED_rere.mzML	21239	HCD	1010.8	0	0.543447	3	K	YM(ox)CENQATISSK+226.078LQTCCDKPLLK	K	sp|P07724|ALBU_MOUSE	290	289	8.46206e-30	2.1624e-22
Issac_4_2_NAQ444_J100_190802_FIXED_rere.mzML	21241	HCD	758.352	0	0.482904	4	K	YM(ox)CENQATISSK+226.078LQTCCDKPLLK	K	sp|P07724|ALBU_MOUSE	243	193	4.77412e-22	1.21998e-14
Issac_4_2_NAQ444_J100_190802_FIXED_rere.mzML	21359	HCD	729.713	1	-2.23053	3	R	YTQK+226.078APQVSTPTLVEAAR	N	sp|P07724|ALBU_MOUSE	112	76	9.96569e-15	2.48461e-07
Issac_4_2_NAQ444_J100_190802_FIXED_rere.mzML	21514	HCD	1010.8	0	0.664213	3	K	YM(ox)CENQATISSK+226.078LQTCCDKPLLK	K	sp|P07724|ALBU_MOUSE	313	303	1.93049e-28	4.93317e-21
Issac_4_2_NAQ444_J100_190802_FIXED_rere.mzML	21519	HCD	758.352	0	0.643872	4	K	YM(ox)CENQATISSK+226.078LQTCCDKPLLK	K	sp|P07724|ALBU_MOUSE	212	177	1.4625e-22	3.73728e-15
Issac_4_2_NAQ444_J100_190802_FIXED_rere.mzML	21768	HCD	1010.8	0	-0.845362	3	K	YM(ox)CENQATISSK+226.078LQTCCDKPLLK	K	sp|P07724|ALBU_MOUSE	209	183	4.39928e-24	1.12419e-16
Issac_4_2_NAQ444_J100_190802_FIXED_rere.mzML	21790	HCD	758.353	0	0.804839	4	K	YM(ox)CENQATISSK+226.078LQTCCDKPLLK	K	sp|P07724|ALBU_MOUSE	180	117	6.09801e-16	1.55828e-08
Issac_4_2_NAQ444_J100_190802_FIXED_rere.mzML	21965	HCD	1011.13	1	-0.643392	3	K	YM(ox)CENQATISSK+226.078LQTCCDKPLLK	K	sp|P07724|ALBU_MOUSE	181	136	2.77479e-19	7.0907e-12
Issac_4_2_NAQ444_J100_190802_FIXED_rere.mzML	22103	HCD	1010.8	0	0.362298	3	K	YM(ox)CENQATISSK+226.078LQTCCDKPLLK	K	sp|P07724|ALBU_MOUSE	121	82	1.42827e-18	3.64979e-11
Issac_4_2_NAQ444_J100_190802_FIXED_rere.mzML	22242	HCD	933.087	0	-0.065412	3	K	LVQEVTDFAK+226.078TCVADESAANCDK	S	sp|P07724|ALBU_MOUSE	213	205	4.53463e-27	1.15878e-19
Issac_4_2_NAQ444_J100_190802_FIXED_rere.mzML	22252	HCD	758.352	0	0.0804839	4	K	YM(ox)CENQATISSK+226.078LQTCCDKPLLK	K	sp|P07724|ALBU_MOUSE	252	143	2.20182e-17	5.62654e-10
Issac_4_2_NAQ444_J100_190802_FIXED_rere.mzML	22277	HCD	754.354	0	0.970927	4	K	YMCENQATISSK+226.078LQTCCDKPLLK	K	sp|P07724|ALBU_MOUSE	174	119	1.10665e-16	2.82792e-09
Issac_4_2_NAQ444_J100_190802_FIXED_rere.mzML	22300	HCD	1005.47	0	0.971251	3	K	YMCENQATISSK+226.078LQTCCDKPLLK	K	sp|P07724|ALBU_MOUSE	272	265	1.31706e-27	3.3656e-20
Issac_4_2_NAQ444_J100_190802_FIXED_rere.mzML	22310	HCD	700.068	0	0.435923	4	K	LVQEVTDFAK+226.078TCVADESAANCDK	S	sp|P07724|ALBU_MOUSE	114	89	1.16307e-18	2.9721e-11
Issac_4_2_NAQ444_J100_190802_FIXED_rere.mzML	22311	HCD	754.604	1	-0.221807	4	K	YMCENQATISSK+226.078LQTCCDKPLLK	K	sp|P07724|ALBU_MOUSE	152	92	1.82269e-14	4.65771e-07
Issac_4_2_NAQ444_J100_190802_FIXED_rere.mzML	22344	HCD	889.062	0	0.686512	3	K	TCVADESAANCDK+226.078SLHTLFGDK	L	sp|P07724|ALBU_MOUSE	287	286	6.74173e-28	1.71485e-20
Issac_4_2_NAQ444_J100_190802_FIXED_rere.mzML	22368	HCD	1010.8	0	-0.060383	3	K	YM(ox)CENQATISSK+226.078LQTCCDKPLLK	K	sp|P07724|ALBU_MOUSE	189	142	3.17405e-21	8.11098e-14
Issac_4_2_NAQ444_J100_190802_FIXED_rere.mzML	22502	HCD	933.088	0	0.457884	3	K	LVQEVTDFAK+226.078TCVADESAANCDK	S	sp|P07724|ALBU_MOUSE	213	206	7.03072e-27	1.79663e-19
Issac_4_2_NAQ444_J100_190802_FIXED_rere.mzML	22565	HCD	889.396	1	0.916139	3	K	TCVADESAANCDK+226.078SLHTLFGDK	L	sp|P07724|ALBU_MOUSE	161	61	2.96802e-11	0.000754954
Issac_4_2_NAQ444_J100_190802_FIXED_rere.mzML	22662	HCD	623.332	0	0.881259	2	R	AFK+226.078AWAVAR	L	sp|P07724|ALBU_MOUSE	137	107	2.12575e-12	4.96437e-05
Issac_4_2_NAQ444_J100_190802_FIXED_rere.mzML	22735	HCD	793.705	0	0.307596	3	K	AETFTFHSDICTLPEK+226.078EK	Q	sp|P07724|ALBU_MOUSE	77	29	1.23755e-10	0.00308541
Issac_4_2_NAQ444_J100_190802_FIXED_rere.mzML	22760	HCD	933.087	0	0.130824	3	K	LVQEVTDFAK+226.078TCVADESAANCDK	S	sp|P07724|ALBU_MOUSE	173	137	7.49531e-21	1.91535e-13
Issac_4_2_NAQ444_J100_190802_FIXED_rere.mzML	22915	HCD	623.332	0	1.27293	2	R	AFK+226.078AWAVAR	L	sp|P07724|ALBU_MOUSE	132	109	5.42006e-13	1.26577e-05
Issac_4_2_NAQ444_J100_190802_FIXED_rere.mzML	22918	HCD	663.876	0	0.183875	2	K	K+226.078QTALAELVK	H	sp|P07724|ALBU_MOUSE	121	121	3.9496e-13	9.31802e-06
Issac_4_2_NAQ444_J100_190802_FIXED_rere.mzML	23168	HCD	623.332	0	0.195835	2	R	AFK+226.078AWAVAR	L	sp|P07724|ALBU_MOUSE	118	106	2.29131e-13	5.35099e-06
Issac_4_2_NAQ444_J100_190802_FIXED_rere.mzML	23176	HCD	663.876	0	0	2	K	K+226.078QTALAELVK	H	sp|P07724|ALBU_MOUSE	89	89	3.36115e-12	7.92972e-05
Issac_4_2_NAQ444_J100_190802_FIXED_rere.mzML	23418	HCD	623.331	0	-0.489588	2	R	AFK+226.078AWAVAR	L	sp|P07724|ALBU_MOUSE	114	91	2.14418e-12	5.0074e-05
Issac_4_2_NAQ444_J100_190802_FIXED_rere.mzML	23690	HCD	623.332	0	0.195835	2	R	AFK+226.078AWAVAR	L	sp|P07724|ALBU_MOUSE	107	97	1.61796e-12	3.77848e-05
Issac_4_2_NAQ444_J100_190802_FIXED_rere.mzML	23942	HCD	623.331	0	-1.17501	2	R	AFK+226.078AWAVAR	L	sp|P07724|ALBU_MOUSE	88	86	1.4545e-12	3.39677e-05
Issac_4_2_NAQ444_J100_190802_FIXED_rere.mzML	24202	HCD	623.331	0	-0.783341	2	R	AFK+226.078AWAVAR	L	sp|P07724|ALBU_MOUSE	95	93	1.16528e-12	2.72132e-05
Issac_4_2_NAQ444_J100_190802_FIXED_rere.mzML	24482	HCD	623.331	0	-1.07709	2	R	AFK+226.078AWAVAR	L	sp|P07724|ALBU_MOUSE	88	82	1.54295e-12	3.60333e-05
Issac_4_2_NAQ444_J100_190802_FIXED_rere.mzML	24804	HCD	623.833	1	-1.12437	2	R	AFK+226.078AWAVAR	L	sp|P07724|ALBU_MOUSE	92	88	1.67602e-12	3.91407e-05
Issac_4_2_NAQ444_J100_190802_FIXED_rere.mzML	24825	HCD	623.332	0	-0.195835	2	R	AFK+226.078AWAVAR	L	sp|P07724|ALBU_MOUSE	92	90	1.34049e-12	3.13051e-05
Issac_4_2_NAQ444_J100_190802_FIXED_rere.mzML	25351	HCD	789.364	0	-0.309288	3	K	CSYDEHAK+226.078LVQEVTDFAK	T	sp|P07724|ALBU_MOUSE	225	173	1.79895e-18	4.48507e-11
Issac_4_2_NAQ444_J100_190802_FIXED_rere.mzML	25499	HCD	623.332	0	0	2	R	AFK+226.078AWAVAR	L	sp|P07724|ALBU_MOUSE	89	75	4.74835e-12	0.00011089
Issac_4_2_NAQ444_J100_190802_FIXED_rere.mzML	25819	HCD	623.331	0	-0.489588	2	R	AFK+226.078AWAVAR	L	sp|P07724|ALBU_MOUSE	87	82	1.90095e-12	4.43936e-05
Issac_4_2_NAQ444_J100_190802_FIXED_rere.mzML	26086	HCD	623.332	0	0.39167	2	R	AFK+226.078AWAVAR	L	sp|P07724|ALBU_MOUSE	93	90	1.4545e-12	3.39677e-05
Issac_4_2_NAQ444_J100_190802_FIXED_rere.mzML	26206	HCD	838.747	1	1.26268	3	R	RPCFSALTVDETYVPK+226.078EFK	A	sp|P07724|ALBU_MOUSE	140	78	1.62531e-13	4.07362e-06
Issac_4_2_NAQ444_J100_190802_FIXED_rere.mzML	26233	HCD	838.411	0	-0.436791	3	R	RPCFSALTVDETYVPK+226.078EFK	A	sp|P07724|ALBU_MOUSE	96	39	1.659e-11	0.000415807
Issac_4_2_NAQ444_J100_190802_FIXED_rere.mzML	26395	HCD	623.331	0	-0.587506	2	R	AFK+226.078AWAVAR	L	sp|P07724|ALBU_MOUSE	101	98	1.54197e-12	3.60102e-05
Issac_4_2_NAQ444_J100_190802_FIXED_rere.mzML	26826	HCD	623.332	0	0.0979176	2	R	AFK+226.078AWAVAR	L	sp|P07724|ALBU_MOUSE	100	83	1.56628e-11	0.000365781
Issac_4_2_NAQ444_J100_190802_FIXED_rere.mzML	27122	HCD	623.331	0	-1.07709	2	R	AFK+226.078AWAVAR	L	sp|P07724|ALBU_MOUSE	86	83	1.16528e-12	2.72132e-05
Issac_4_2_NAQ444_J100_190802_FIXED_rere.mzML	28255	HCD	901.428	0	0.744804	4	K	TCVADESAANCDK+226.078SLHTLFGDKLCAIPNLR	E	sp|P07724|ALBU_MOUSE	314	304	1.00339e-36	2.64046e-29
Issac_4_2_NAQ444_J100_190802_FIXED_rere.mzML	28290	HCD	1201.57	0	1.82867	3	K	TCVADESAANCDK+226.078SLHTLFGDKLCAIPNLR	E	sp|P07724|ALBU_MOUSE	342	284	3.00922e-29	7.9189e-22
Issac_4_2_NAQ444_J100_190802_FIXED_rere.mzML	28508	HCD	901.428	0	0.812514	4	K	TCVADESAANCDK+226.078SLHTLFGDKLCAIPNLR	E	sp|P07724|ALBU_MOUSE	316	286	5.75799e-33	1.51524e-25
Issac_4_2_NAQ444_J100_190802_FIXED_rere.mzML	28591	HCD	1014.95	1	0.19601	4	K	TVM(ox)DDFAQFLDTCCKAADK+226.078DTCFSTEGPNLVTR	C	sp|P07724|ALBU_MOUSE	132	70	1.11303e-15	2.96252e-08
Issac_4_2_NAQ444_J100_190802_FIXED_rere.mzML	30565	HCD	906.177	0	-2.22269	4	K	SLHTLFGDK+226.078LCAIPNLRENYGELADCCTK	Q	sp|P07724|ALBU_MOUSE	230	152	2.61235e-18	6.84754e-11
Issac_4_2_NAQ444_J100_190802_FIXED_rere.mzML	30584	HCD	901.677	1	-0.456456	4	K	TCVADESAANCDKSLHTLFGDK+226.078LCAIPNLR	E	sp|P07724|ALBU_MOUSE	247	196	8.8623e-24	2.33216e-16
Issac_4_2_NAQ444_J100_190802_FIXED_rere.mzML	30806	HCD	1061.87	0	-0.114958	3	K	NLVK+226.078TNCDLYEKLGEYGFQNAILVR	Y	sp|P07724|ALBU_MOUSE	295	288	5.76663e-30	1.48674e-22
Issac_4_2_NAQ444_J100_190802_FIXED_rere.mzML	30826	HCD	1062.2	1	-1.58959	3	K	NLVK+226.078TNCDLYEKLGEYGFQNAILVR	Y	sp|P07724|ALBU_MOUSE	329	326	1.23885e-31	3.19399e-24
Issac_4_2_NAQ444_J100_190802_FIXED_rere.mzML	31059	HCD	1061.87	0	-0.574789	3	K	NLVK+226.078TNCDLYEKLGEYGFQNAILVR	Y	sp|P07724|ALBU_MOUSE	186	84	1.74549e-14	4.50019e-07
Issac_4_2_NAQ444_J100_190802_FIXED_rere.mzML	31103	HCD	1062.2	1	-1.0148	3	K	NLVK+226.078TNCDLYEKLGEYGFQNAILVR	Y	sp|P07724|ALBU_MOUSE	193	151	1.99013e-19	5.13093e-12
Issac_4_2_NAQ444_J100_190802_FIXED_rere.mzML	31797	HCD	727.716	0	0.838723	3	K	SLHTLFGDK+226.078LCAIPNLR	E	sp|P07724|ALBU_MOUSE	170	109	2.74171e-13	6.79801e-06
Issac_4_2_NAQ444_J100_190802_FIXED_rere.mzML	31878	HCD	1091.07	0	0.78317	2	K	SLHTLFGDK+226.078LCAIPNLR	E	sp|P07724|ALBU_MOUSE	210	184	2.82562e-18	7.00605e-11
Issac_4_2_NAQ444_J100_190802_FIXED_rere.mzML	32051	HCD	727.715	0	0.419362	3	K	SLHTLFGDK+226.078LCAIPNLR	E	sp|P07724|ALBU_MOUSE	164	107	2.52989e-13	6.2728e-06
Issac_4_2_NAQ444_J100_190802_FIXED_rere.mzML	32067	HCD	945.422	0	0.322793	3	K	ATAEQLK+226.078TVM(ox)DDFAQFLDTCCK	A	sp|P07724|ALBU_MOUSE	122	90	1.47159e-17	3.74319e-10
Issac_4_2_NAQ444_J100_190802_FIXED_rere.mzML	32111	HCD	945.756	1	0.345055	3	K	ATAEQLK+226.078TVM(ox)DDFAQFLDTCCK	A	sp|P07724|ALBU_MOUSE	146	81	1.52843e-13	3.88775e-06
Issac_4_2_NAQ444_J100_190802_FIXED_rere.mzML	32338	HCD	727.716	0	1.25808	3	K	SLHTLFGDK+226.078LCAIPNLR	E	sp|P07724|ALBU_MOUSE	93	43	7.86141e-11	0.00194922
Issac_4_2_NAQ444_J100_190802_FIXED_rere.mzML	32498	HCD	945.423	0	1.54941	3	K	ATAEQLK+226.078TVM(ox)DDFAQFLDTCCK	A	sp|P07724|ALBU_MOUSE	186	150	3.72053e-20	9.46365e-13
Issac_4_2_NAQ444_J100_190802_FIXED_rere.mzML	33039	HCD	910.442	0	1.47486	3	K	TNCDLYEK+226.078LGEYGFQNAILVR	Y	sp|P07724|ALBU_MOUSE	225	214	9.29312e-24	2.35262e-16
Issac_4_2_NAQ444_J100_190802_FIXED_rere.mzML	35000	HCD	859.416	1	0.586693	4	R	VGTK+226.078CCTLPEDQRLPCVEDYLSAILNR	V	sp|P07724|ALBU_MOUSE	230	177	1.39145e-22	3.61788e-15
Issac_4_2_NAQ444_J100_190802_FIXED_rere.mzML	35020	HCD	1145.22	0	-0.213183	3	R	VGTK+226.078CCTLPEDQRLPCVEDYLSAILNR	V	sp|P07724|ALBU_MOUSE	266	237	1.53614e-27	3.99409e-20
Issac_4_2_NAQ444_J100_190802_FIXED_rere.mzML	35043	HCD	859.164	0	-0.28416	4	R	VGTK+226.078CCTLPEDQRLPCVEDYLSAILNR	V	sp|P07724|ALBU_MOUSE	234	187	1.41302e-23	3.67397e-16
Issac_4_2_NAQ444_J100_190802_FIXED_rere.mzML	35386	HCD	1210.91	0	-1.20971	3	K	CCAEANPPACYGTVLAEFQPLVEEPK+226.078NLVK	T	sp|P07724|ALBU_MOUSE	184	114	1.9337e-18	5.08862e-11
Issac_4_2_NAQ444_J100_190802_FIXED_rere.mzML	35387	HCD	908.432	0	-1.075	4	K	CCAEANPPACYGTVLAEFQPLVEEPK+226.078NLVK	T	sp|P07724|ALBU_MOUSE	137	39	8.90676e-12	0.000234385
Issac_4_2_NAQ444_J100_190802_FIXED_rere.mzML	35422	HCD	899.444	0	-1.08574	3	K	GLVLIAFSQYLQK+226.078CSYDEHAK	L	sp|P07724|ALBU_MOUSE	109	72	2.62605e-16	6.64803e-09
Issac_4_2_NAQ444_J100_190802_FIXED_rere.mzML	35448	HCD	623.332	0	0	2	R	AFK+226.078AWAVAR	L	sp|P07724|ALBU_MOUSE	58	40	4.66418e-11	0.00108925
Issac_4_2_NAQ444_J100_190802_FIXED_rere.mzML	35464	HCD	899.778	1	-2.14808	3	K	GLVLIAFSQYLQK+226.078CSYDEHAK	L	sp|P07724|ALBU_MOUSE	76	55	1.73014e-15	4.37996e-08
Issac_4_2_NAQ444_J100_190802_FIXED_rere.mzML	37176	HCD	623.833	1	-0.341024	2	R	AFK+226.078AWAVAR	L	sp|P07724|ALBU_MOUSE	90	87	1.4545e-12	3.39677e-05
Issac_4_2_NAQ444_J100_190802_FIXED_rere.mzML	38039	HCD	838.399	1	-2.23257	3	K	NYAEAK+226.078DVFLGTFLYEYSR	R	sp|P07724|ALBU_MOUSE	130	92	4.05074e-15	1.01526e-07
Issac_4_2_NAQ444_J100_190802_FIXED_rere.mzML	39146	HCD	817.415	0	1.71738	3	S	QTFPNADFAEITK+226.078LATDLTK	V	sp|P07724|ALBU_MOUSE	135	89	5.89608e-14	1.48532e-06
Issac_4_2_NAQ444_J100_190802_FIXED_rere.mzML	39317	HCD	997.856	0	1.03983	3	R	LSQTFPNADFAEITK+226.078LATDLTKVNK	E	sp|P07724|ALBU_MOUSE	168	110	2.26602e-16	5.84223e-09
Issac_4_2_NAQ444_J100_190802_FIXED_rere.mzML	40074	HCD	1325.67	0	-0.55249	2	R	LSQTFPNADFAEITK+226.078LATDLTK	V	sp|P07724|ALBU_MOUSE	173	153	3.8891e-20	9.89243e-13
Issac_4_2_NAQ444_J100_190802_FIXED_rere.mzML	40235	HCD	1038.03	1	-0.322537	2	F	PNADFAEITK+226.078LATDLTK	V	sp|P07724|ALBU_MOUSE	224	198	3.48811e-18	8.64868e-11
Issac_4_2_NAQ444_J100_190802_FIXED_rere.mzML	40341	HCD	1325.68	0	0.276245	2	R	LSQTFPNADFAEITK+226.078LATDLTK	V	sp|P07724|ALBU_MOUSE	226	195	1.62094e-21	4.12306e-14
Issac_4_2_NAQ444_J100_190802_FIXED_rere.mzML	40456	HCD	884.119	0	-0.345175	3	R	LSQTFPNADFAEITK+226.078LATDLTK	V	sp|P07724|ALBU_MOUSE	229	208	3.73226e-24	9.49349e-17
Issac_4_2_NAQ444_J100_190802_FIXED_rere.mzML	40599	HCD	1326.18	1	-0.528676	2	R	LSQTFPNADFAEITK+226.078LATDLTK	V	sp|P07724|ALBU_MOUSE	176	146	1.71052e-20	4.35093e-13
Issac_4_2_NAQ444_J100_190802_FIXED_rere.mzML	40709	HCD	884.118	0	-0.96649	3	R	LSQTFPNADFAEITK+226.078LATDLTK	V	sp|P07724|ALBU_MOUSE	206	175	1.86578e-20	4.74585e-13
Issac_4_2_NAQ444_J100_190802_FIXED_rere.mzML	40802	HCD	884.451	1	-3.56601	3	R	LSQTFPNADFAEITK+226.078LATDLTK	V	sp|P07724|ALBU_MOUSE	205	173	3.17562e-21	8.0776e-14
Issac_4_2_NAQ444_J100_190802_FIXED_rere.mzML	40964	HCD	884.116	0	-3.58982	3	R	LSQTFPNADFAEITK+226.078LATDLTK	V	sp|P07724|ALBU_MOUSE	168	130	6.19015e-18	1.57455e-10
Issac_4_2_NAQ444_J100_190802_FIXED_rere.mzML	41591	HCD	884.117	0	-2.55429	3	R	LSQTFPNADFAEITK+226.078LATDLTK	V	sp|P07724|ALBU_MOUSE	107	68	3.98243e-13	1.01298e-05
Issac_4_2_NAQ444_J100_190802_FIXED_rere.mzML	51622	HCD	623.331	0	-0.489588	2	R	AFK+226.078AWAVAR	L	sp|P07724|ALBU_MOUSE	104	100	1.4545e-12	3.39677e-05
Issac_4_2_NAQ444_J100_190802_FIXED_rere.mzML	51770	HCD	607.832	0	0.803316	2	K	EK+226.078ALVSSVR	Q	sp|P07724|ALBU_MOUSE	75	67	1.54951e-10	0.00361865
Issac_4_2_NAQ444_J100_190802_FIXED_rere.mzML	51784	HCD	801.397	0	1.3709	2	K	LQTCCDK+226.078PLLK	K	sp|P07724|ALBU_MOUSE	95	52	9.32198e-11	0.00221906
Issac_4_2_NAQ444_J100_190802_FIXED_rere.mzML	51830	HCD	1005.47	0	2.06391	3	K	YMCENQATISSK+226.078LQTCCDKPLLK	K	sp|P07724|ALBU_MOUSE	201	181	6.34807e-25	1.62219e-17
Issac_4_2_NAQ444_J100_190802_FIXED_rere.mzML	51845	HCD	754.352	0	-1.05184	4	K	YMCENQATISSK+226.078LQTCCDKPLLK	K	sp|P07724|ALBU_MOUSE	169	118	7.03309e-17	1.79724e-09
Issac_4_2_NAQ444_J100_190802_FIXED_rere.mzML	51888	HCD	623.332	0	0.195835	2	R	AFK+226.078AWAVAR	L	sp|P07724|ALBU_MOUSE	114	100	1.52311e-12	3.55699e-05
Issac_4_2_NAQ444_J100_190802_FIXED_rere.mzML	51937	HCD	901.428	0	1.82816	4	K	TCVADESAANCDK+226.078SLHTLFGDKLCAIPNLR	E	sp|P07724|ALBU_MOUSE	326	313	3.92518e-34	1.03293e-26
Issac_4_2_NAQ444_J100_190802_FIXED_rere.mzML	14670	HCD	664.356	0	0.275614	2	K	GTQGK+226.078IAEAVK	K	sp|P07758|A1AT1_MOUSE	102	102	5.98757e-14	1.42531e-06
Issac_4_2_NAQ444_J100_190802_FIXED_rere.mzML	9310	HCD	708.86	0	-1.29155	2	K	AK+226.078TSEIQSQAK	A	sp|P09813|APOA2_MOUSE	87	67	4.35351e-12	0.000103633
Issac_4_2_NAQ444_J100_190802_FIXED_rere.mzML	17398	HCD	716.864	0	1.78798	2	R	NVEK+226.078ISM(ox)LEK	I	sp|P19221|THRB_MOUSE	112	109	1.23789e-12	2.92047e-05
Issac_4_2_NAQ444_J100_190802_FIXED_rere.mzML	20166	HCD	576.637	0	-0.529234	3	K	ISM(ox)LEK+226.078IYVHPR	Y	sp|P19221|THRB_MOUSE	135	132	3.85807e-16	9.25866e-09
Issac_4_2_NAQ444_J100_190802_FIXED_rere.mzML	20438	HCD	576.637	0	-0.529234	3	K	ISM(ox)LEK+226.078IYVHPR	Y	sp|P19221|THRB_MOUSE	125	125	3.78073e-16	9.07306e-09
Issac_4_2_NAQ444_J100_190802_FIXED_rere.mzML	27022	HCD	667.67	1	-0.974532	3	R	K+226.078SPQELLCGASLISDR	W	sp|P19221|THRB_MOUSE	115	95	1.47254e-14	3.63009e-07
Issac_4_2_NAQ444_J100_190802_FIXED_rere.mzML	6812	HCD	602.794	0	-0.101254	2	R	TK+226.078SGVACQK	W	sp|P20918|PLMN_MOUSE	96	92	1.01047e-12	2.35979e-05
Issac_4_2_NAQ444_J100_190802_FIXED_rere.mzML	15561	HCD	840.734	0	-0.362987	3	R	GK+226.078TAVTAAGTPCQGWAAQEPHR	H	sp|P20918|PLMN_MOUSE	154	115	8.31054e-19	2.11389e-11
Issac_4_2_NAQ444_J100_190802_FIXED_rere.mzML	19512	HCD	779.373	0	0.548192	3	K	EQQCVIM(ox)AENSK+226.078TSSIIR	M	sp|P20918|PLMN_MOUSE	168	163	7.86208e-20	1.96015e-12
Issac_4_2_NAQ444_J100_190802_FIXED_rere.mzML	21597	HCD	804.445	0	0.606979	2	R	LK+226.078EAQLPVIENK	V	sp|P20918|PLMN_MOUSE	136	81	1.78162e-12	4.27556e-05
Issac_4_2_NAQ444_J100_190802_FIXED_rere.mzML	13967	HCD	711.019	0	0.257526	3	R	TK+226.078TPNTSPAELKDM(ox)VEK	H	sp|P21614|VTDB_MOUSE	151	108	1.96984e-15	4.88418e-08
Issac_4_2_NAQ444_J100_190802_FIXED_rere.mzML	13999	HCD	711.353	1	-0.399609	3	R	TK+226.078TPNTSPAELKDM(ox)VEK	H	sp|P21614|VTDB_MOUSE	134	99	1.6478e-15	4.08567e-08
Issac_4_2_NAQ444_J100_190802_FIXED_rere.mzML	21227	HCD	677.678	0	0.270195	3	R	LQM(ox)K+226.078HLSLLTTM(ox)SNR	V	sp|P21614|VTDB_MOUSE	111	81	1.08579e-12	2.66042e-05
Issac_4_2_NAQ444_J100_190802_FIXED_rere.mzML	24570	HCD	656.668	0	-0.557681	3	R	K+226.078FSSSTFEQVNQLVK	E	sp|P21614|VTDB_MOUSE	159	99	1.45947e-13	3.57602e-06
Issac_4_2_NAQ444_J100_190802_FIXED_rere.mzML	24591	HCD	984.499	0	0.123992	2	R	K+226.078FSSSTFEQVNQLVK	E	sp|P21614|VTDB_MOUSE	207	207	5.23864e-20	1.28358e-12
Issac_4_2_NAQ444_J100_190802_FIXED_rere.mzML	16199	HCD	678.371	0	0	2	K	GTQGK+226.078IVEAVK	E	sp|P22599|A1AT2_MOUSE	120	120	5.30488e-14	1.2628e-06
Issac_4_2_NAQ444_J100_190802_FIXED_rere.mzML	17109	HCD	596.982	0	-0.306719	3	K	KVINDFVEK+226.078GTQGK	I	sp|P22599|A1AT2_MOUSE	134	107	1.25026e-13	3.04373e-06
Issac_4_2_NAQ444_J100_190802_FIXED_rere.mzML	17140	HCD	894.969	0	0	2	K	KVINDFVEK+226.078GTQGK	I	sp|P22599|A1AT2_MOUSE	152	147	5.76249e-18	1.40287e-10
Issac_4_2_NAQ444_J100_190802_FIXED_rere.mzML	17824	HCD	596.982	0	0.10224	3	K	K+226.078VINDFVEKGTQGK	I	sp|P22599|A1AT2_MOUSE	114	87	4.36487e-14	1.06262e-06
Issac_4_2_NAQ444_J100_190802_FIXED_rere.mzML	18422	HCD	830.923	0	0.808002	2	K	VINDFVEK+226.078GTQGK	I	sp|P22599|A1AT2_MOUSE	194	182	2.53139e-17	6.12027e-10
Issac_4_2_NAQ444_J100_190802_FIXED_rere.mzML	18478	HCD	554.284	0	0.770808	3	K	VINDFVEK+226.078GTQGK	I	sp|P22599|A1AT2_MOUSE	102	79	2.18034e-13	5.27152e-06
Issac_4_2_NAQ444_J100_190802_FIXED_rere.mzML	19440	HCD	659.348	0	1.48111	2	K	K+226.078VINDFVEK	G	sp|P22599|A1AT2_MOUSE	94	89	9.13998e-13	2.1345e-05
Issac_4_2_NAQ444_J100_190802_FIXED_rere.mzML	20303	HCD	810.114	0	-0.150683	3	K	KVINDFVEKGTQGK+226.078IVEAVK	E	sp|P22599|A1AT2_MOUSE	157	124	3.49076e-17	8.79379e-10
Issac_4_2_NAQ444_J100_190802_FIXED_rere.mzML	20322	HCD	607.837	0	-0.100414	4	K	KVINDFVEKGTQGK+226.078IVEAVK	E	sp|P22599|A1AT2_MOUSE	140	71	2.42945e-11	0.000612016
Issac_4_2_NAQ444_J100_190802_FIXED_rere.mzML	21954	HCD	767.416	0	0.2386	3	K	VINDFVEKGTQGK+226.078IVEAVK	E	sp|P22599|A1AT2_MOUSE	218	218	1.15549e-23	2.89608e-16
Issac_4_2_NAQ444_J100_190802_FIXED_rere.mzML	23240	HCD	716.381	0	-0.255598	2	K	LVEK+226.078FLEEAK	N	sp|P22599|A1AT2_MOUSE	129	129	4.00263e-13	9.44312e-06
Issac_4_2_NAQ444_J100_190802_FIXED_rere.mzML	29675	HCD	712.918	0	-0.513679	2	K	ELISK+226.078ILLNR	R	sp|P22599|A1AT2_MOUSE	125	112	1.323e-11	0.000312126
Issac_4_2_NAQ444_J100_190802_FIXED_rere.mzML	29702	HCD	713.419	1	-1.49675	2	K	ELISK+226.078ILLNR	R	sp|P22599|A1AT2_MOUSE	124	119	1.31345e-11	0.000309874
Issac_4_2_NAQ444_J100_190802_FIXED_rere.mzML	25610	HCD	705.725	0	-0.518914	3	G	HSLLPPVVDTTQGK+226.078VLGK	Y	sp|P23953|EST1C_MOUSE	194	162	9.94809e-19	2.48022e-11
Issac_4_2_NAQ444_J100_190802_FIXED_rere.mzML	25877	HCD	705.726	0	0.432428	3	G	HSLLPPVVDTTQGK+226.078VLGK	Y	sp|P23953|EST1C_MOUSE	82	51	9.71845e-12	0.000242297
Issac_4_2_NAQ444_J100_190802_FIXED_rere.mzML	33614	HCD	898.129	0	0.815498	3	K	APEEILAEK+226.078SFNTVPYIVGFNK	Q	sp|P23953|EST1C_MOUSE	189	171	1.00733e-24	2.56226e-17
Issac_4_2_NAQ444_J100_190802_FIXED_rere.mzML	17208	HCD	676.82	0	-0.811613	2	R	DIYK+226.078GLDM(ox)R	G	sp|P26262|KLKB1_MOUSE	83	83	3.13087e-12	7.31166e-05
Issac_4_2_NAQ444_J100_190802_FIXED_rere.mzML	9592	HCD	559.287	0	-0.873042	2	R	SGTTK+226.078IER	I	sp|P28665|MUG1_MOUSE	79	68	1.16053e-10	0.00267762
Issac_4_2_NAQ444_J100_190802_FIXED_rere.mzML	9657	HCD	386.531	0	2.13172	3	R	ELNYK+226.078HK	D	sp|P28665|MUG1_MOUSE	102	101	9.33239e-11	0.00211546
Issac_4_2_NAQ444_J100_190802_FIXED_rere.mzML	9686	HCD	579.293	0	1.05362	2	R	ELNYK+226.078HK	D	sp|P28665|MUG1_MOUSE	95	84	1.30699e-10	0.00296268
Issac_4_2_NAQ444_J100_190802_FIXED_rere.mzML	13690	HCD	622.321	0	-0.29423	2	R	DIK+226.078TENGLK	Q	sp|P28665|MUG1_MOUSE	89	86	1.21363e-11	0.000283426
Issac_4_2_NAQ444_J100_190802_FIXED_rere.mzML	14736	HCD	524.606	0	0.116345	3	K	YTYGK+226.078PVPGHVK	I	sp|P28665|MUG1_MOUSE	89	89	4.19745e-17	1.00731e-09
Issac_4_2_NAQ444_J100_190802_FIXED_rere.mzML	16213	HCD	798.66	1	-0.668243	4	R	TTLSK+226.078RPEEPPRKDPSSNDPLTETIR	K	sp|P28665|MUG1_MOUSE	210	75	3.82014e-11	0.000989121
Issac_4_2_NAQ444_J100_190802_FIXED_rere.mzML	16243	HCD	798.409	0	-0.688013	4	R	TTLSK+226.078RPEEPPRKDPSSNDPLTETIR	K	sp|P28665|MUG1_MOUSE	220	109	1.01393e-13	2.6253e-06
Issac_4_2_NAQ444_J100_190802_FIXED_rere.mzML	18697	HCD	676.61	0	0.0902073	4	K	NK+226.078ESVVFVQTDKPVYKPGQSVK	F	sp|P28665|MUG1_MOUSE	195	122	6.36789e-16	1.61976e-08
Issac_4_2_NAQ444_J100_190802_FIXED_rere.mzML	18998	HCD	602.324	1	-0.181761	5	K	NKESVVFVQTDKPVYKPGQSVK+226.078FR	V	sp|P28665|MUG1_MOUSE	235	210	7.55801e-26	1.94007e-18
Issac_4_2_NAQ444_J100_190802_FIXED_rere.mzML	19041	HCD	752.402	0	0.162241	4	K	NKESVVFVQTDKPVYKPGQSVK+226.078FR	V	sp|P28665|MUG1_MOUSE	245	135	1.89708e-16	4.86962e-09
Issac_4_2_NAQ444_J100_190802_FIXED_rere.mzML	19044	HCD	752.402	0	0.162241	4	K	NKESVVFVQTDKPVYKPGQSVK+226.078FR	V	sp|P28665|MUG1_MOUSE	207	103	2.4134e-15	6.19498e-08
Issac_4_2_NAQ444_J100_190802_FIXED_rere.mzML	19065	HCD	602.124	0	0.912299	5	K	NKESVVFVQTDKPVYKPGQSVK+226.078FR	V	sp|P28665|MUG1_MOUSE	154	98	9.68294e-15	2.48552e-07
Issac_4_2_NAQ444_J100_190802_FIXED_rere.mzML	19225	HCD	676.609	0	-0.631451	4	K	NKESVVFVQTDK+226.078PVYKPGQSVK	F	sp|P28665|MUG1_MOUSE	192	128	1.07453e-15	2.73322e-08
Issac_4_2_NAQ444_J100_190802_FIXED_rere.mzML	20917	HCD	691.867	0	-0.529308	4	K	ESVVFVQTDKPVYKPGQSVK+226.078FR	V	sp|P28665|MUG1_MOUSE	225	182	1.78005e-20	4.5278e-13
Issac_4_2_NAQ444_J100_190802_FIXED_rere.mzML	22485	HCD	890.941	1	0.565927	4	K	VPNAM(ox)SVNDEVLSVTACGK+226.078YTYGKPVPGHVK	I	sp|P28665|MUG1_MOUSE	242	173	1.9886e-19	5.25333e-12
Issac_4_2_NAQ444_J100_190802_FIXED_rere.mzML	22529	HCD	890.691	0	0.95936	4	K	VPNAM(ox)SVNDEVLSVTACGK+226.078YTYGKPVPGHVK	I	sp|P28665|MUG1_MOUSE	238	176	2.7936e-21	7.37993e-14
Issac_4_2_NAQ444_J100_190802_FIXED_rere.mzML	24975	HCD	566.321	0	0	2	K	TK+226.078ALGFLR	A	sp|P28665|MUG1_MOUSE	96	96	6.49832e-11	0.00149932
Issac_4_2_NAQ444_J100_190802_FIXED_rere.mzML	25356	HCD	618.999	0	-0.098603	3	K	M(ox)SLVLPPTVVK+226.078DSAR	A	sp|P28665|MUG1_MOUSE	108	94	7.9765e-16	1.95441e-08
Issac_4_2_NAQ444_J100_190802_FIXED_rere.mzML	26012	HCD	717.734	0	-1.02046	3	R	LVDIKGDPIPNEK+226.078VFIK	A	sp|P28665|MUG1_MOUSE	141	130	3.19974e-19	7.93366e-12
Issac_4_2_NAQ444_J100_190802_FIXED_rere.mzML	26991	HCD	862.447	0	-0.0707698	3	K	QM(ox)SFSLAAEPIQGPYK+226.078IVVHK	E	sp|P28665|MUG1_MOUSE	213	189	5.83188e-24	1.47638e-16
Issac_4_2_NAQ444_J100_190802_FIXED_rere.mzML	27071	HCD	856.029	0	-1.3547	5	R	FNVDLKVPNAM(ox)SVNDEVLSVTACGK+226.078YTYGKPVPGHVK	I	sp|P28665|MUG1_MOUSE	240	98	7.35026e-15	1.98458e-07
Issac_4_2_NAQ444_J100_190802_FIXED_rere.mzML	28005	HCD	475.932	0	-0.0641217	3	R	HGIPFFVK+226.078VR	L	sp|P28665|MUG1_MOUSE	86	76	3.57765e-11	0.000844051
Issac_4_2_NAQ444_J100_190802_FIXED_rere.mzML	29360	HCD	658.394	0	-0.463515	2	R	ITNK+226.078LIFLK	A	sp|P28665|MUG1_MOUSE	128	108	7.32686e-11	0.00171108
Issac_4_2_NAQ444_J100_190802_FIXED_rere.mzML	29404	HCD	984.145	1	0.579749	3	R	FNVDLK+226.078VPNAM(ox)SVNDEVLSVTACGK	Y	sp|P28665|MUG1_MOUSE	121	87	2.29769e-18	5.92387e-11
Issac_4_2_NAQ444_J100_190802_FIXED_rere.mzML	29633	HCD	658.894	1	-1.80611	2	R	ITNK+226.078LIFLK	A	sp|P28665|MUG1_MOUSE	114	96	2.77563e-11	0.000648205
Issac_4_2_NAQ444_J100_190802_FIXED_rere.mzML	32009	HCD	780.411	0	1.01672	2	R	K+226.078NLFDELVLDK	D	sp|P28665|MUG1_MOUSE	99	93	4.21516e-13	1.0034e-05
Issac_4_2_NAQ444_J100_190802_FIXED_rere.mzML	33451	HCD	751.377	0	0.243693	3	K	GK+226.078FALEIPVEFSM(ox)VPM(ox)AK	M	sp|P28665|MUG1_MOUSE	117	84	8.48778e-15	2.11614e-07
Issac_4_2_NAQ444_J100_190802_FIXED_rere.mzML	33688	HCD	1075.8	0	-1.02122	4	R	AVDQSVLLLKPESELSPSWIYNLPGM(ox)QQNK+226.078FVPSSR	L	sp|P28665|MUG1_MOUSE	169	108	1.29259e-19	3.47783e-12
Issac_4_2_NAQ444_J100_190802_FIXED_rere.mzML	34005	HCD	793.422	0	0.307706	4	R	VVSM(ox)DK+226.078M(ox)LRPLNELLPLAYIEDPKK	N	sp|P28665|MUG1_MOUSE	207	134	1.52866e-16	3.94116e-09
Issac_4_2_NAQ444_J100_190802_FIXED_rere.mzML	34085	HCD	1057.56	0	-0.577132	3	R	VVSM(ox)DK+226.078M(ox)LRPLNELLPLAYIEDPKK	N	sp|P28665|MUG1_MOUSE	127	60	1.00269e-13	2.58513e-06
Issac_4_2_NAQ444_J100_190802_FIXED_rere.mzML	34139	HCD	1158.89	0	0.210667	3	K	QQNSNGGFSSTQDTVVALDALSK+226.078YGAVTFSR	S	sp|P28665|MUG1_MOUSE	153	58	5.02953e-13	1.32867e-05
Issac_4_2_NAQ444_J100_190802_FIXED_rere.mzML	34258	HCD	793.42	0	-2.23087	4	R	VVSM(ox)DK+226.078M(ox)LRPLNELLPLAYIEDPKK	N	sp|P28665|MUG1_MOUSE	187	92	1.06032e-12	2.73371e-05
Issac_4_2_NAQ444_J100_190802_FIXED_rere.mzML	44967	HCD	1012.86	1	-0.762853	3	R	K+226.078NLFDELVLDKDLFQCVSFIIPR	L	sp|P28665|MUG1_MOUSE	221	195	7.52932e-23	1.92404e-15
Issac_4_2_NAQ444_J100_190802_FIXED_rere.mzML	17635	HCD	705.892	0	-0.259396	2	K	QVLNQIDK+226.078VK	V	sp|P29699|FETUA_MOUSE	153	153	2.45576e-13	5.7937e-06
Issac_4_2_NAQ444_J100_190802_FIXED_rere.mzML	21203	HCD	812.402	0	-0.676163	2	G	NPVDDICIAK+226.078PR	D	sp|P32261|ANT3_MOUSE	161	141	5.80721e-15	1.39362e-07
Issac_4_2_NAQ444_J100_190802_FIXED_rere.mzML	30681	HCD	704.339	1	-0.40359	3	K	TSDQIHFFFAK+226.078LNCR	L	sp|P32261|ANT3_MOUSE	196	184	6.21784e-21	1.5235e-13
Issac_4_2_NAQ444_J100_190802_FIXED_rere.mzML	30721	HCD	704.004	0	-0.60688	3	K	TSDQIHFFFAK+226.078LNCR	L	sp|P32261|ANT3_MOUSE	164	101	3.32044e-13	8.13578e-06
Issac_4_2_NAQ444_J100_190802_FIXED_rere.mzML	19948	HCD	620.306	0	-0.885557	3	R	AIEEK+226.078LANM(ox)EAEIR	I	sp|P39039|MBL1_MOUSE	54	40	3.3609e-12	8.18205e-05
Issac_4_2_NAQ444_J100_190802_FIXED_rere.mzML	30178	HCD	715.717	0	0.170557	3	R	AEIQLSK+226.078NDYIISVVAR	N	sp|P42703|LIFR_MOUSE	147	128	4.55375e-17	1.12909e-09
Issac_4_2_NAQ444_J100_190802_FIXED_rere.mzML	29403	HCD	1067.54	0	4.23089	3	T	LDVVMNLQFQYIEKLWLSFWNCK+226.078	A	sp|P48379|RFX2_MOUSE	329	91	6.32869e-11	0.00161723
Issac_4_2_NAQ444_J100_190802_FIXED_rere.mzML	29412	HCD	1067.87	1	4.13625	3	T	LDVVMNLQFQYIEKLWLSFWNCK+226.078	A	sp|P48379|RFX2_MOUSE	303	99	4.4408e-11	0.0011348
Issac_4_2_NAQ444_J100_190802_FIXED_rere.mzML	35031	HCD	795.901	0	-1.68711	2	K	SK+226.078K+226.078TSSSKASK	D	sp|P51125|ICAL_MOUSE	35	18	1.31485e-10	0.00312995
Issac_4_2_NAQ444_J100_190802_FIXED_rere.mzML	19325	HCD	582.967	0	-0.942276	3	K	YPGIK+226.078SFDPSKPGK	I	sp|P52430|PON1_MOUSE	93	44	1.83565e-11	0.000446886
Issac_4_2_NAQ444_J100_190802_FIXED_rere.mzML	25811	HCD	569.056	0	-0.32177	4	K	SFDPSKPGK+226.078ILLM(ox)DLNKK	E	sp|P52430|PON1_MOUSE	148	102	4.16172e-15	1.03759e-07
Issac_4_2_NAQ444_J100_190802_FIXED_rere.mzML	14687	HCD	537.267	0	-0.227206	3	K	LYHAFSATK+226.078M(ox)AK	T	sp|P97290|IC1_MOUSE	106	86	5.33376e-14	1.28e-06
Issac_4_2_NAQ444_J100_190802_FIXED_rere.mzML	15713	HCD	793.369	0	-0.692384	2	Q	DEPQSQWDK+226.078VK	D	sp|Q00623|APOA1_MOUSE	150	133	9.71229e-14	2.31197e-06
Issac_4_2_NAQ444_J100_190802_FIXED_rere.mzML	15716	HCD	529.249	0	0.115324	3	Q	DEPQSQWDK+226.078VK	D	sp|Q00623|APOA1_MOUSE	114	99	7.46581e-13	1.7772e-05
Issac_4_2_NAQ444_J100_190802_FIXED_rere.mzML	15967	HCD	793.369	0	-0.0769316	2	Q	DEPQSQWDK+226.078VK	D	sp|Q00623|APOA1_MOUSE	131	115	2.79545e-13	6.65445e-06
Issac_4_2_NAQ444_J100_190802_FIXED_rere.mzML	19218	HCD	626.325	0	-0.974496	3	K	QK+226.078VQPYLDEFQKK	W	sp|Q00623|APOA1_MOUSE	137	137	9.11894e-18	2.20473e-10
Issac_4_2_NAQ444_J100_190802_FIXED_rere.mzML	20852	HCD	911.978	0	0.267705	2	R	QK+226.078VAPLGAELQESAR	Q	sp|Q00623|APOA1_MOUSE	132	106	1.28456e-14	3.14743e-07
Issac_4_2_NAQ444_J100_190802_FIXED_rere.mzML	20907	HCD	608.321	0	-0.602003	3	R	QK+226.078VAPLGAELQESAR	Q	sp|Q00623|APOA1_MOUSE	91	65	4.41026e-13	1.08061e-05
Issac_4_2_NAQ444_J100_190802_FIXED_rere.mzML	23331	HCD	703.687	0	0.867364	3	K	VK+226.078DFANVYVDAVKDSGR	D	sp|Q00623|APOA1_MOUSE	170	165	3.3767e-22	8.37243e-15
Issac_4_2_NAQ444_J100_190802_FIXED_rere.mzML	23958	HCD	941.446	0	2.85258	2	K	DFANVYVDAVK+226.078DSGR	D	sp|Q00623|APOA1_MOUSE	89	44	3.04988e-11	0.000747285
Issac_4_2_NAQ444_J100_190802_FIXED_rere.mzML	24218	HCD	847.436	0	1.2244	2	K	VK+226.078DFANVYVDAVK	D	sp|Q00623|APOA1_MOUSE	163	159	5.04597e-18	1.21999e-10
Issac_4_2_NAQ444_J100_190802_FIXED_rere.mzML	24272	HCD	565.293	0	1.07971	3	K	VK+226.078DFANVYVDAVK	D	sp|Q00623|APOA1_MOUSE	109	75	3.68954e-13	8.92039e-06
Issac_4_2_NAQ444_J100_190802_FIXED_rere.mzML	24490	HCD	847.434	0	-0.144047	2	K	VK+226.078DFANVYVDAVK	D	sp|Q00623|APOA1_MOUSE	119	105	1.08541e-15	2.62426e-08
Issac_4_2_NAQ444_J100_190802_FIXED_rere.mzML	29867	HCD	936.784	1	0.283183	3	Q	DEPQSQWDKVK+226.078DFANVYVDAVK	D	sp|Q00623|APOA1_MOUSE	253	235	4.85327e-27	1.23449e-19
Issac_4_2_NAQ444_J100_190802_FIXED_rere.mzML	29907	HCD	936.45	0	-0.0651772	3	Q	DEPQSQWDKVK+226.078DFANVYVDAVK	D	sp|Q00623|APOA1_MOUSE	254	236	5.33674e-27	1.35747e-19
Issac_4_2_NAQ444_J100_190802_FIXED_rere.mzML	30103	HCD	702.84	1	-0.325021	4	Q	DEPQSQWDK+226.078VKDFANVYVDAVK	D	sp|Q00623|APOA1_MOUSE	219	91	1.72249e-13	4.38136e-06
Issac_4_2_NAQ444_J100_190802_FIXED_rere.mzML	30115	HCD	702.589	0	-0.347487	4	Q	DEPQSQWDK+226.078VKDFANVYVDAVK	D	sp|Q00623|APOA1_MOUSE	213	106	2.08768e-15	5.3103e-08
Issac_4_2_NAQ444_J100_190802_FIXED_rere.mzML	30182	HCD	936.449	0	-0.195532	3	Q	DEPQSQWDK+226.078VKDFANVYVDAVK	D	sp|Q00623|APOA1_MOUSE	220	192	6.92433e-27	1.76129e-19
Issac_4_2_NAQ444_J100_190802_FIXED_rere.mzML	30229	HCD	806.385	0	0.681209	4	Q	DEPQSQWDK+226.078VKDFANVYVDAVKDSGR	D	sp|Q00623|APOA1_MOUSE	266	240	1.1997e-30	3.10631e-23
Issac_4_2_NAQ444_J100_190802_FIXED_rere.mzML	30244	HCD	1075.18	1	0.473862	3	Q	DEPQSQWDK+226.078VKDFANVYVDAVKDSGR	D	sp|Q00623|APOA1_MOUSE	132	64	3.93527e-15	1.01893e-07
Issac_4_2_NAQ444_J100_190802_FIXED_rere.mzML	30351	HCD	806.635	1	-0.585945	4	Q	DEPQSQWDKVK+226.078DFANVYVDAVKDSGR	D	sp|Q00623|APOA1_MOUSE	140	83	5.40678e-16	1.39994e-08
Issac_4_2_NAQ444_J100_190802_FIXED_rere.mzML	30438	HCD	936.781	1	-3.23638	3	Q	DEPQSQWDK+226.078VKDFANVYVDAVK	D	sp|Q00623|APOA1_MOUSE	217	189	3.49789e-25	8.89735e-18
Issac_4_2_NAQ444_J100_190802_FIXED_rere.mzML	30525	HCD	936.45	0	0.130354	3	Q	DEPQSQWDKVK+226.078DFANVYVDAVK	D	sp|Q00623|APOA1_MOUSE	180	165	2.66159e-24	6.77009e-17
Issac_4_2_NAQ444_J100_190802_FIXED_rere.mzML	20701	HCD	676.349	0	1.35363	3	K	M(ox)QHLEQTLSK+226.078ELISK	F	sp|Q00896|A1AT3_MOUSE	130	100	7.22089e-13	1.76927e-05
Issac_4_2_NAQ444_J100_190802_FIXED_rere.mzML	30722	HCD	730.412	1	0.210491	2	K	ELISK+226.078FLLNR	R	sp|Q00896|A1AT3_MOUSE	118	116	3.37585e-12	7.96441e-05
Issac_4_2_NAQ444_J100_190802_FIXED_rere.mzML	30742	HCD	729.91	0	-0.33448	2	K	ELISK+226.078FLLNR	R	sp|Q00896|A1AT3_MOUSE	109	108	2.14494e-12	5.06041e-05
Issac_4_2_NAQ444_J100_190802_FIXED_rere.mzML	13735	HCD	495.281	0	-0.18485	3	K	GTQGK+226.078IVEAVKK	L	sp|Q00897|A1AT4_MOUSE	77	75	3.45294e-14	8.28643e-07
Issac_4_2_NAQ444_J100_190802_FIXED_rere.mzML	41658	HCD	818.449	1	-0.645716	3	K	KLEQDTVFVLANYILFK+226.078GK	W	sp|Q00898|A1AT5_MOUSE	116	94	2.76814e-14	6.93798e-07
Issac_4_2_NAQ444_J100_190802_FIXED_rere.mzML	41707	HCD	818.117	0	1.93972	3	K	KLEQDTVFVLANYILFK+226.078GK	W	sp|Q00898|A1AT5_MOUSE	107	78	4.41936e-12	0.000110766
Issac_4_2_NAQ444_J100_190802_FIXED_rere.mzML	32866	HCD	932.46	1	-2.00728	3	K	YCTAISGDLHILPVAFK+226.078GDSFTR	T	sp|Q01279|EGFR_MOUSE	109	31	1.91769e-12	4.90047e-05
Issac_4_2_NAQ444_J100_190802_FIXED_rere.mzML	31671	HCD	635.356	0	-0.192129	3	R	ITCPPPPVPK+226.078FALLK	D	sp|Q01339|APOH_MOUSE	111	51	8.96137e-11	0.00219573
Issac_4_2_NAQ444_J100_190802_FIXED_rere.mzML	47908	HCD	879.828	0	0.693717	3	N	PDK+226.078NIVFSPLSISAALALVSLGAK	G	sp|Q03734|SPA3M_MOUSE	142	83	1.23066e-13	3.15899e-06
Issac_4_2_NAQ444_J100_190802_FIXED_rere.mzML	20679	HCD	682.351	0	1.78897	2	K	LK+226.078DSFLADTK	H	sp|Q06770|CBG_MOUSE	122	116	2.07699e-13	4.90009e-06
Issac_4_2_NAQ444_J100_190802_FIXED_rere.mzML	10166	HCD	671.351	0	-0.272742	2	Q	K+226.078SGLQEIQGR	N	sp|Q3KNY0|IGFN1_MOUSE	102	77	1.24692e-10	0.00294177
Issac_4_2_NAQ444_J100_190802_FIXED_rere.mzML	16529	HCD	664.865	0	-0.550804	2	R	TK+226.078TEGLVQVK	L	sp|Q61129|CFAI_MOUSE	93	93	3.56726e-13	8.41598e-06
Issac_4_2_NAQ444_J100_190802_FIXED_rere.mzML	20081	HCD	509.283	0	2.0973	3	K	VYVHLK+226.078NLASR	I	sp|Q61147|CERU_MOUSE	124	114	1.49074e-14	3.54863e-07
Issac_4_2_NAQ444_J100_190802_FIXED_rere.mzML	23639	HCD	850.748	0	0.215229	3	K	K+226.078LISVDTEQSNFYLQNGPDR	I	sp|Q61147|CERU_MOUSE	127	101	1.16363e-17	2.93138e-10
Issac_4_2_NAQ444_J100_190802_FIXED_rere.mzML	28465	HCD	833.42	0	1.6844	3	R	DTANLFPHK+226.078SLTLLM(ox)NPDTK	G	sp|Q61147|CERU_MOUSE	210	208	8.74915e-24	2.20405e-16
Issac_4_2_NAQ444_J100_190802_FIXED_rere.mzML	32315	HCD	864.412	0	-0.141218	3	K	M(ox)YYSGVDPTK+226.078DIFTGLIGPM(ox)K	I	sp|Q61147|CERU_MOUSE	119	101	1.20508e-18	3.05075e-11
Issac_4_2_NAQ444_J100_190802_FIXED_rere.mzML	39708	HCD	661.371	1	-0.891485	3	K	TIDK+226.078PAWLGFLGPVIK	A	sp|Q61147|CERU_MOUSE	77	57	6.07975e-14	1.49877e-06
Issac_4_2_NAQ444_J100_190802_FIXED_rere.mzML	39743	HCD	661.037	0	-0.646327	3	K	TIDK+226.078PAWLGFLGPVIK	A	sp|Q61147|CERU_MOUSE	81	70	1.93856e-14	4.77892e-07
Issac_4_2_NAQ444_J100_190802_FIXED_rere.mzML	18960	HCD	543.313	0	0.786373	2	R	LFGAK+226.078PVK	L	sp|Q61247|A2AP_MOUSE	78	69	6.47294e-11	0.00149346
Issac_4_2_NAQ444_J100_190802_FIXED_rere.mzML	33873	HCD	953.182	0	0.704364	3	A	VDLPGQQPVSEQAQQK+226.078LPLPALFK	L	sp|Q61247|A2AP_MOUSE	178	134	9.57364e-18	2.45746e-10
Issac_4_2_NAQ444_J100_190802_FIXED_rere.mzML	23534	HCD	825.4	0	-0.295785	2	K	GSFPWQAK+226.078M(ox)ISR	H	sp|Q61646|HPT_MOUSE	118	107	2.17834e-14	5.22761e-07
Issac_4_2_NAQ444_J100_190802_FIXED_rere.mzML	23546	HCD	550.603	0	0.886813	3	K	GSFPWQAK+226.078M(ox)ISR	H	sp|Q61646|HPT_MOUSE	73	58	1.06392e-11	0.000255322
Issac_4_2_NAQ444_J100_190802_FIXED_rere.mzML	23563	HCD	550.937	1	-0.626886	3	K	GSFPWQAK+226.078M(ox)ISR	H	sp|Q61646|HPT_MOUSE	90	59	4.95452e-12	0.000118899
Issac_4_2_NAQ444_J100_190802_FIXED_rere.mzML	23600	HCD	678.997	0	-0.539341	3	R	IIGGSM(ox)DAK+226.078GSFPWQAK	M	sp|Q61646|HPT_MOUSE	138	127	1.51237e-17	3.74988e-10
Issac_4_2_NAQ444_J100_190802_FIXED_rere.mzML	23634	HCD	1017.99	0	-0.479651	2	R	IIGGSM(ox)DAK+226.078GSFPWQAK	M	sp|Q61646|HPT_MOUSE	92	50	3.3514e-11	0.000830972
Issac_4_2_NAQ444_J100_190802_FIXED_rere.mzML	32381	HCD	834.451	1	-0.486982	3	K	DITPTLTLYVGK+226.078NQLVEIEK	V	sp|Q61646|HPT_MOUSE	144	108	4.229e-16	1.06535e-08
Issac_4_2_NAQ444_J100_190802_FIXED_rere.mzML	32408	HCD	834.116	0	-0.65856	3	K	DITPTLTLYVGK+226.078NQLVEIEK	V	sp|Q61646|HPT_MOUSE	121	94	1.49856e-15	3.77512e-08
Issac_4_2_NAQ444_J100_190802_FIXED_rere.mzML	8571	HCD	595.295	0	0.410117	2	K	VNCK+226.078VTSR	F	sp|Q61702|ITIH1_MOUSE	95	95	5.04203e-12	0.000116332
Issac_4_2_NAQ444_J100_190802_FIXED_rere.mzML	19962	HCD	653.01	0	-0.186935	3	R	NDLVSATK+226.078TQIADAKR	Y	sp|Q61703|ITIH2_MOUSE	146	137	2.58774e-17	6.37928e-10
Issac_4_2_NAQ444_J100_190802_FIXED_rere.mzML	21724	HCD	600.816	0	-0.711109	4	R	TWRNDLVSATK+226.078TQIADAKR	Y	sp|Q61703|ITIH2_MOUSE	130	91	1.13894e-14	2.85461e-07
Issac_4_2_NAQ444_J100_190802_FIXED_rere.mzML	15001	HCD	692.886	0	1.93795	2	K	AVSQGK+226.078TAGLVK	A	sp|Q61704|ITIH3_MOUSE	142	142	5.24542e-15	1.2588e-07
Issac_4_2_NAQ444_J100_190802_FIXED_rere.mzML	19661	HCD	501.54	0	0.791022	4	N	K+226.078LTEVPALVHKDTVVK	S	sp|Q61838|PZP_MOUSE	136	103	1.46171e-13	3.6034e-06
Issac_4_2_NAQ444_J100_190802_FIXED_rere.mzML	20535	HCD	888.957	0	0.480616	2	R	DLSSSDLSTASK+226.078IVK	W	sp|Q61838|PZP_MOUSE	242	231	1.11887e-17	2.74147e-10
Issac_4_2_NAQ444_J100_190802_FIXED_rere.mzML	20549	HCD	592.973	0	0.102931	3	R	DLSSSDLSTASK+226.078IVK	W	sp|Q61838|PZP_MOUSE	161	150	4.45649e-17	1.09194e-09
Issac_4_2_NAQ444_J100_190802_FIXED_rere.mzML	20806	HCD	592.973	0	0.411723	3	R	DLSSSDLSTASK+226.078IVK	W	sp|Q61838|PZP_MOUSE	66	39	1.08984e-10	0.00267035
Issac_4_2_NAQ444_J100_190802_FIXED_rere.mzML	20807	HCD	888.957	0	0.961231	2	R	DLSSSDLSTASK+226.078IVK	W	sp|Q61838|PZP_MOUSE	159	156	1.37769e-17	3.37564e-10
Issac_4_2_NAQ444_J100_190802_FIXED_rere.mzML	21887	HCD	689.365	0	-2.5676	2	K	FEVIIK+226.078M(ox)QK	T	sp|Q61838|PZP_MOUSE	104	96	2.97999e-11	0.00069593
Issac_4_2_NAQ444_J100_190802_FIXED_rere.mzML	22186	HCD	689.367	0	-0.177076	2	K	FEVIIK+226.078M(ox)QK	T	sp|Q61838|PZP_MOUSE	106	79	7.07381e-11	0.00165198
Issac_4_2_NAQ444_J100_190802_FIXED_rere.mzML	22594	HCD	717.882	0	-0.255064	2	K	VK+226.078ALSFYQPR	A	sp|Q61838|PZP_MOUSE	138	131	5.88488e-14	1.38838e-06
Issac_4_2_NAQ444_J100_190802_FIXED_rere.mzML	22597	HCD	625.685	0	0.292648	3	K	LTEVPALVHK+226.078DTVVK	S	sp|Q61838|PZP_MOUSE	185	185	1.13236e-19	2.77453e-12
Issac_4_2_NAQ444_J100_190802_FIXED_rere.mzML	22623	HCD	478.924	0	0.637212	3	K	VK+226.078ALSFYQPR	A	sp|Q61838|PZP_MOUSE	100	90	8.15187e-13	1.92321e-05
Issac_4_2_NAQ444_J100_190802_FIXED_rere.mzML	22846	HCD	717.882	0	0.595148	2	K	VK+226.078ALSFYQPR	A	sp|Q61838|PZP_MOUSE	122	118	2.04903e-13	4.83414e-06
Issac_4_2_NAQ444_J100_190802_FIXED_rere.mzML	22927	HCD	478.923	0	-0.573491	3	K	VK+226.078ALSFYQPR	A	sp|Q61838|PZP_MOUSE	69	57	2.6996e-12	6.36899e-05
Issac_4_2_NAQ444_J100_190802_FIXED_rere.mzML	23187	HCD	717.881	0	-0.510127	2	K	VK+226.078ALSFYQPR	A	sp|Q61838|PZP_MOUSE	119	86	4.0945e-11	0.000965986
Issac_4_2_NAQ444_J100_190802_FIXED_rere.mzML	23488	HCD	857.461	0	0.213544	3	K	AESPVFVQTDKPIYK+226.078PGQIVK	F	sp|Q61838|PZP_MOUSE	243	229	3.81848e-24	9.66675e-17
Issac_4_2_NAQ444_J100_190802_FIXED_rere.mzML	23758	HCD	857.461	0	0.355906	3	K	AESPVFVQTDK+226.078PIYKPGQIVK	F	sp|Q61838|PZP_MOUSE	206	195	2.49871e-23	6.32565e-16
Issac_4_2_NAQ444_J100_190802_FIXED_rere.mzML	24197	HCD	719.14	0	-0.169745	4	K	AESPVFVQTDKPIYKPGQIVK+226.078FR	V	sp|Q61838|PZP_MOUSE	261	257	1.5359e-29	3.92483e-22
Issac_4_2_NAQ444_J100_190802_FIXED_rere.mzML	24235	HCD	958.518	0	0.636766	3	K	AESPVFVQTDKPIYKPGQIVK+226.078FR	V	sp|Q61838|PZP_MOUSE	246	223	1.43778e-26	3.67409e-19
Issac_4_2_NAQ444_J100_190802_FIXED_rere.mzML	24237	HCD	958.518	0	0.636766	3	K	AESPVFVQTDKPIYKPGQIVK+226.078FR	V	sp|Q61838|PZP_MOUSE	238	220	7.88686e-27	2.01541e-19
Issac_4_2_NAQ444_J100_190802_FIXED_rere.mzML	24409	HCD	869.951	0	-0.140319	2	K	SK+226.078AINYLISGYQR	Q	sp|Q61838|PZP_MOUSE	182	171	3.23962e-16	7.83259e-09
Issac_4_2_NAQ444_J100_190802_FIXED_rere.mzML	24420	HCD	580.303	0	0.841425	3	K	SK+226.078AINYLISGYQR	Q	sp|Q61838|PZP_MOUSE	101	93	7.62595e-15	1.84377e-07
Issac_4_2_NAQ444_J100_190802_FIXED_rere.mzML	24676	HCD	869.95	0	-0.631434	2	K	SK+226.078AINYLISGYQR	Q	sp|Q61838|PZP_MOUSE	173	166	1.41367e-16	3.4179e-09
Issac_4_2_NAQ444_J100_190802_FIXED_rere.mzML	24677	HCD	580.303	0	-0.420712	3	K	SK+226.078AINYLISGYQR	Q	sp|Q61838|PZP_MOUSE	94	88	7.00344e-15	1.69326e-07
Issac_4_2_NAQ444_J100_190802_FIXED_rere.mzML	24940	HCD	580.303	0	-0.52589	3	K	SK+226.078AINYLISGYQR	Q	sp|Q61838|PZP_MOUSE	65	38	9.89854e-11	0.00239322
Issac_4_2_NAQ444_J100_190802_FIXED_rere.mzML	25102	HCD	689.354	0	0.177079	3	R	SQK+226.078EVLVTIESSGTFSK	T	sp|Q61838|PZP_MOUSE	95	85	2.46411e-16	6.10971e-09
Issac_4_2_NAQ444_J100_190802_FIXED_rere.mzML	25219	HCD	870.451	1	-2.41929	2	K	SK+226.078AINYLISGYQR	Q	sp|Q61838|PZP_MOUSE	158	133	2.07991e-14	5.02871e-07
Issac_4_2_NAQ444_J100_190802_FIXED_rere.mzML	26128	HCD	960.814	0	0.127049	3	R	LPDLPGNYVTK+226.078GSGSGCVYLQTSLK	Y	sp|Q61838|PZP_MOUSE	234	226	1.13669e-27	2.9306e-20
Issac_4_2_NAQ444_J100_190802_FIXED_rere.mzML	26380	HCD	960.814	0	0.444671	3	R	LPDLPGNYVTK+226.078GSGSGCVYLQTSLK	Y	sp|Q61838|PZP_MOUSE	242	230	3.14192e-27	8.10045e-20
Issac_4_2_NAQ444_J100_190802_FIXED_rere.mzML	26622	HCD	813.957	0	0.599886	4	K	SIQIIKAESPVFVQTDK+226.078PIYKPGQIVK	F	sp|Q61838|PZP_MOUSE	172	128	1.58798e-17	4.12886e-10
Issac_4_2_NAQ444_J100_190802_FIXED_rere.mzML	26643	HCD	960.815	0	1.14344	3	R	LPDLPGNYVTK+226.078GSGSGCVYLQTSLK	Y	sp|Q61838|PZP_MOUSE	202	182	7.66026e-26	1.97496e-18
Issac_4_2_NAQ444_J100_190802_FIXED_rere.mzML	26814	HCD	961.149	1	0.593625	3	R	LPDLPGNYVTK+226.078GSGSGCVYLQTSLK	Y	sp|Q61838|PZP_MOUSE	163	130	4.62798e-21	1.19318e-13
Issac_4_2_NAQ444_J100_190802_FIXED_rere.mzML	26912	HCD	960.813	0	-0.952866	3	R	LPDLPGNYVTK+226.078GSGSGCVYLQTSLK	Y	sp|Q61838|PZP_MOUSE	176	151	7.21327e-24	1.85971e-16
Issac_4_2_NAQ444_J100_190802_FIXED_rere.mzML	26976	HCD	813.957	0	-0.299943	4	K	SIQIIK+226.078AESPVFVQTDKPIYKPGQIVK	F	sp|Q61838|PZP_MOUSE	282	259	1.51445e-26	3.93769e-19
Issac_4_2_NAQ444_J100_190802_FIXED_rere.mzML	27057	HCD	1084.94	0	0	3	K	SIQIIK+226.078AESPVFVQTDKPIYKPGQIVK	F	sp|Q61838|PZP_MOUSE	178	100	1.96636e-14	5.1127e-07
Issac_4_2_NAQ444_J100_190802_FIXED_rere.mzML	27255	HCD	814.207	1	-1.25536	4	K	SIQIIK+226.078AESPVFVQTDKPIYKPGQIVK	F	sp|Q61838|PZP_MOUSE	186	124	7.6172e-17	1.98053e-09
Issac_4_2_NAQ444_J100_190802_FIXED_rere.mzML	28269	HCD	961.149	1	0.5301	3	R	LPDLPGNYVTK+226.078GSGSGCVYLQTSLK	Y	sp|Q61838|PZP_MOUSE	121	48	1.88628e-12	4.86318e-05
Issac_4_2_NAQ444_J100_190802_FIXED_rere.mzML	29785	HCD	983.848	1	-2.08858	3	K	FTK+226.078VNTNYRPGLPFSGQVLLVDEK	G	sp|Q61838|PZP_MOUSE	264	241	7.36532e-28	1.89061e-20
Issac_4_2_NAQ444_J100_190802_FIXED_rere.mzML	29823	HCD	983.515	0	-1.1791	3	K	FTK+226.078VNTNYRPGLPFSGQVLLVDEK	G	sp|Q61838|PZP_MOUSE	243	232	1.45254e-27	3.72853e-20
Issac_4_2_NAQ444_J100_190802_FIXED_rere.mzML	30327	HCD	918.793	1	-0.907439	3	K	GSGSGCVYLQTSLK+226.078YNILPVADGK	A	sp|Q61838|PZP_MOUSE	135	85	2.78704e-15	7.15407e-08
Issac_4_2_NAQ444_J100_190802_FIXED_rere.mzML	32690	HCD	1166.23	0	-1.0467	3	K	QQNSHGGFSSTQDTVVALQALSK+226.078YGAATFTR	S	sp|Q61838|PZP_MOUSE	256	154	1.00399e-17	2.65228e-10
Issac_4_2_NAQ444_J100_190802_FIXED_rere.mzML	32696	HCD	1166.57	1	0.646069	3	K	QQNSHGGFSSTQDTVVALQALSK+226.078YGAATFTR	S	sp|Q61838|PZP_MOUSE	252	166	7.7999e-19	2.06052e-11
Issac_4_2_NAQ444_J100_190802_FIXED_rere.mzML	32790	HCD	874.926	0	-2.51137	4	K	QQNSHGGFSSTQDTVVALQALSK+226.078YGAATFTR	S	sp|Q61838|PZP_MOUSE	117	40	9.10071e-13	2.40416e-05
Issac_4_2_NAQ444_J100_190802_FIXED_rere.mzML	33299	HCD	993.752	1	-0.168415	4	K	M(ox)QK+226.078TM(ox)AFLEEELPITACGVYTYGKPVPGLVTLR	V	sp|Q61838|PZP_MOUSE	198	102	8.51602e-16	2.26668e-08
Issac_4_2_NAQ444_J100_190802_FIXED_rere.mzML	34307	HCD	852.475	0	-1.14556	2	K	EYVLPK+226.078FEVIIK	M	sp|Q61838|PZP_MOUSE	151	127	1.03907e-13	2.49358e-06
Issac_4_2_NAQ444_J100_190802_FIXED_rere.mzML	34328	HCD	568.653	0	-0.536664	3	K	EYVLPK+226.078FEVIIK	M	sp|Q61838|PZP_MOUSE	133	133	1.20233e-15	2.88538e-08
Issac_4_2_NAQ444_J100_190802_FIXED_rere.mzML	34459	HCD	986.517	0	1.85608	3	K	IKEEGTGIELTGIGSCEIANALSK+226.078LK	F	sp|Q61838|PZP_MOUSE	234	182	3.67278e-21	9.50967e-14
Issac_4_2_NAQ444_J100_190802_FIXED_rere.mzML	34498	HCD	986.845	1	-4.92822	3	K	IKEEGTGIELTGIGSCEIANALSK+226.078LK	F	sp|Q61838|PZP_MOUSE	289	209	2.04822e-21	5.30332e-14
Issac_4_2_NAQ444_J100_190802_FIXED_rere.mzML	34574	HCD	852.474	0	-2.14793	2	K	EYVLPK+226.078FEVIIK	M	sp|Q61838|PZP_MOUSE	166	143	1.75835e-14	4.21972e-07
Issac_4_2_NAQ444_J100_190802_FIXED_rere.mzML	34667	HCD	852.974	1	-3.90083	2	K	EYVLPK+226.078FEVIIK	M	sp|Q61838|PZP_MOUSE	156	118	5.74822e-13	1.37947e-05
Issac_4_2_NAQ444_J100_190802_FIXED_rere.mzML	34839	HCD	852.476	0	-0.0715975	2	K	EYVLPK+226.078FEVIIK	M	sp|Q61838|PZP_MOUSE	129	99	1.67144e-12	4.01115e-05
Issac_4_2_NAQ444_J100_190802_FIXED_rere.mzML	38521	HCD	987.887	0	-1.23567	3	K	VK+226.078AAPLSLCALTAVDQSVLLLKPEAK	L	sp|Q61838|PZP_MOUSE	305	297	3.28431e-30	8.50384e-23
Issac_4_2_NAQ444_J100_190802_FIXED_rere.mzML	38554	HCD	741.168	0	0.24705	4	K	VK+226.078AAPLSLCALTAVDQSVLLLKPEAK	L	sp|Q61838|PZP_MOUSE	230	174	1.53006e-19	3.96169e-12
Issac_4_2_NAQ444_J100_190802_FIXED_rere.mzML	38818	HCD	988.222	1	-0.843664	3	K	VK+226.078AAPLSLCALTAVDQSVLLLKPEAK	L	sp|Q61838|PZP_MOUSE	142	101	2.07687e-17	5.3775e-10
Issac_4_2_NAQ444_J100_190802_FIXED_rere.mzML	38833	HCD	987.885	0	-3.27452	3	K	VK+226.078AAPLSLCALTAVDQSVLLLKPEAK	L	sp|Q61838|PZP_MOUSE	141	123	2.66329e-22	6.89587e-15
Issac_4_2_NAQ444_J100_190802_FIXED_rere.mzML	39750	HCD	912.166	0	-1.53898	3	K	AAPLSLCALTAVDQSVLLLK+226.078PEAK	L	sp|Q61838|PZP_MOUSE	160	135	1.47384e-19	3.7832e-12
Issac_4_2_NAQ444_J100_190802_FIXED_rere.mzML	51548	HCD	960.814	0	-0.254098	3	R	LPDLPGNYVTK+226.078GSGSGCVYLQTSLK	Y	sp|Q61838|PZP_MOUSE	102	53	4.09221e-13	1.05505e-05
Issac_4_2_NAQ444_J100_190802_FIXED_rere.mzML	51777	HCD	869.952	0	1.19271	2	K	SK+226.078AINYLISGYQR	Q	sp|Q61838|PZP_MOUSE	153	130	2.37278e-14	5.7368e-07
Issac_4_2_NAQ444_J100_190802_FIXED_rere.mzML	20008	HCD	885.765	0	0.620161	3	R	K+226.078GGETSEM(ox)YLIQPDTSIKPYR	V	sp|Q8K0E8|FIBB_MOUSE	140	123	1.01533e-18	2.57039e-11
Issac_4_2_NAQ444_J100_190802_FIXED_rere.mzML	21378	HCD	810.048	0	0.150695	3	R	SK+226.078IQKLESDISAQM(ox)EYCR	T	sp|Q8K0E8|FIBB_MOUSE	157	134	1.18492e-19	2.9542e-12
Issac_4_2_NAQ444_J100_190802_FIXED_rere.mzML	29414	HCD	909.116	1	1.03058	3	K	KYCGLPGEYWLGNDK+226.078ISQLTR	M	sp|Q8K0E8|FIBB_MOUSE	183	167	9.47875e-21	2.39961e-13
Issac_4_2_NAQ444_J100_190802_FIXED_rere.mzML	29433	HCD	908.78	0	-0.335808	3	K	KYCGLPGEYWLGNDK+226.078ISQLTR	M	sp|Q8K0E8|FIBB_MOUSE	179	164	7.54808e-21	1.91085e-13
Issac_4_2_NAQ444_J100_190802_FIXED_rere.mzML	31211	HCD	866.083	0	0.986618	3	K	YCGLPGEYWLGNDK+226.078ISQLTR	M	sp|Q8K0E8|FIBB_MOUSE	121	114	3.97052e-19	1.00024e-11
Issac_4_2_NAQ444_J100_190802_FIXED_rere.mzML	17352	HCD	738.897	0	-0.578221	2	R	VSTK+226.078IQTAQFK	M	sp|Q8K182|CO8A_MOUSE	122	122	4.71801e-15	1.1231e-07
Issac_4_2_NAQ444_J100_190802_FIXED_rere.mzML	17402	HCD	492.935	0	1.79539	3	R	VSTK+226.078IQTAQFK	M	sp|Q8K182|CO8A_MOUSE	62	56	1.09763e-12	2.61286e-05
Issac_4_2_NAQ444_J100_190802_FIXED_rere.mzML	17627	HCD	738.898	0	0.247809	2	R	VSTK+226.078IQTAQFK	M	sp|Q8K182|CO8A_MOUSE	92	83	4.44711e-13	1.05862e-05
Issac_4_2_NAQ444_J100_190802_FIXED_rere.mzML	23692	HCD	921.817	0	1.25802	3	K	SHSAGVTVGVAPVK+226.078SPVSIEVTGSGSK	A	sp|Q8K182|CO8A_MOUSE	237	218	2.05962e-26	5.35516e-19
Issac_4_2_NAQ444_J100_190802_FIXED_rere.mzML	10948	HCD	638.803	0	-0.382184	2	R	VGPESDK+226.078YR	L	sp|Q8VCM7|FIBG_MOUSE	105	105	6.59978e-13	1.54128e-05
Issac_4_2_NAQ444_J100_190802_FIXED_rere.mzML	18890	HCD	603.31	0	-0.607003	2	K	K+226.078NWIQYK	E	sp|Q8VCM7|FIBG_MOUSE	71	71	6.43065e-11	0.0014577
Issac_4_2_NAQ444_J100_190802_FIXED_rere.mzML	19915	HCD	935.12	0	0.848509	3	K	AIQVYYNPDQPPK+226.078PGM(ox)IDSATQK	S	sp|Q8VCM7|FIBG_MOUSE	158	129	1.05352e-21	2.69217e-14
Issac_4_2_NAQ444_J100_190802_FIXED_rere.mzML	20622	HCD	678.348	0	-0.179952	2	R	IQLK+226.078DWNGR	T	sp|Q8VCM7|FIBG_MOUSE	82	82	8.35346e-12	0.000195082
Issac_4_2_NAQ444_J100_190802_FIXED_rere.mzML	20975	HCD	770.392	0	0.633809	3	R	YLQEIYNSNNQK+226.078ITNLK	Q	sp|Q8VCM7|FIBG_MOUSE	153	147	1.92704e-19	4.77805e-12
Issac_4_2_NAQ444_J100_190802_FIXED_rere.mzML	21019	HCD	1155.08	0	0.211362	2	R	YLQEIYNSNNQK+226.078ITNLK	Q	sp|Q8VCM7|FIBG_MOUSE	129	122	6.25827e-19	1.55172e-11
Issac_4_2_NAQ444_J100_190802_FIXED_rere.mzML	25231	HCD	1096.22	0	0.556778	3	K	ELIK+226.078AIQVYYNPDQPPKPGM(ox)IDSATQK	S	sp|Q8VCM7|FIBG_MOUSE	270	243	2.4911e-26	6.47706e-19
Issac_4_2_NAQ444_J100_190802_FIXED_rere.mzML	25234	HCD	822.418	0	0.667929	4	K	ELIK+226.078AIQVYYNPDQPPKPGM(ox)IDSATQK	S	sp|Q8VCM7|FIBG_MOUSE	243	178	2.94109e-21	7.64707e-14
Issac_4_2_NAQ444_J100_190802_FIXED_rere.mzML	25444	HCD	822.668	1	0.0934073	4	K	ELIK+226.078AIQVYYNPDQPPKPGM(ox)IDSATQK	S	sp|Q8VCM7|FIBG_MOUSE	191	98	2.17086e-15	5.64442e-08
Issac_4_2_NAQ444_J100_190802_FIXED_rere.mzML	25543	HCD	1096.56	1	0.910043	3	K	ELIK+226.078AIQVYYNPDQPPKPGM(ox)IDSATQK	S	sp|Q8VCM7|FIBG_MOUSE	149	70	1.58832e-13	4.12976e-06
Issac_4_2_NAQ444_J100_190802_FIXED_rere.mzML	25781	HCD	602.331	0	0.911985	3	K	GAK+226.078ESGLYFIRPLK	A	sp|Q8VCM7|FIBG_MOUSE	141	138	3.88716e-16	9.46322e-09
Issac_4_2_NAQ444_J100_190802_FIXED_rere.mzML	26364	HCD	583.324	0	0.418534	3	K	ESGLYFIRPLK+226.078AK	Q	sp|Q8VCM7|FIBG_MOUSE	164	145	2.68283e-15	6.48641e-08
Issac_4_2_NAQ444_J100_190802_FIXED_rere.mzML	31435	HCD	790.039	0	0	3	K	SSTTNGFDDGIIWATWK+226.078SR	W	sp|Q8VCM7|FIBG_MOUSE	122	82	3.65663e-13	9.16486e-06
Issac_4_2_NAQ444_J100_190802_FIXED_rere.mzML	32087	HCD	686.864	0	-0.0888606	4	K	KM(ox)VEEIVK+226.078YEALLLTHETSIR	Y	sp|Q8VCM7|FIBG_MOUSE	205	168	3.73112e-18	9.44559e-11
Issac_4_2_NAQ444_J100_190802_FIXED_rere.mzML	32109	HCD	915.483	0	-0.466689	3	K	KM(ox)VEEIVK+226.078YEALLLTHETSIR	Y	sp|Q8VCM7|FIBG_MOUSE	232	206	7.20932e-23	1.82509e-15
Issac_4_2_NAQ444_J100_190802_FIXED_rere.mzML	32274	HCD	687.115	1	-0.0658798	4	K	KM(ox)VEEIVK+226.078YEALLLTHETSIR	Y	sp|Q8VCM7|FIBG_MOUSE	177	147	8.4274e-19	2.13345e-11
Issac_4_2_NAQ444_J100_190802_FIXED_rere.mzML	34352	HCD	872.785	0	0	3	K	M(ox)VEEIVK+226.078YEALLLTHETSIR	Y	sp|Q8VCM7|FIBG_MOUSE	243	243	1.64973e-24	4.15594e-17
Issac_4_2_NAQ444_J100_190802_FIXED_rere.mzML	34626	HCD	872.789	0	4.26582	3	K	M(ox)VEEIVK+226.078YEALLLTHETSIR	Y	sp|Q8VCM7|FIBG_MOUSE	258	252	1.35805e-23	3.42115e-16
Issac_4_2_NAQ444_J100_190802_FIXED_rere.mzML	34846	HCD	873.118	1	-1.86404	3	K	M(ox)VEEIVK+226.078YEALLLTHETSIR	Y	sp|Q8VCM7|FIBG_MOUSE	180	170	4.61514e-22	1.16263e-14
Issac_4_2_NAQ444_J100_190802_FIXED_rere.mzML	19830	HCD	581.964	0	-0.209756	3	K	EDK+226.078VWVYPPEKK	E	sp|Q91X72|HEMO_MOUSE	83	56	1.14297e-11	0.000274292
Issac_4_2_NAQ444_J100_190802_FIXED_rere.mzML	24324	HCD	574.602	0	-0.531108	3	R	YYCFQGNK+226.078FLR	F	sp|Q91X72|HEMO_MOUSE	120	118	1.37606e-16	3.27566e-09
Issac_4_2_NAQ444_J100_190802_FIXED_rere.mzML	24334	HCD	861.4	0	0.49599	2	R	YYCFQGNK+226.078FLR	F	sp|Q91X72|HEMO_MOUSE	174	173	1.26424e-16	3.00947e-09
Issac_4_2_NAQ444_J100_190802_FIXED_rere.mzML	24586	HCD	861.4	0	0.354279	2	R	YYCFQGNK+226.078FLR	F	sp|Q91X72|HEMO_MOUSE	147	147	1.26344e-16	3.00757e-09
Issac_4_2_NAQ444_J100_190802_FIXED_rere.mzML	24587	HCD	574.603	0	0.955994	3	R	YYCFQGNK+226.078FLR	F	sp|Q91X72|HEMO_MOUSE	107	107	3.20987e-16	7.64096e-09
Issac_4_2_NAQ444_J100_190802_FIXED_rere.mzML	24895	HCD	861.399	0	-1.34626	2	R	YYCFQGNK+226.078FLR	F	sp|Q91X72|HEMO_MOUSE	105	89	1.01595e-14	2.41842e-07
Issac_4_2_NAQ444_J100_190802_FIXED_rere.mzML	28216	HCD	675.858	0	-0.270923	4	R	GPDSVFLIK+226.078EDKVWVYPPEKK	E	sp|Q91X72|HEMO_MOUSE	105	68	5.85029e-14	1.48104e-06
Issac_4_2_NAQ444_J100_190802_FIXED_rere.mzML	29578	HCD	865.938	0	0.140969	2	R	WK+226.078NPITSVDAAFR	G	sp|Q91X72|HEMO_MOUSE	147	142	3.26006e-18	7.88202e-11
Issac_4_2_NAQ444_J100_190802_FIXED_rere.mzML	33020	HCD	741.853	0	0	2	R	K+226.078WFWDFATR	T	sp|Q91X72|HEMO_MOUSE	120	119	1.32038e-14	3.08354e-07
Issac_4_2_NAQ444_J100_190802_FIXED_rere.mzML	33067	HCD	765.647	0	-0.318868	4	R	WK+226.078NPITSVDAAFRGPDSVFLIKEDK	V	sp|Q91X72|HEMO_MOUSE	216	176	1.44833e-20	3.73406e-13
Issac_4_2_NAQ444_J100_190802_FIXED_rere.mzML	33136	HCD	765.897	1	-0.856272	4	R	WK+226.078NPITSVDAAFRGPDSVFLIKEDK	V	sp|Q91X72|HEMO_MOUSE	219	153	7.19292e-18	1.85447e-10
Issac_4_2_NAQ444_J100_190802_FIXED_rere.mzML	33294	HCD	741.853	0	-0.246822	2	R	K+226.078WFWDFATR	T	sp|Q91X72|HEMO_MOUSE	117	117	1.27989e-14	2.98899e-07
Issac_4_2_NAQ444_J100_190802_FIXED_rere.mzML	33554	HCD	741.853	0	-0.658191	2	R	K+226.078WFWDFATR	T	sp|Q91X72|HEMO_MOUSE	116	114	1.37741e-14	3.21673e-07
Issac_4_2_NAQ444_J100_190802_FIXED_rere.mzML	36390	HCD	896.472	0	-0.408502	3	R	WK+226.078NPITSVDAAFRGPDSVFLIK	E	sp|Q91X72|HEMO_MOUSE	188	129	6.504e-17	1.65438e-09
Issac_4_2_NAQ444_J100_190802_FIXED_rere.mzML	4635	HCD	429.198	0	0.284415	3	K	K+226.078SCHTGVDR	T	sp|Q921I1|TRFE_MOUSE	83	71	1.24178e-11	0.000289999
Issac_4_2_NAQ444_J100_190802_FIXED_rere.mzML	7208	HCD	414.534	0	-0.294476	3	K	K+226.078SCHTGLGR	S	sp|Q921I1|TRFE_MOUSE	97	77	3.0242e-12	7.06255e-05
Issac_4_2_NAQ444_J100_190802_FIXED_rere.mzML	10235	HCD	442.892	0	-0.344526	3	K	VAQEHFGK+226.078GK	S	sp|Q921I1|TRFE_MOUSE	122	122	2.00388e-14	4.72761e-07
Issac_4_2_NAQ444_J100_190802_FIXED_rere.mzML	12646	HCD	669.315	0	0.455952	2	K	K+226.078TSYPDCIK	A	sp|Q921I1|TRFE_MOUSE	113	113	4.42286e-13	1.03289e-05
Issac_4_2_NAQ444_J100_190802_FIXED_rere.mzML	12911	HCD	669.314	0	-0.820714	2	K	K+226.078TSYPDCIK	A	sp|Q921I1|TRFE_MOUSE	86	76	1.14925e-11	0.00026839
Issac_4_2_NAQ444_J100_190802_FIXED_rere.mzML	15657	HCD	852.915	0	2.43307	2	R	DHM(ox)K+226.078TVLPPDGPR	L	sp|Q921I1|TRFE_MOUSE	98	90	1.02311e-14	2.47363e-07
Issac_4_2_NAQ444_J100_190802_FIXED_rere.mzML	15828	HCD	568.944	0	-0.965501	3	R	DHM(ox)K+226.078TVLPPDGPR	L	sp|Q921I1|TRFE_MOUSE	97	71	1.36967e-12	3.31152e-05
Issac_4_2_NAQ444_J100_190802_FIXED_rere.mzML	15926	HCD	852.914	0	0.429365	2	R	DHM(ox)K+226.078TVLPPDGPR	L	sp|Q921I1|TRFE_MOUSE	115	107	1.75051e-16	4.23231e-09
Issac_4_2_NAQ444_J100_190802_FIXED_rere.mzML	16083	HCD	568.945	0	0.536389	3	R	DHM(ox)K+226.078TVLPPDGPR	L	sp|Q921I1|TRFE_MOUSE	91	59	3.27048e-11	0.00079072
Issac_4_2_NAQ444_J100_190802_FIXED_rere.mzML	16343	HCD	568.944	0	-0.643667	3	R	DHM(ox)K+226.078TVLPPDGPR	L	sp|Q921I1|TRFE_MOUSE	85	59	3.95595e-12	9.56452e-05
Issac_4_2_NAQ444_J100_190802_FIXED_rere.mzML	16832	HCD	739.654	0	0.0825185	3	K	CAPNNK+226.078EEYNGYTGAFR	C	sp|Q921I1|TRFE_MOUSE	147	137	2.72289e-21	6.75135e-14
Issac_4_2_NAQ444_J100_190802_FIXED_rere.mzML	16851	HCD	1108.98	0	0.110075	2	K	CAPNNK+226.078EEYNGYTGAFR	C	sp|Q921I1|TRFE_MOUSE	156	146	1.20442e-18	2.98632e-11
Issac_4_2_NAQ444_J100_190802_FIXED_rere.mzML	17164	HCD	494.572	0	-0.061705	3	R	LLEACTFHK+226.078H	-	sp|Q921I1|TRFE_MOUSE	112	112	1.99196e-14	4.69949e-07
Issac_4_2_NAQ444_J100_190802_FIXED_rere.mzML	17177	HCD	941.926	0	-0.518386	2	R	K+226.078PVDQYEDCYLAR	I	sp|Q921I1|TRFE_MOUSE	166	160	8.8789e-18	2.1467e-10
Issac_4_2_NAQ444_J100_190802_FIXED_rere.mzML	17237	HCD	628.286	0	-1.36004	3	R	K+226.078PVDQYEDCYLAR	I	sp|Q921I1|TRFE_MOUSE	75	37	8.40762e-11	0.00203275
Issac_4_2_NAQ444_J100_190802_FIXED_rere.mzML	18570	HCD	611.317	0	-0.299526	3	K	K+226.078GTDFQLNQLEGKK	S	sp|Q921I1|TRFE_MOUSE	133	133	9.77982e-19	2.38088e-11
Issac_4_2_NAQ444_J100_190802_FIXED_rere.mzML	19085	HCD	611.317	0	0.099842	3	K	KGTDFQLNQLEGKK+226.078	S	sp|Q921I1|TRFE_MOUSE	123	86	1.08915e-12	2.65151e-05
Issac_4_2_NAQ444_J100_190802_FIXED_rere.mzML	19438	HCD	796.384	0	0.153281	2	K	CLK+226.078DGGGDVAFVK	H	sp|Q921I1|TRFE_MOUSE	132	132	1.07078e-17	2.58887e-10
Issac_4_2_NAQ444_J100_190802_FIXED_rere.mzML	19638	HCD	750.668	0	-0.243923	3	K	WCAVSEHENTK+226.078CISFR	D	sp|Q921I1|TRFE_MOUSE	198	194	6.8916e-22	1.69891e-14
Issac_4_2_NAQ444_J100_190802_FIXED_rere.mzML	19899	HCD	750.668	0	0	3	K	WCAVSEHENTK+226.078CISFR	D	sp|Q921I1|TRFE_MOUSE	192	111	2.88362e-14	7.10867e-07
Issac_4_2_NAQ444_J100_190802_FIXED_rere.mzML	20327	HCD	852.425	0	0.78762	2	K	K+226.078GTDFQLNQLEGK	K	sp|Q921I1|TRFE_MOUSE	187	187	1.71556e-17	4.1478e-10
Issac_4_2_NAQ444_J100_190802_FIXED_rere.mzML	20352	HCD	568.618	0	-1.07339	3	K	K+226.078GTDFQLNQLEGK	K	sp|Q921I1|TRFE_MOUSE	130	98	1.73171e-12	4.18685e-05
Issac_4_2_NAQ444_J100_190802_FIXED_rere.mzML	20601	HCD	852.426	0	1.28883	2	K	K+226.078GTDFQLNQLEGK	K	sp|Q921I1|TRFE_MOUSE	125	125	2.74991e-16	6.6486e-09
Issac_4_2_NAQ444_J100_190802_FIXED_rere.mzML	20691	HCD	568.619	0	-0.107339	3	K	GTDFQLNQLEGK+226.078K	S	sp|Q921I1|TRFE_MOUSE	104	86	1.26383e-12	3.05563e-05
Issac_4_2_NAQ444_J100_190802_FIXED_rere.mzML	21026	HCD	589.298	0	-0.207145	3	K	STTK+226.078DLLFRDDTK	C	sp|Q921I1|TRFE_MOUSE	105	75	1.2834e-12	3.10294e-05
Issac_4_2_NAQ444_J100_190802_FIXED_rere.mzML	24365	HCD	653.846	0	1.21352	2	K	STTK+226.078DLLFR	D	sp|Q921I1|TRFE_MOUSE	84	84	8.72777e-12	0.000203824
Issac_4_2_NAQ444_J100_190802_FIXED_rere.mzML	25111	HCD	622.325	0	-0.784607	3	K	GK+226.078SKDFQLFSSPLGK	D	sp|Q921I1|TRFE_MOUSE	127	125	4.44012e-19	1.08792e-11
Issac_4_2_NAQ444_J100_190802_FIXED_rere.mzML	25153	HCD	932.985	0	0.0654192	2	K	GK+226.078SKDFQLFSSPLGK	D	sp|Q921I1|TRFE_MOUSE	184	167	1.31174e-17	3.21403e-10
Issac_4_2_NAQ444_J100_190802_FIXED_rere.mzML	25370	HCD	622.326	0	0.588455	3	K	GK+226.078SKDFQLFSSPLGK	D	sp|Q921I1|TRFE_MOUSE	112	70	1.81955e-12	4.45827e-05
Issac_4_2_NAQ444_J100_190802_FIXED_rere.mzML	26579	HCD	1113.18	1	0.567373	3	R	NQQEGVCPEGSIDNSPVK+226.078WCALSHLER	T	sp|Q921I1|TRFE_MOUSE	198	178	1.6309e-24	4.24048e-17
Issac_4_2_NAQ444_J100_190802_FIXED_rere.mzML	26599	HCD	1112.85	0	1.64538	3	R	NQQEGVCPEGSIDNSPVK+226.078WCALSHLER	T	sp|Q921I1|TRFE_MOUSE	149	104	2.8815e-19	7.49213e-12
Issac_4_2_NAQ444_J100_190802_FIXED_rere.mzML	26600	HCD	834.887	0	1.68144	4	R	NQQEGVCPEGSIDNSPVK+226.078WCALSHLER	T	sp|Q921I1|TRFE_MOUSE	187	154	1.03625e-22	2.69433e-15
Issac_4_2_NAQ444_J100_190802_FIXED_rere.mzML	28497	HCD	840.428	0	1.08936	2	K	SK+226.078DFQLFSSPLGK	D	sp|Q921I1|TRFE_MOUSE	173	169	2.57669e-16	6.22979e-09
Issac_4_2_NAQ444_J100_190802_FIXED_rere.mzML	28540	HCD	560.62	0	0.326612	3	K	SK+226.078DFQLFSSPLGK	D	sp|Q921I1|TRFE_MOUSE	79	62	1.31636e-12	3.18264e-05
Issac_4_2_NAQ444_J100_190802_FIXED_rere.mzML	30713	HCD	943.117	1	1.25237	3	P	LEK+226.078AVSSFFSGSCVPCADPVAFPK	L	sp|Q921I1|TRFE_MOUSE	147	85	1.69698e-15	4.356e-08
Issac_4_2_NAQ444_J100_190802_FIXED_rere.mzML	31979	HCD	621.085	0	-0.687902	4	K	GK+226.078SKDFQLFSSPLGKDLLFK	D	sp|Q921I1|TRFE_MOUSE	114	95	1.94004e-17	4.88726e-10
Issac_4_2_NAQ444_J100_190802_FIXED_rere.mzML	34842	HCD	642.677	0	0.854732	3	R	KNNGK+226.078EDLIWEILK	V	sp|Q921I1|TRFE_MOUSE	110	108	4.74166e-16	1.15435e-08
Issac_4_2_NAQ444_J100_190802_FIXED_rere.mzML	35593	HCD	766.073	0	0.318691	3	K	SKDFQLFSSPLGK+226.078DLLFK	D	sp|Q921I1|TRFE_MOUSE	160	153	5.49834e-19	1.37083e-11
Issac_4_2_NAQ444_J100_190802_FIXED_rere.mzML	36061	HCD	1004.14	0	-1.21567	3	R	SPLEK+226.078AVSSFFSGSCVPCADPVAFPK	L	sp|Q921I1|TRFE_MOUSE	203	153	3.22341e-23	8.34615e-16
Issac_4_2_NAQ444_J100_190802_FIXED_rere.mzML	36101	HCD	753.359	0	0	4	R	SPLEK+226.078AVSSFFSGSCVPCADPVAFPK	L	sp|Q921I1|TRFE_MOUSE	142	87	2.74608e-16	7.11022e-09
Issac_4_2_NAQ444_J100_190802_FIXED_rere.mzML	36274	HCD	724.066	0	-0.590065	3	K	DLLFK+226.078DSAFGLLRVPPR	M	sp|Q921I1|TRFE_MOUSE	125	77	9.15976e-11	0.00227114
Issac_4_2_NAQ444_J100_190802_FIXED_rere.mzML	36329	HCD	1004.14	0	0.425483	3	R	SPLEK+226.078AVSSFFSGSCVPCADPVAFPK	L	sp|Q921I1|TRFE_MOUSE	202	161	2.02715e-24	5.24876e-17
Issac_4_2_NAQ444_J100_190802_FIXED_rere.mzML	36357	HCD	753.359	0	0.162035	4	R	SPLEK+226.078AVSSFFSGSCVPCADPVAFPK	L	sp|Q921I1|TRFE_MOUSE	164	80	6.40932e-15	1.65952e-07
Issac_4_2_NAQ444_J100_190802_FIXED_rere.mzML	36536	HCD	724.066	0	0.084295	3	K	DLLFK+226.078DSAFGLLRVPPR	M	sp|Q921I1|TRFE_MOUSE	169	143	2.56617e-16	6.36274e-09
Issac_4_2_NAQ444_J100_190802_FIXED_rere.mzML	36586	HCD	574.308	0	0.212552	3	K	DLLFK+226.078DSAFGLLR	V	sp|Q921I1|TRFE_MOUSE	153	153	6.92849e-16	1.67514e-08
Issac_4_2_NAQ444_J100_190802_FIXED_rere.mzML	36587	HCD	1004.14	0	0.3647	3	R	SPLEK+226.078AVSSFFSGSCVPCADPVAFPK	L	sp|Q921I1|TRFE_MOUSE	231	124	1.06721e-14	2.76326e-07
Issac_4_2_NAQ444_J100_190802_FIXED_rere.mzML	36606	HCD	860.958	0	0.212676	2	K	DLLFK+226.078DSAFGLLR	V	sp|Q921I1|TRFE_MOUSE	170	170	2.93279e-16	7.09076e-09
Issac_4_2_NAQ444_J100_190802_FIXED_rere.mzML	36789	HCD	724.066	0	-0.252885	3	K	DLLFK+226.078DSAFGLLRVPPR	M	sp|Q921I1|TRFE_MOUSE	146	107	6.32651e-13	1.56864e-05
Issac_4_2_NAQ444_J100_190802_FIXED_rere.mzML	36859	HCD	860.958	0	-0.425353	2	K	DLLFK+226.078DSAFGLLR	V	sp|Q921I1|TRFE_MOUSE	164	164	6.92849e-16	1.67514e-08
Issac_4_2_NAQ444_J100_190802_FIXED_rere.mzML	36863	HCD	574.308	0	-0.425104	3	K	DLLFK+226.078DSAFGLLR	V	sp|Q921I1|TRFE_MOUSE	116	116	3.46629e-16	8.38063e-09
Issac_4_2_NAQ444_J100_190802_FIXED_rere.mzML	37115	HCD	860.958	0	0.0708921	2	K	DLLFK+226.078DSAFGLLR	V	sp|Q921I1|TRFE_MOUSE	129	127	2.0173e-15	4.87733e-08
Issac_4_2_NAQ444_J100_190802_FIXED_rere.mzML	37252	HCD	861.459	1	-1.31028	2	K	DLLFK+226.078DSAFGLLR	V	sp|Q921I1|TRFE_MOUSE	127	124	2.3965e-15	5.79415e-08
Issac_4_2_NAQ444_J100_190802_FIXED_rere.mzML	37499	HCD	860.957	0	-1.13427	2	K	DLLFK+226.078DSAFGLLR	V	sp|Q921I1|TRFE_MOUSE	118	115	2.1561e-15	5.21291e-08
Issac_4_2_NAQ444_J100_190802_FIXED_rere.mzML	37788	HCD	860.958	0	-0.212676	2	K	DLLFK+226.078DSAFGLLR	V	sp|Q921I1|TRFE_MOUSE	97	95	7.19529e-15	1.73964e-07
Issac_4_2_NAQ444_J100_190802_FIXED_rere.mzML	39091	HCD	694.364	0	0.615306	3	K	DFQLFSSPLGK+226.078DLLFK	D	sp|Q921I1|TRFE_MOUSE	99	85	8.48168e-14	2.0909e-06
Issac_4_2_NAQ444_J100_190802_FIXED_rere.mzML	47393	HCD	985.855	1	-2.27012	3	K	QWQK+226.078K+226.078LREDK+226.078HIRQRVK	G	sp|Q921I1|TRFE_MOUSE	115	42	8.57747e-11	0.00212676
Issac_4_2_NAQ444_J100_190802_FIXED_rere.mzML	35447	HCD	881.767	1	1.40879	3	R	NTK+226.078DSPVLLDFFEDSELYRK	Q	sp|Q9ESB3|HRG_MOUSE	120	62	8.43678e-13	2.12536e-05
Issac_4_2_NAQ444_J100_190802_FIXED_rere.mzML	38948	HCD	885.114	0	2.41351	3	A	LSPTNCDASEPLAEK+226.078VLDLINK	G	sp|Q9ESB3|HRG_MOUSE	171	123	2.63695e-15	6.70743e-08
Issac_4_2_NAQ444_J100_190802_FIXED_rere.mzML	22322	HCD	646.342	0	4.91047	3	K	K+226.078K+226.078RSK+226.078AKQER	E	sp|Q9ESK4|ING2_MOUSE	59	28	6.04084e-11	0.00142517
Issac_4_2_NAQ444_J100_190802_FIXED_rere.mzML	12682	HCD	642.36	0	-0.665119	2	K	KLALK+226.078NQDK	N	tr|A0A0R4J0I1|A0A0R4J0I1_MOUSE	99	75	7.83822e-11	0.0018305
Issac_4_2_NAQ444_J100_190802_FIXED_rere.mzML	13953	HCD	578.313	0	0.21108	2	K	LALK+226.078NQDK	N	tr|A0A0R4J0I1|A0A0R4J0I1_MOUSE	111	111	4.32699e-11	0.000998341
Issac_4_2_NAQ444_J100_190802_FIXED_rere.mzML	27436	HCD	609.314	0	-0.200341	3	K	DLQILAEFHEK+226.078TR	A	tr|A0A0R4J0I1|A0A0R4J0I1_MOUSE	152	152	1.66959e-16	4.03665e-09
Issac_4_2_NAQ444_J100_190802_FIXED_rere.mzML	27512	HCD	913.466	0	-0.935439	2	K	DLQILAEFHEK+226.078TR	A	tr|A0A0R4J0I1|A0A0R4J0I1_MOUSE	121	99	9.41199e-15	2.27559e-07
Issac_4_2_NAQ444_J100_190802_FIXED_rere.mzML	27765	HCD	609.314	0	0.901533	3	K	DLQILAEFHEK+226.078TR	A	tr|A0A0R4J0I1|A0A0R4J0I1_MOUSE	134	110	1.71978e-14	4.15799e-07
Issac_4_2_NAQ444_J100_190802_FIXED_rere.mzML	28846	HCD	658.686	1	-1.17325	3	R	K+226.078TLFSSQIEELNLPK	F	tr|A0A0R4J0I1|A0A0R4J0I1_MOUSE	112	90	8.24376e-14	2.0199e-06
Issac_4_2_NAQ444_J100_190802_FIXED_rere.mzML	28867	HCD	658.352	0	0.278127	3	R	K+226.078TLFSSQIEELNLPK	F	tr|A0A0R4J0I1|A0A0R4J0I1_MOUSE	118	108	4.90878e-16	1.20275e-08
Issac_4_2_NAQ444_J100_190802_FIXED_rere.mzML	28911	HCD	987.023	0	-1.79329	2	R	K+226.078TLFSSQIEELNLPK	F	tr|A0A0R4J0I1|A0A0R4J0I1_MOUSE	135	98	1.86225e-13	4.56292e-06
[truncated: 2,135 more rows]
