# Supplementary material for: Dynamic tracking and identification of tissue-specific secretory proteins in the circulation of live mice
Source: Nat Commun. 2021 Sep 1;12:5204. doi: 10.1038/s41467-021-25546-y (PMC8410947; doi:10.1038/s41467-021-25546-y)
Supplement: Supplementary file 8 — Source Data [file 41467_2021_25546_MOESM8_ESM.xlsx]

## Sheet: Fig.1d
Figure 1d source data
	Sec61b-TurboID + Biotin
Ladder kDa	Cell lysate (Normalized value)	Culture supernatant (Normalized value)
	2.04301	0
	4.08602	1.26667
	5.10753	2.53333
	5.61828	1.26667
	5.61828	0
	5.61828	3.8
	5.61828	5.06667
	5.10753	6.33333
250	4.59677	3.8
	3.57527	5.06667
	4.59677	3.8
	4.08602	3.8
	3.06452	3.8
	4.08602	0
	5.10753	3.8
	3.57527	2.53333
	2.04301	5.06667
	1.53226	8.86667
	2.04301	7.6
	3.57527	8.86667
	4.59677	7.6
	4.59677	11.4
	4.59677	11.4
	5.61828	11.4
	7.66129	10.1333
	7.66129	10.1333
	6.12903	10.1333
	6.63978	10.1333
	7.66129	13.9333
	8.17204	13.9333
	6.63978	15.2
150	7.66129	13.9333
	9.19355	11.4
	10.7258	12.6667
	12.7688	13.9333
	13.7903	13.9333
	17.3656	17.7333
	24.0054	19
	31.6667	15.2
	42.9032	11.4
	55.1613	13.9333
	77.1237	16.4667
	92.957	13.9333
	94.4892	17.7333
	95	21.5333
	95	20.2667
	82.2312	20.2667
	56.1828	20.2667
	38.3065	16.4667
	30.1344	15.2
	24.5161	17.7333
	19.4086	19
	17.3656	17.7333
	16.8548	21.5333
	15.8333	29.1333
	15.3226	27.8667
100	16.3441	26.6
	19.4086	24.0667
	22.4731	25.3333
	24.5161	26.6
	28.6022	24.0667
	32.6882	24.0667
	33.7097	21.5333
	32.6882	17.7333
	29.6237	16.4667
	27.0699	15.2
	27.5806	17.7333
	27.5806	12.6667
	24.5161	12.6667
	21.4516	15.2
	21.4516	15.2
	20.9409	16.4667
	20.9409	19
	22.9839	19
	23.4946	20.2667
	25.0269	22.8
	28.6022	21.5333
	31.1559	21.5333
	35.2419	26.6
	39.328	32.9333
	45.457	36.7333
	52.0968	34.2
	60.7796	31.6667
	76.1022	30.4
75	89.3817	29.1333
	91.9355	34.2
	92.957	36.7333
	92.4462	31.6667
	91.9355	25.3333
	86.3172	20.2667
	67.4194	15.2
	47.5	15.2
	35.7527	17.7333
	26.0484	15.2
	20.4301	15.2
	17.8763	13.9333
	14.3011	17.7333
	12.7688	22.8
	10.7258	21.5333
	8.6828	26.6
	7.66129	32.9333
	9.19355	36.7333
	9.19355	36.7333
	8.6828	40.5333
	9.7043	45.6
	11.7473	43.0667
	13.2796	40.5333
	12.2581	41.8
	11.2366	40.5333
	12.2581	38
	11.7473	36.7333
	9.7043	32.9333
	9.19355	35.4667
	10.7258	34.2
	13.7903	31.6667
	14.3011	27.8667
	15.8333	24.0667
	15.8333	20.2667
	15.8333	16.4667
	14.8118	17.7333
	11.7473	20.2667
	11.2366	24.0667
	9.19355	24.0667
	7.15054	21.5333
	7.15054	19
	5.61828	17.7333
	4.59677	21.5333
	3.57527	22.8
	2.04301	17.7333
	3.57527	19
	4.59677	19
	4.59677	19
	5.61828	21.5333
50	5.61828	20.2667
	4.59677	21.5333
	4.59677	24.0667
	4.59677	24.0667
	5.61828	30.4
	7.15054	31.6667
	7.15054	31.6667
	6.12903	35.4667
	7.66129	39.2667
	9.19355	46.8667
	10.7258	55.7333
	13.2796	67.1333
	17.3656	70.9333
	20.4301	64.6
	23.4946	58.2667
	26.0484	49.4
	26.5591	43.0667
	21.9624	41.8
	18.8978	40.5333
	15.3226	39.2667
	11.7473	40.5333
	9.7043	36.7333
	8.6828	36.7333
	9.7043	35.4667
	9.7043	27.8667
	11.2366	24.0667
	13.2796	20.2667
	15.8333	20.2667
	15.3226	20.2667
	18.3871	16.4667
	19.9194	16.4667
	23.4946	13.9333
	26.0484	13.9333
	27.0699	13.9333
	23.4946	11.4
	18.8978	12.6667
	13.2796	12.6667
	10.7258	15.2
	7.66129	15.2
	7.15054	15.2
	5.10753	11.4
	4.08602	12.6667
	5.10753	11.4
	6.12903	12.6667
	5.10753	11.4
	5.61828	13.9333
	5.61828	12.6667
	6.12903	11.4
37	6.63978	11.4
	7.15054	11.4
	7.66129	13.9333
	7.66129	20.2667
	9.19355	19
	9.7043	24.0667
	10.2151	32.9333
	10.7258	38
	10.7258	43.0667
	8.6828	46.8667
	7.66129	55.7333
	6.12903	67.1333
	7.15054	72.2
	7.66129	81.0667
	5.61828	88.6667
	4.59677	93.7333
	4.59677	95
	6.12903	93.7333
	7.66129	76
	6.12903	67.1333
	6.63978	59.5333
	6.63978	55.7333
	6.63978	46.8667
	5.61828	45.6
	5.61828	44.3333
	5.10753	40.5333
	5.10753	34.2
	4.08602	27.8667
	4.08602	22.8
	4.08602	16.4667
	3.57527	13.9333
	2.55376	12.6667
	2.55376	12.6667
	2.04301	11.4
	3.06452	11.4
	4.08602	8.86667
	3.06452	11.4
	2.04301	11.4
	2.55376	8.86667
	3.06452	10.1333
	2.04301	10.1333
	2.04301	10.1333
	2.04301	7.6
	1.53226	7.6
	2.04301	13.9333
	3.06452	13.9333
	2.04301	13.9333
	2.55376	11.4
	3.06452	10.1333
	2.55376	15.2
	3.06452	12.6667
	2.55376	13.9333
	2.55376	17.7333
	1.53226	19
	2.04301	20.2667
	2.55376	17.7333
	3.06452	19
	4.59677	17.7333
	6.12903	12.6667
	8.17204	12.6667
	9.7043	15.2
	12.7688	15.2
	12.7688	16.4667
	11.7473	16.4667
	11.2366	17.7333
	9.7043	21.5333
	9.19355	20.2667
	8.6828	20.2667
	6.63978	20.2667
	5.61828	20.2667
	4.59677	19
	4.08602	16.4667
	4.59677	15.2
	4.08602	12.6667
	5.10753	8.86667
	5.10753	7.6
	5.61828	5.06667

## Sheet: Fig. 1h
Figure 1h source data
Wash out time (hours)	Streptavidin intensity	GAPDH intensity	Streptavidin/GAPDH	Normalized value (AU)
0	27.04	1.16	23.3103	1
1	31.27	0.95	32.9158	1.41207
2	18.87	0.85	22.2	0.952367
4	24.51	1.25	19.608	0.841172
8	12.11	0.92	13.163	0.564687
24	5.69	1.01	5.63366	0.241681
48	2.12	0.92	2.30435	0.0988552

## Sheet: Fig. 2a
Figure 2b source data
					Spectral counts of biotinylated peptides
Proteins	Gene Names	Function	Subcellular localization	Protein Names	TurboID-NES-1	TurboID-NES-2	TurboID-NES-3
A0MZ66	KIAA1598	Involved in the generation of internal asymmetric signals required for neuronal polarization and neurite outgrowth. Mediates netrin-1-induced F-actin-substrate coupling or 'clutch engagement' within the axon growth cone through activation of CDC42, RAC1 and PAK1-dependent signaling pathway, thereby converting the F-actin retrograde flow into traction forces, concomitantly with filopodium extensio…	Perikaryon {ECO:0000250|UniProtKB:Q8K2Q9}. Cell projection, axon {ECO:0000250|UniProtKB:Q8K2Q9}. Cell projection, growth cone {ECO:0000250|UniProtKB:Q8K2Q9}. Cytoplasm, cytoskeleton {ECO:0000250|UniProtKB:Q8K2Q9}. Cell projection, filopodium {ECO:0000250|UniProtKB:A0MZ67}. Cell projection, lamellipodium {ECO:0000250|UniProtKB:A0MZ67}. Note=Localizes in multiple growth cones at neurite tips before…	Shootin-1	2	2	2
A6NDY0	PABPN1L	Binds the poly(A) tail of mRNA. {ECO:0000250}.	Cytoplasm {ECO:0000250}.	Embryonic polyadenylate-binding protein 2	1	2	2
C9JLW8	FAM195B	The phosphorylation status of MCRIP1 functions as a molecular switch to regulate epithelial-mesenchymal transition. Unphosphorylated MCRIP1 binds to and inhibits the transcriptional corepressor CTBP(s). When phosphorylated by MAPK/ERK, MCRIP1 releases CTBP(s) resulting in transcriptional silencing of the E-cadherin gene and induction of epithelial-mesenchymal transition (PubMed:25728771). {ECO:00…	Nucleus {ECO:0000269|PubMed:25728771, ECO:0000269|PubMed:26184334}. Cytoplasm, Stress granule {ECO:0000269|PubMed:26184334}.	Protein FAM195B	0	2	2
O00151	PDLIM1	Cytoskeletal protein that may act as an adapter that brings other proteins (like kinases) to the cytoskeleton (PubMed:10861853). Involved in assembly, disassembly and directioning of stress fibers in fibroblasts. Required for the localization of ACTN1 and PALLD to stress fibers. Required for cell migration and in maintaining cell polarity of fibroblasts (By similarity). {ECO:0000250|UniProtKB:P52…	Cytoplasm {ECO:0000269|PubMed:10861853, ECO:0000269|PubMed:11110697}. Cytoplasm, cytoskeleton {ECO:0000269|PubMed:10861853, ECO:0000269|PubMed:11110697}. Cytoplasm, myofibril, sarcomere, Z line {ECO:0000269|PubMed:10861853}. Note=Associates with actin stress fibers. {ECO:0000269|PubMed:11110697}.	PDZ and LIM domain protein 1	6	6	6
O00193	SMAP	0	0	Small acidic protein	3	3	3
O00560	SDCBP	Multifunctional adapter protein involved in diverse array of functions including trafficking of transmembrane proteins, neuro and immunomodulation, exosome biogenesis, and tumorigenesis (PubMed:26291527). Positively regulates TGFB1-mediated SMAD2/3 activation and TGFB1-induced epithelial-to-mesenchymal transition (EMT) and cell migration in various cell types. May increase TGFB1 signaling by enha…	Cell junction, focal adhesion {ECO:0000269|PubMed:11179419}. Cell junction, adherens junction {ECO:0000269|PubMed:11179419}. Cell membrane {ECO:0000269|PubMed:11179419, ECO:0000269|PubMed:25893292, ECO:0000269|PubMed:27386966}; Peripheral membrane protein {ECO:0000269|PubMed:11179419, ECO:0000269|PubMed:27386966}. Endoplasmic reticulum membrane {ECO:0000269|PubMed:17081065}; Peripheral membrane p…	Syntenin-1	1	2	2
O14737	PDCD5	May function in the process of apoptosis.	0	Programmed cell death protein 5	9	10	11
O14929	HAT1	Acetylates soluble but not nucleosomal histone H4 at 'Lys-5' (H4K5ac) and 'Lys-12' (H4K12ac) and, to a lesser extent, acetylates histone H2A at 'Lys-5' (H2AK5ac). Has intrinsic substrate specificity that modifies lysine in recognition sequence GXGKXG. May be involved in nucleosome assembly during DNA replication and repair as part of the histone H3.1 and H3.3 complexes. May play a role in DNA rep…	Isoform A: Nucleus matrix.; Isoform B: Cytoplasm. Nucleus. Nucleus matrix. Nucleus, nucleoplasm. Note=Localization is predominantly nuclear in normal cells. Treatment with hydrogen peroxide or ionizing radiation enhances nuclear localization through redistribution of existing protein.	Histone acetyltransferase type B catalytic subunit	2	3	3
O14974	PPP1R12A	Key regulator of protein phosphatase 1C (PPP1C). Mediates binding to myosin. As part of the PPP1C complex, involved in dephosphorylation of PLK1. Capable of inhibiting HIF1AN-dependent suppression of HIF1A activity. {ECO:0000269|PubMed:18477460, ECO:0000269|PubMed:19245366, ECO:0000269|PubMed:20354225}.	Cytoplasm {ECO:0000269|PubMed:12923170, ECO:0000269|PubMed:18477460}. Cytoplasm, cytoskeleton, stress fiber {ECO:0000269|PubMed:12923170}. Note=Also along actomyosin filaments. {ECO:0000269|PubMed:12923170}.	Protein phosphatase 1 regulatory subunit 12A	4	3	4
O15144	ARPC2	Actin-binding component of the Arp2/3 complex, a multiprotein complex that mediates actin polymerization upon stimulation by nucleation-promoting factor (NPF) (PubMed:9230079). The Arp2/3 complex mediates the formation of branched actin networks in the cytoplasm, providing the force for cell motility (PubMed:9230079). Seems to contact the mother actin filament (PubMed:9230079). In addition to its…	Cytoplasm, cytoskeleton {ECO:0000269|PubMed:9230079}. Cell projection {ECO:0000269|PubMed:9230079}. Cell junction, synapse, synaptosome {ECO:0000250|UniProtKB:Q9CVB6}. Nucleus {ECO:0000269|PubMed:29925947}.	Actin-related protein 2/3 complex subunit 2	1	2	2
O43148	RNMT	Catalytic subunit of the mRNA-capping methyltransferase RNMT:RAMAC complex that methylates the N7 position of the added guanosine to the 5'-cap structure of mRNAs (PubMed:9790902, PubMed:9705270, PubMed:10347220, PubMed:11114884, PubMed:22099306, PubMed:27422871). Binds RNA containing 5'-terminal GpppC (PubMed:11114884). {ECO:0000269|PubMed:10347220, ECO:0000269|PubMed:11114884, ECO:0000269|PubMe…	Nucleus {ECO:0000269|PubMed:11114884, ECO:0000269|PubMed:15767670}.	mRNA cap guanine-N7 methyltransferase	1	2	2
O43175	PHGDH	Catalyzes the reversible oxidation of 3-phospho-D-glycerate to 3-phosphonooxypyruvate, the first step of the phosphorylated L-serine biosynthesis pathway. Also catalyzes the reversible oxidation of 2-hydroxyglutarate to 2-oxoglutarate and the reversible oxidation of (S)-malate to oxaloacetate. {ECO:0000269|PubMed:11751922, ECO:0000269|PubMed:25406093}.	0	D-3-phosphoglycerate dehydrogenase	1	1	3
O43491	EPB41L2	Required for dynein-dynactin complex and NUMA1 recruitment at the mitotic cell cortex during anaphase (PubMed:23870127). {ECO:0000269|PubMed:23870127}.	Cytoplasm, cytoskeleton {ECO:0000250}. Cytoplasm, cell cortex {ECO:0000269|PubMed:23870127}. Cell membrane {ECO:0000269|PubMed:22361696}.	Band 4.1-like protein 2	2	2	2
O43583	DENR	May be involved in the translation of target mRNAs by scanning and recognition of the initiation codon. Involved in translation initiation; promotes recruitmnet of aminoacetyled initiator tRNA to P site of 40S ribosomes. Can promote release of deacylated tRNA and mRNA from recycled 40S subunits following ABCE1-mediated dissociation of post-termination ribosomal complexes into subunits. Plays a ro…	0	Density-regulated protein	2	2	2
O43768	ENSA	Protein phosphatase inhibitor that specifically inhibits protein phosphatase 2A (PP2A) during mitosis. When phosphorylated at Ser-67 during mitosis, specifically interacts with PPP2R2D (PR55-delta) and inhibits its activity, leading to inactivation of PP2A, an essential condition to keep cyclin-B1-CDK1 activity high during M phase (By similarity). Also acts as a stimulator of insulin secretion by…	Cytoplasm {ECO:0000250}.	Alpha-endosulfine	10	10	12
O43809	NUDT21	Component of the cleavage factor Im (CFIm) complex that functions as an activator of the pre-mRNA 3'-end cleavage and polyadenylation processing required for the maturation of pre-mRNA into functional mRNAs (PubMed:9659921, PubMed:8626397, PubMed:14690600, PubMed:15937220, PubMed:17024186, PubMed:17098938, PubMed:29276085). CFIm contributes to the recruitment of multiprotein complexes on specific…	Nucleus {ECO:0000269|PubMed:15169763, ECO:0000269|PubMed:19864460, ECO:0000269|PubMed:20695905, ECO:0000269|PubMed:9659921}. Cytoplasm {ECO:0000269|PubMed:19864460}. Note=Shuttles between the nucleus and the cytoplasm in a transcription- and XPO1/CRM1-independent manner, most probably in complex with the cleavage factor Im complex (CFIm) (PubMed:19864460). In punctate subnuclear structures locali…	Cleavage and polyadenylation specificity factor subunit 5	2	2	2
O43865	AHCYL1	Multifaceted cellular regulator which coordinates several essential cellular functions including regulation of epithelial HCO3(-) and fluid secretion, mRNA processing and DNA replication. Regulates ITPR1 sensitivity to inositol 1,4,5-trisphosphate competing for the common binding site and acting as endogenous 'pseudoligand' whose inhibitory activity can be modulated by its phosphorylation status.…	Endoplasmic reticulum {ECO:0000250|UniProtKB:Q80SW1}. Cytoplasm, cytosol {ECO:0000250|UniProtKB:Q80SW1}. Microsome {ECO:0000250|UniProtKB:Q80SW1}. Apical cell membrane {ECO:0000250|UniProtKB:B5DFN2}. Note=Associates with membranes when phosphorylated, probably through interaction with ITPR1. {ECO:0000250|UniProtKB:Q80SW1}.	Putative adenosylhomocysteinase 2	1	3	4
O60256	PRPSAP2	Seems to play a negative regulatory role in 5-phosphoribose 1-diphosphate synthesis.	0	Phosphoribosyl pyrophosphate synthase-associated protein 2	2	1	2
O60271	SPAG9	The JNK-interacting protein (JIP) group of scaffold proteins selectively mediates JNK signaling by aggregating specific components of the MAPK cascade to form a functional JNK signaling module. Isoform 5 may play a role in spermatozoa-egg-interaction. {ECO:0000269|PubMed:14743216, ECO:0000269|PubMed:15693750}.	Cytoplasm. Cytoplasm, perinuclear region. Note=Perinuclear distribution in response to stress signals such as UV radiation.; Isoform 5: Cytoplasmic vesicle, secretory vesicle, acrosome. Note=Associated with the plasma membrane of the acrosomal compartment and also localizes in the acrosome matrix.	C-Jun-amino-terminal kinase-interacting protein 4	7	9	9
O60610	DIAPH1	Actin nucleation and elongation factor required for the assembly of F-actin structures, such as actin cables and stress fibers (By similarity). Binds to the barbed end of the actin filament and slows down actin polymerization and depolymerization (By similarity). Required for cytokinesis, and transcriptional activation of the serum response factor (By similarity). DFR proteins couple Rho and Src …	Cell membrane {ECO:0000250|UniProtKB:O08808}. Cell projection, ruffle membrane {ECO:0000250|UniProtKB:O08808}. Cytoplasm, cytoskeleton {ECO:0000269|PubMed:24781755}. Cytoplasm, cytoskeleton, microtubule organizing center, centrosome {ECO:0000269|PubMed:24781755}. Cytoplasm, cytoskeleton, spindle {ECO:0000269|PubMed:24781755}. Cytoplasm {ECO:0000250|UniProtKB:O08808}. Nucleus {ECO:0000250|UniProtK…	Protein diaphanous homolog 1	2	2	3
O60664	PLIN3	Required for the transport of mannose 6-phosphate receptors (MPR) from endosomes to the trans-Golgi network. {ECO:0000269|PubMed:9590177}.	Cytoplasm {ECO:0000269|PubMed:15545278, ECO:0000269|PubMed:26357594, ECO:0000269|PubMed:9590177}. Endosome membrane {ECO:0000305}; Peripheral membrane protein {ECO:0000305}; Cytoplasmic side {ECO:0000305}. Lipid droplet {ECO:0000305}. Note=Membrane associated on endosomes. Detected in the envelope and the core of lipid bodies and in lipid sails. {ECO:0000305}.	Perilipin-3	2	3	2
O60749	SNX2	Involved in several stages of intracellular trafficking. Interacts with membranes containing phosphatidylinositol 3-phosphate (PtdIns(3P)) or phosphatidylinositol 3,5-bisphosphate (PtdIns(3,5)P2) (PubMed:16179610). Acts in part as component of the retromer membrane-deforming SNX-BAR subcomplex (PubMed:17101778). The SNX-BAR retromer mediates retrograde transport of cargo proteins from endosomes t…	Early endosome membrane {ECO:0000269|PubMed:16179610, ECO:0000269|PubMed:17101778}; Peripheral membrane protein {ECO:0000269|PubMed:16179610, ECO:0000269|PubMed:17101778}; Cytoplasmic side {ECO:0000269|PubMed:16179610, ECO:0000269|PubMed:17101778}. Cell projection, lamellipodium {ECO:0000269|PubMed:20604901}. Note=Colocalized with SORT1 to tubular endosomal membrane structures called endosome-to-…	Sorting nexin-2	2	2	2
O60841	EIF5B	Plays a role in translation initiation. Translational GTPase that catalyzes the joining of the 40S and 60S subunits to form the 80S initiation complex with the initiator methionine-tRNA in the P-site base paired to the start codon. GTP binding and hydrolysis induces conformational changes in the enzyme that renders it active for productive interactions with the ribosome. The release of the enzyme…	Cytoplasm {ECO:0000250|UniProtKB:Q05D44}.	Eukaryotic translation initiation factor 5B	1	3	3
O60869	EDF1	Transcriptional coactivator stimulating NR5A1 and ligand-dependent NR1H3/LXRA and PPARG transcriptional activities. Enhances the DNA-binding activity of ATF1, ATF2, CREB1 and NR5A1. Regulates nitric oxid synthase activity probably by sequestering calmodulin in the cytoplasm. May function in endothelial cells differentiation, hormone-induced cardiomyocytes hypertrophy and lipid metabolism. {ECO:00…	Cytoplasm. Nucleus. Note=Also nuclear upon binding to NR5A1 and treatment of cells with TPA or forskolin.	Endothelial differentiation-related factor 1	2	2	3
O75044	SRGAP2	RAC1 GTPase activating protein (GAP) that binds and deforms membranes, and regulates actin dynamics to regulate cell migration and differentiation. Plays an important role in different aspects of neuronal morphogenesis and migration mainly during development of the cerebral cortex. This includes the biogenesis of neurites, where it is required for both axons and dendrites outgrowth, and the matur…	Cell membrane. Cell projection, dendritic spine. Cell junction, synapse, postsynaptic cell membrane, postsynaptic density {ECO:0000250}. Cell junction, synapse, postsynaptic cell membrane {ECO:0000250}. Cell projection, lamellipodium. Cytoplasmic vesicle, phagosome {ECO:0000250}. Nucleus {ECO:0000250}. Cytoplasm {ECO:0000250}. Note=Recruited to actin-rich phagosomes during phagocytosis. Transloca…	SLIT-ROBO Rho GTPase-activating protein 2	1	1	2
O75179	ANKRD17	Could play pivotal roles in cell cycle and DNA regulation (PubMed:19150984). Involved in innate immune defense against viruse by positively regulating the viral dsRNA receptors DDX58 and IFIH1 signaling pathways (PubMed:22328336). Involves in NOD2- and NOD1-mediated responses to bacteria suggesting a role in innate antibacterial immune pathways too (PubMed:23711367). Target of enterovirus 71 whic…	Cytoplasm {ECO:0000269|PubMed:17276651, ECO:0000269|PubMed:22328336}. Nucleus {ECO:0000269|PubMed:17276651, ECO:0000269|PubMed:19150984, ECO:0000269|PubMed:22328336}. Note=Detected around the nucleolus. Localized on chromatin in a cell cycle-dependent manner. {ECO:0000269|PubMed:17276651, ECO:0000269|PubMed:19150984}.	Ankyrin repeat domain-containing protein 17	2	2	2
O75347	TBCA	Tubulin-folding protein; involved in the early step of the tubulin folding pathway.	Cytoplasm, cytoskeleton.	Tubulin-specific chaperone A	0	2	2
O75534	CSDE1	RNA-binding protein. Required for internal initiation of translation of human rhinovirus RNA. May be involved in translationally coupled mRNA turnover. Implicated with other RNA-binding proteins in the cytoplasmic deadenylation/translational and decay interplay of the FOS mRNA mediated by the major coding-region determinant of instability (mCRD) domain. {ECO:0000269|PubMed:11051545, ECO:0000269|P…	Cytoplasm.	Cold shock domain-containing protein E1	2	2	2
O75794	CDC123	Required for S phase entry of the cell cycle. {ECO:0000250}.	Cytoplasm {ECO:0000250}.	Cell division cycle protein 123 homolog	2	1	1
O75821	EIF3G	RNA-binding component of the eukaryotic translation initiation factor 3 (eIF-3) complex, which is required for several steps in the initiation of protein synthesis (PubMed:17581632, PubMed:25849773, PubMed:27462815). The eIF-3 complex associates with the 40S ribosome and facilitates the recruitment of eIF-1, eIF-1A, eIF-2:GTP:methionyl-tRNAi and eIF-5 to form the 43S pre-initiation complex (43S P…	Cytoplasm {ECO:0000255|HAMAP-Rule:MF_03006}. Nucleus {ECO:0000255|HAMAP-Rule:MF_03006, ECO:0000269|PubMed:17094969}. Cytoplasm, perinuclear region {ECO:0000255|HAMAP-Rule:MF_03006, ECO:0000269|PubMed:17094969}. Note=Colocalizes with AIFM1 in the nucleus and perinuclear region.	Eukaryotic translation initiation factor 3 subunit G	1	1	2
O75822	EIF3J	Component of the eukaryotic translation initiation factor 3 (eIF-3) complex, which is required for several steps in the initiation of protein synthesis (PubMed:25849773, PubMed:27462815). The eIF-3 complex associates with the 40S ribosome and facilitates the recruitment of eIF-1, eIF-1A, eIF-2:GTP:methionyl-tRNAi and eIF-5 to form the 43S pre-initiation complex (43S PIC). The eIF-3 complex stimul…	Cytoplasm {ECO:0000255|HAMAP-Rule:MF_03009}.	Eukaryotic translation initiation factor 3 subunit J	1	3	3
O95218	ZRANB2	Splice factor required for alternative splicing of TRA2B/SFRS10 transcripts. May interfere with constitutive 5'-splice site selection. {ECO:0000269|PubMed:11448987}.	Nucleus {ECO:0000269|PubMed:11448987}.	Zinc finger Ran-binding domain-containing protein 2	0	2	2
O95861	BPNT1	Converts adenosine 3'-phosphate 5'-phosphosulfate (PAPS) to adenosine 5'-phosphosulfate (APS) and 3'(2')-phosphoadenosine 5'- phosphate (PAP) to AMP. Has 1000-fold lower activity towards inositol 1,4-bisphosphate (Ins(1,4)P2) and inositol 1,3,4-trisphosphate (Ins(1,3,4)P3), but does not hydrolyze Ins(1)P, Ins(3,4)P2, Ins(1,3,4,5)P4 or InsP6. {ECO:0000269|PubMed:10224133}.	0	3'(2'),5'-bisphosphate nucleotidase 1	2	3	5
P00441	SOD1	Destroys radicals which are normally produced within the cells and which are toxic to biological systems.	Cytoplasm {ECO:0000269|PubMed:19741096}. Mitochondrion {ECO:0000269|PubMed:19741096}. Nucleus {ECO:0000269|PubMed:22496122}. Note=Predominantly cytoplasmic; the pathogenic variants ALS1 Arg-86 and Ala-94 gradually aggregates and accumulates in mitochondria. {ECO:0000269|PubMed:19741096}.	Superoxide dismutase [Cu-Zn]	3	3	3
P04083	ANXA1	Plays important roles in the innate immune response as effector of glucocorticoid-mediated responses and regulator of the inflammatory process. Has anti-inflammatory activity (PubMed:8425544). Plays a role in glucocorticoid-mediated down-regulation of the early phase of the inflammatory response (By similarity). Promotes resolution of inflammation and wound healing (PubMed:25664854). Functions at…	Nucleus {ECO:0000269|PubMed:10772777, ECO:0000269|PubMed:19625660}. Cytoplasm {ECO:0000269|PubMed:10772777, ECO:0000269|PubMed:17008549, ECO:0000269|PubMed:19625660}. Cell projection, cilium {ECO:0000250|UniProtKB:P46193}. Cell membrane {ECO:0000269|PubMed:10772777}. Membrane {ECO:0000269|PubMed:17008549, ECO:0000269|PubMed:2532504, ECO:0000269|PubMed:8557678}; Peripheral membrane protein {ECO:00…	Annexin A1	1	2	2
P05386	RPLP1	Plays an important role in the elongation step of protein synthesis.	0	60S acidic ribosomal protein P1	2	2	2
P05556	ITGB1	Integrins alpha-1/beta-1, alpha-2/beta-1, alpha-10/beta-1 and alpha-11/beta-1 are receptors for collagen. Integrins alpha-1/beta-1 and alpha-2/beta-2 recognize the proline-hydroxylated sequence G-F-P-G-E-R in collagen. Integrins alpha-2/beta-1, alpha-3/beta-1, alpha-4/beta-1, alpha-5/beta-1, alpha-8/beta-1, alpha-10/beta-1, alpha-11/beta-1 and alpha-V/beta-1 are receptors for fibronectin. Alpha-4…	Cell membrane {ECO:0000303|PubMed:10455171}; Single-pass type I membrane protein {ECO:0000255}. Cell projection, invadopodium membrane {ECO:0000269|PubMed:10455171}; Single-pass type I membrane protein {ECO:0000255}. Cell projection, ruffle membrane {ECO:0000303|PubMed:10455171}; Single-pass type I membrane protein {ECO:0000255}. Recycling endosome {ECO:0000269|PubMed:16256741}. Melanosome {ECO:0…	Integrin beta-1	2	3	3
P06454	PTMA	Prothymosin alpha may mediate immune function by conferring resistance to certain opportunistic infections.	Nucleus.	Prothymosin alpha	3	3	4
P06733	ENO1	Multifunctional enzyme that, as well as its role in glycolysis, plays a part in various processes such as growth control, hypoxia tolerance and allergic responses. May also function in the intravascular and pericellular fibrinolytic system due to its ability to serve as a receptor and activator of plasminogen on the cell surface of several cell-types such as leukocytes and neurons. Stimulates imm…	Cytoplasm {ECO:0000269|PubMed:10802057}. Cell membrane {ECO:0000269|PubMed:10802057}. Cytoplasm, myofibril, sarcomere, M line {ECO:0000269|PubMed:10802057}. Note=Can translocate to the plasma membrane in either the homodimeric (alpha/alpha) or heterodimeric (alpha/gamma) form. ENO1 is localized to the M line.; Isoform MBP-1: Nucleus.	Alpha-enolase	2	1	2
P06744	GPI	Besides it's role as a glycolytic enzyme, mammalian GPI can function as a tumor-secreted cytokine and an angiogenic factor (AMF) that stimulates endothelial cell motility. GPI is also a neurotrophic factor (Neuroleukin) for spinal and sensory neurons. {ECO:0000269|PubMed:11004567, ECO:0000269|PubMed:11437381}.	Cytoplasm {ECO:0000269|PubMed:11437381}. Secreted {ECO:0000269|PubMed:11437381}.	Glucose-6-phosphate isomerase	2	2	1
P06748	NPM1	Involved in diverse cellular processes such as ribosome biogenesis, centrosome duplication, protein chaperoning, histone assembly, cell proliferation, and regulation of tumor suppressors p53/TP53 and ARF. Binds ribosome presumably to drive ribosome nuclear export. Associated with nucleolar ribonucleoprotein structures and bind single-stranded nucleic acids. Acts as a chaperonin for the core histo…	Nucleus, nucleolus {ECO:0000269|PubMed:19208757, ECO:0000269|PubMed:22528486, ECO:0000269|PubMed:25818168, ECO:0000269|PubMed:25956029}. Nucleus, nucleoplasm {ECO:0000269|PubMed:25818168}. Cytoplasm, cytoskeleton, microtubule organizing center, centrosome {ECO:0000269|PubMed:14654843}. Note=Generally nucleolar, but is translocated to the nucleoplasm in case of serum starvation or treatment with a…	Nucleophosmin	8	9	10
P07355	ANXA2	Calcium-regulated membrane-binding protein whose affinity for calcium is greatly enhanced by anionic phospholipids. It binds two calcium ions with high affinity. May be involved in heat-stress response. Inhibits PCSK9-enhanced LDLR degradation, probably reduces PCSK9 protein levels via a translational mechanism but also competes with LDLR for binding with PCSK9 (PubMed:18799458, PubMed:24808179, …	Secreted, extracellular space, extracellular matrix, basement membrane {ECO:0000269|PubMed:17081065}. Melanosome {ECO:0000269|PubMed:17081065}. Note=In the lamina beneath the plasma membrane. Identified by mass spectrometry in melanosome fractions from stage I to stage IV. Translocated from the cytoplasm to the cell surface through a Golgi-independent mechanism.	Annexin A2	1	2	2
P07737	PFN1	Binds to actin and affects the structure of the cytoskeleton. At high concentrations, profilin prevents the polymerization of actin, whereas it enhances it at low concentrations. By binding to PIP2, it inhibits the formation of IP3 and DG. Inhibits androgen receptor (AR) and HTT aggregation and binding of G-actin is essential for its inhibition of AR. {ECO:0000269|PubMed:18573880}.	Cytoplasm, cytoskeleton.	Profilin-1	2	2	2
P07900	HSP90AA1	Molecular chaperone that promotes the maturation, structural maintenance and proper regulation of specific target proteins involved for instance in cell cycle control and signal transduction. Undergoes a functional cycle that is linked to its ATPase activity which is essential for its chaperone activity. This cycle probably induces conformational changes in the client proteins, thereby causing th…	Nucleus {ECO:0000250|UniProtKB:P07901}. Cytoplasm {ECO:0000250|UniProtKB:P07901}. Melanosome {ECO:0000269|PubMed:17081065}. Cell membrane {ECO:0000269|PubMed:11276205}. Note=Identified by mass spectrometry in melanosome fractions from stage I to stage IV.	Heat shock protein HSP 90-alpha	4	4	5
P08670	VIM	Vimentins are class-III intermediate filaments found in various non-epithelial cells, especially mesenchymal cells. Vimentin is attached to the nucleus, endoplasmic reticulum, and mitochondria, either laterally or terminally. {ECO:0000269|PubMed:21746880}.; Involved with LARP6 in the stabilization of type I collagen mRNAs for CO1A1 and CO1A2. {ECO:0000269|PubMed:21746880}.	Cytoplasm {ECO:0000269|PubMed:21465480, ECO:0000269|PubMed:29496907}. Cytoplasm, cytoskeleton {ECO:0000269|PubMed:29496907}. Nucleus matrix {ECO:0000250|UniProtKB:P31000}.	Vimentin	2	3	3
P09651	HNRNPA1	Involved in the packaging of pre-mRNA into hnRNP particles, transport of poly(A) mRNA from the nucleus to the cytoplasm and may modulate splice site selection (PubMed:17371836). May bind to specific miRNA hairpins (PubMed:28431233). {ECO:0000269|PubMed:17371836, ECO:0000269|PubMed:28431233}.; (Microbial infection) May play a role in HCV RNA replication. {ECO:0000269|PubMed:17229681}.	Nucleus {ECO:0000269|PubMed:17289661, ECO:0000269|PubMed:27694260}. Cytoplasm {ECO:0000269|PubMed:17289661}. Note=Localized in cytoplasmic mRNP granules containing untranslated mRNAs. Shuttles continuously between the nucleus and the cytoplasm along with mRNA. Component of ribonucleosomes (PubMed:17289661). {ECO:0000269|PubMed:17289661, ECO:0000269|PubMed:27694260}.; Cytoplasm {ECO:0000269|PubMed…	Heterogeneous nuclear ribonucleoprotein A1	3	3	3
P0DMV9	HSPA1B	Molecular chaperone implicated in a wide variety of cellular processes, including protection of the proteome from stress, folding and transport of newly synthesized polypeptides, activation of proteolysis of misfolded proteins and the formation and dissociation of protein complexes. Plays a pivotal role in the protein quality control system, ensuring the correct folding of proteins, the re-foldin…	Cytoplasm {ECO:0000269|PubMed:17289661}. Cytoplasm, cytoskeleton, microtubule organizing center, centrosome {ECO:0000269|PubMed:27137183}. Note=Localized in cytoplasmic mRNP granules containing untranslated mRNAs.	Heat shock 70 kDa protein 1B	2	6	6
P10636	MAPT	Promotes microtubule assembly and stability, and might be involved in the establishment and maintenance of neuronal polarity. The C-terminus binds axonal microtubules while the N-terminus binds neural plasma membrane components, suggesting that tau functions as a linker protein between both. Axonal polarity is predetermined by TAU/MAPT localization (in the neuronal cell) in the domain of the cell…	Cytoplasm, cytosol {ECO:0000269|PubMed:10747907}. Cell membrane {ECO:0000269|PubMed:10747907}; Peripheral membrane protein {ECO:0000269|PubMed:10747907}; Cytoplasmic side {ECO:0000269|PubMed:10747907}. Cytoplasm, cytoskeleton {ECO:0000269|PubMed:10747907}. Cell projection, axon {ECO:0000269|PubMed:10747907}. Cytoplasm {ECO:0000269|PubMed:23666762}. Cell projection, dendrite {ECO:0000269|PubMed:23…	Microtubule-associated protein tau	2	2	2
P11413	G6PD	Catalyzes the rate-limiting step of the oxidative pentose-phosphate pathway, which represents a route for the dissimilation of carbohydrates besides glycolysis. The main function of this enzyme is to provide reducing power (NADPH) and pentose phosphates for fatty acid and nucleic acid synthesis. {ECO:0000269|PubMed:15858258, ECO:0000269|PubMed:24769394}.	0	Glucose-6-phosphate 1-dehydrogenase	1	1	2
P11940	PABPC1	Binds the poly(A) tail of mRNA, including that of its own transcript. May be involved in cytoplasmic regulatory processes of mRNA metabolism such as pre-mRNA splicing. Its function in translational initiation regulation can either be enhanced by PAIP1 or repressed by PAIP2. Can probably bind to cytoplasmic RNA sequences other than poly(A) in vivo. Involved in translationally coupled mRNA turnover…	Cytoplasm {ECO:0000269|PubMed:20573744, ECO:0000269|PubMed:7908267, ECO:0000269|PubMed:9582337}. Nucleus {ECO:0000269|PubMed:18799579, ECO:0000269|PubMed:9582337}. Note=Localized in cytoplasmic mRNP granules containing untranslated mRNAs (PubMed:17289661). Shuttles between the cytoplasm and the nucleus (PubMed:9582337). {ECO:0000269|PubMed:17289661, ECO:0000269|PubMed:9582337}.	Polyadenylate-binding protein 1	3	2	3
P12081	HARS	Cytoplasmic histidine--tRNA ligase (Probable). Plays a role in axon guidance. {ECO:0000269|PubMed:26072516, ECO:0000305}.	Cytoplasm.	Histidine--tRNA ligase, cytoplasmic	1	5	5
P13639	EEF2	Catalyzes the GTP-dependent ribosomal translocation step during translation elongation. During this step, the ribosome changes from the pre-translocational (PRE) to the post-translocational (POST) state as the newly formed A-site-bound peptidyl-tRNA and P-site-bound deacylated tRNA move to the P and E sites, respectively. Catalyzes the coordinated movement of the two tRNA molecules, the mRNA and …	Cytoplasm {ECO:0000269|PubMed:25064856}. Nucleus {ECO:0000269|PubMed:24648518}. Note=Phosphorylation by CSK promotes cleavage and SUMOylation-dependent nuclear translocation of the C-terminal cleavage product. {ECO:0000269|PubMed:24648518}.	Elongation factor 2	3	5	5
P13798	APEH	This enzyme catalyzes the hydrolysis of the N-terminal peptide bond of an N-acetylated peptide to generate an N-acetylated amino acid and a peptide with a free N-terminus. It preferentially cleaves off Ac-Ala, Ac-Met and Ac-Ser. {ECO:0000269|PubMed:1861871, ECO:0000269|PubMed:2006156}.	Cytoplasm.	Acylamino-acid-releasing enzyme	1	2	1
P13984	GTF2F2	TFIIF is a general transcription initiation factor that binds to RNA polymerase II and helps to recruit it to the initiation complex in collaboration with TFIIB. It promotes transcription elongation. This subunit shows ATP-dependent DNA-helicase activity. {ECO:0000269|PubMed:2477704}.	Nucleus {ECO:0000269|PubMed:10454543}.	General transcription factor IIF subunit 2	2	3	3
P14854	COX6B1	Connects the two COX monomers into the physiological dimeric form. {ECO:0000250}.	Mitochondrion intermembrane space {ECO:0000250}.	Cytochrome c oxidase subunit 6B1	0	2	2
P15311	EZR	Probably involved in connections of major cytoskeletal structures to the plasma membrane. In epithelial cells, required for the formation of microvilli and membrane ruffles on the apical pole. Along with PLEKHG6, required for normal macropinocytosis. {ECO:0000269|PubMed:17881735, ECO:0000269|PubMed:18270268, ECO:0000269|PubMed:19111582}.	Apical cell membrane {ECO:0000269|PubMed:18046454}; Peripheral membrane protein {ECO:0000269|PubMed:18046454}; Cytoplasmic side {ECO:0000269|PubMed:18046454}. Cell projection {ECO:0000269|PubMed:18046454}. Cell projection, microvillus membrane {ECO:0000269|PubMed:18046454}; Peripheral membrane protein {ECO:0000269|PubMed:18046454}; Cytoplasmic side {ECO:0000269|PubMed:18046454}. Cell projection, …	Ezrin	4	3	4
P16949	STMN1	Involved in the regulation of the microtubule (MT) filament system by destabilizing microtubules. Prevents assembly and promotes disassembly of microtubules. Phosphorylation at Ser-16 may be required for axon formation during neurogenesis. Involved in the control of the learned and innate fear (By similarity). {ECO:0000250}.	Cytoplasm, cytoskeleton.	Stathmin	7	11	14
P17096	HMGA1	HMG-I/Y bind preferentially to the minor groove of A+T rich regions in double-stranded DNA. It is suggested that these proteins could function in nucleosome phasing and in the 3'-end processing of mRNA transcripts. They are also involved in the transcription regulation of genes containing, or in close proximity to A+T-rich regions.	Nucleus. Chromosome.	High mobility group protein HMG-I/HMG-Y	1	2	2
P19338	NCL	Nucleolin is the major nucleolar protein of growing eukaryotic cells. It is found associated with intranucleolar chromatin and pre-ribosomal particles. It induces chromatin decondensation by binding to histone H1. It is thought to play a role in pre-rRNA transcription and ribosome assembly. May play a role in the process of transcriptional elongation. Binds RNA oligonucleotides with 5'-UUAGGG-3' …	Nucleus, nucleolus. Cytoplasm. Note=Localized in cytoplasmic mRNP granules containing untranslated mRNAs.	Nucleolin	10	16	15
P20962	PTMS	Parathymosin may mediate immune function by blocking the effect of prothymosin alpha which confers resistance to certain opportunistic infections.	0	Parathymosin	3	4	4
P21333	FLNA	Promotes orthogonal branching of actin filaments and links actin filaments to membrane glycoproteins. Anchors various transmembrane proteins to the actin cytoskeleton and serves as a scaffold for a wide range of cytoplasmic signaling proteins. Interaction with FLNA may allow neuroblast migration from the ventricular zone into the cortical plate. Tethers cell surface-localized furin, modulates its…	Cytoplasm, cell cortex. Cytoplasm, cytoskeleton.	Filamin-A	0	2	2
P22234	PAICS	0	0	Multifunctional protein ADE2	9	12	14
P23526	AHCY	Adenosylhomocysteine is a competitive inhibitor of S-adenosyl-L-methionine-dependent methyl transferase reactions; therefore adenosylhomocysteinase may play a key role in the control of methylations via regulation of the intracellular concentration of adenosylhomocysteine. {ECO:0000269|PubMed:12590576}.	Cytoplasm {ECO:0000269|PubMed:17081065}. Melanosome {ECO:0000269|PubMed:17081065}. Note=Identified by mass spectrometry in melanosome fractions from stage I to stage IV.	Adenosylhomocysteinase	3	3	4
P23528	CFL1	Binds to F-actin and exhibits pH-sensitive F-actin depolymerizing activity. Regulates actin cytoskeleton dynamics. Important for normal progress through mitosis and normal cytokinesis. Plays a role in the regulation of cell morphology and cytoskeletal organization. Required for the up-regulation of atypical chemokine receptor ACKR2 from endosomal compartment to cell membrane, increasing its effic…	Nucleus matrix {ECO:0000269|PubMed:15580268}. Cytoplasm, cytoskeleton {ECO:0000269|PubMed:15580268}. Cell projection, ruffle membrane {ECO:0000269|PubMed:15580268}; Peripheral membrane protein {ECO:0000269|PubMed:15580268}; Cytoplasmic side {ECO:0000269|PubMed:15580268}. Cell projection, lamellipodium membrane {ECO:0000269|PubMed:15580268}; Peripheral membrane protein {ECO:0000269|PubMed:15580268…	Cofilin-1	2	2	2
P23588	EIF4B	Required for the binding of mRNA to ribosomes. Functions in close association with EIF4-F and EIF4-A. Binds near the 5'-terminal cap of mRNA in presence of EIF-4F and ATP. Promotes the ATPase activity and the ATP-dependent RNA unwinding activity of both EIF4-A and EIF4-F.	0	Eukaryotic translation initiation factor 4B	3	5	5
P24534	EEF1B2	EF-1-beta and EF-1-delta stimulate the exchange of GDP bound to EF-1-alpha to GTP.	0	Elongation factor 1-beta	4	4	4
P25786	PSMA1	Component of the 20S core proteasome complex involved in the proteolytic degradation of most intracellular proteins. This complex plays numerous essential roles within the cell by associating with different regulatory particles. Associated with two 19S regulatory particles, forms the 26S proteasome and thus participates in the ATP-dependent degradation of ubiquitinated proteins. The 26S proteasom…	Cytoplasm {ECO:0000269|PubMed:12181345}. Nucleus {ECO:0000269|PubMed:12181345}.	Proteasome subunit alpha type-1	2	2	2
P26640	VARS	0	0	Valine--tRNA ligase	2	2	2
P27694	RPA1	As part of the heterotrimeric replication protein A complex (RPA/RP-A), binds and stabilizes single-stranded DNA intermediates, that form during DNA replication or upon DNA stress. It prevents their reannealing and in parallel, recruits and activates different proteins and complexes involved in DNA metabolism (PubMed:27723720, PubMed:27723717). Thereby, it plays an essential role both in DNA repl…	Nucleus {ECO:0000269|PubMed:17959650}. Nucleus, PML body {ECO:0000269|PubMed:17959650}. Note=Enriched in PML bodies in cells displaying alternative lengthening of their telomeres. {ECO:0000269|PubMed:17959650}.	Replication protein A 70 kDa DNA-binding subunit	0	1	2
P27816	MAP4	Non-neuronal microtubule-associated protein. Promotes microtubule assembly. {ECO:0000269|PubMed:10791892}.	Cytoplasm, cytoskeleton.	Microtubule-associated protein 4	7	11	12
P29966	MARCKS	MARCKS is the most prominent cellular substrate for protein kinase C. This protein binds calmodulin, actin, and synapsin. MARCKS is a filamentous (F) actin cross-linking protein.	Cytoplasm, cytoskeleton {ECO:0000305}. Membrane {ECO:0000305}; Lipid-anchor {ECO:0000305}.	Myristoylated alanine-rich C-kinase substrate	3	1	2
P30419	NMT1	Adds a myristoyl group to the N-terminal glycine residue of certain cellular and viral proteins. {ECO:0000269|PubMed:25255805, ECO:0000269|PubMed:9353336, ECO:0000269|PubMed:9506952}.	Cytoplasm {ECO:0000269|PubMed:9353336, ECO:0000269|PubMed:9506952}. Cytoplasm, cytosol {ECO:0000269|PubMed:9353336}. Membrane {ECO:0000269|PubMed:9506952}; Peripheral membrane protein {ECO:0000269|PubMed:9506952}. Note=Copurifies with ribosomes. {ECO:0000269|PubMed:9353336}.	Glycylpeptide N-tetradecanoyltransferase 1	2	2	2
P30622	CLIP1	Binds to the plus end of microtubules and regulates the dynamics of the microtubule cytoskeleton. Promotes microtubule growth and microtubule bundling. Links cytoplasmic vesicles to microtubules and thereby plays an important role in intracellular vesicle trafficking. Plays a role macropinocytosis and endosome trafficking. {ECO:0000269|PubMed:12433698, ECO:0000269|PubMed:17563362, ECO:0000269|Pub…	Cytoplasm {ECO:0000305}. Cytoplasm, cytoskeleton {ECO:0000269|PubMed:17889670, ECO:0000269|PubMed:21646404}. Cytoplasmic vesicle membrane {ECO:0000269|PubMed:12433698}; Peripheral membrane protein; Cytoplasmic side. Cell projection, ruffle {ECO:0000269|PubMed:12433698}. Note=Localizes to microtubule plus ends (PubMed:21646404, PubMed:17889670). Localizes preferentially to the ends of tyrosinated …	CAP-Gly domain-containing linker protein 1	2	3	2
P31948	STIP1	Acts as a co-chaperone for HSP90AA1 (PubMed:27353360). Mediates the association of the molecular chaperones HSPA8/HSC70 and HSP90 (By similarity). {ECO:0000250|UniProtKB:O35814, ECO:0000303|PubMed:27353360}.	Cytoplasm {ECO:0000250|UniProtKB:Q60864}. Nucleus {ECO:0000250|UniProtKB:Q60864}.	Stress-induced-phosphoprotein 1	2	3	4
P32019	INPP5B	Hydrolyzes phosphatidylinositol 4,5-bisphosphate (PtIns(4,5)P2) and the signaling molecule phosphatidylinositol 1,4,5-trisphosphate (PtIns(1,4,5)P3), and thereby modulates cellular signaling events. {ECO:0000269|PubMed:7721860}.	Cytoplasm, cytosol {ECO:0000269|PubMed:7721860}. Endoplasmic reticulum-Golgi intermediate compartment {ECO:0000269|PubMed:17956944}. Early endosome membrane {ECO:0000269|PubMed:17956944}. Membrane {ECO:0000269|PubMed:7721860}; Peripheral membrane protein {ECO:0000305|PubMed:7721860}; Cytoplasmic side {ECO:0000305|PubMed:7721860}. Cytoplasmic vesicle, phagosome membrane {ECO:0000250|UniProtKB:Q8K3…	Type II inositol 1,4,5-trisphosphate 5-phosphatase	2	1	2
P35221	CTNNA1	Associates with the cytoplasmic domain of a variety of cadherins. The association of catenins to cadherins produces a complex which is linked to the actin filament network, and which seems to be of primary importance for cadherins cell-adhesion properties. Can associate with both E- and N-cadherins. Originally believed to be a stable component of E-cadherin/catenin adhesion complexes and to media…	Isoform 1: Cytoplasm, cytoskeleton. Cell junction, adherens junction. Cell membrane; Peripheral membrane protein; Cytoplasmic side. Cell junction. Note=Found at cell-cell boundaries and probably at cell-matrix boundaries.; Isoform 3: Cell membrane {ECO:0000269|PubMed:21708131}; Peripheral membrane protein {ECO:0000269|PubMed:21708131}; Cytoplasmic side {ECO:0000269|PubMed:21708131}.	Catenin alpha-1	2	3	3
P35241	RDX	Probably plays a crucial role in the binding of the barbed end of actin filaments to the plasma membrane.	Cell membrane; Peripheral membrane protein; Cytoplasmic side. Cytoplasm, cytoskeleton. Cleavage furrow. Cell projection, microvillus {ECO:0000250|UniProtKB:P26043}. Note=Highly concentrated in the undercoat of the cell-to-cell adherens junction and the cleavage furrow in the interphase and mitotic phase, respectively.	Radixin	6	8	9
P35579	MYH9	Cellular myosin that appears to play a role in cytokinesis, cell shape, and specialized functions such as secretion and capping. During cell spreading, plays an important role in cytoskeleton reorganization, focal contacts formation (in the margins but not the central part of spreading cells), and lamellipodial retraction; this function is mechanically antagonized by MYH10. {ECO:0000269|PubMed:20…	Cytoplasm, cytoskeleton {ECO:0000250|UniProtKB:Q8VDD5}. Cytoplasm, cell cortex {ECO:0000250|UniProtKB:Q8VDD5}. Note=Colocalizes with actin filaments at lamellipodia margins and at the leading edge of migrating cells (PubMed:20052411). In retinal pigment epithelial cells, predominantly localized to stress fiber-like structures with some localization to cytoplasmic puncta (PubMed:27331610). {ECO:00…	Myosin-9	4	3	4
P35637	FUS	DNA/RNA-binding protein that plays a role in various cellular processes such as transcription regulation, RNA splicing, RNA transport, DNA repair and damage response (PubMed:27731383). Binds to nascent pre-mRNAs and acts as a molecular mediator between RNA polymerase II and U1 small nuclear ribonucleoprotein thereby coupling transcription and splicing (PubMed:26124092). Binds also its own pre-mRN…	Nucleus {ECO:0000269|PubMed:19251627, ECO:0000269|PubMed:19251628, ECO:0000269|PubMed:24204307, ECO:0000269|PubMed:25453086, ECO:0000269|PubMed:30354839}. Note=Displays a punctate pattern inside the nucleus and is excluded from nucleoli. {ECO:0000269|PubMed:25453086}.	RNA-binding protein FUS	3	3	3
P37802	TAGLN2	0	0	Transgelin-2	12	12	12
P37840	SNCA	Neuronal protein that plays several roles in synaptic activity such as regulation of synaptic vesicle trafficking and subsequent neurotransmitter release. Participates as a monomer in synaptic vesicle exocytosis by enhancing vesicle priming, fusion and dilation of exocytotic fusion pores (PubMed:28288128, PubMed:30404828). Mechanistically, acts by increasing local Ca(2+) release from microdomains…	Cytoplasm {ECO:0000269|PubMed:19762560, ECO:0000269|PubMed:24936070, ECO:0000269|PubMed:25561023, ECO:0000269|PubMed:26442590}. Membrane {ECO:0000269|PubMed:24936070}. Nucleus {ECO:0000269|PubMed:12859192, ECO:0000269|PubMed:24936070}. Cell junction, synapse {ECO:0000269|PubMed:15282274}. Secreted {ECO:0000269|PubMed:24936070}. Note=Membrane-bound in dopaminergic neurons. {ECO:0000269|PubMed:1528…	Alpha-synuclein	8	13	12
P42167	TMPO	May help direct the assembly of the nuclear lamina and thereby help maintain the structural organization of the nuclear envelope. Possible receptor for attachment of lamin filaments to the inner nuclear membrane. May be involved in the control of initiation of DNA replication through its interaction with NAKAP95.; Thymopoietin (TP) and Thymopentin (TP5) may play a role in T-cell development and f…	Nucleus inner membrane; Single-pass type II membrane protein. Note=Tightly associated with the nuclear lamina.; Isoform Zeta: Cytoplasm {ECO:0000269|PubMed:18403046}.	Lamina-associated polypeptide 2, isoforms beta/gamma	2	1	2
P45974	USP5	Cleaves linear and branched multiubiquitin polymers with a marked preference for branched polymers. Involved in unanchored 'Lys-48'-linked polyubiquitin disassembly. Binds linear and 'Lys-63'-linked polyubiquitin with a lower affinity. Knock-down of USP5 causes the accumulation of p53/TP53 and an increase in p53/TP53 transcriptional activity because the unanchored polyubiquitin that accumulates i…	0	Ubiquitin carboxyl-terminal hydrolase 5	3	3	3
P46013	MKI67	Required to maintain individual mitotic chromosomes dispersed in the cytoplasm following nuclear envelope disassembly (PubMed:27362226). Associates with the surface of the mitotic chromosome, the perichromosomal layer, and covers a substantial fraction of the chromosome surface (PubMed:27362226). Prevents chromosomes from collapsing into a single chromatin mass by forming a steric and electrostat…	Chromosome {ECO:0000269|PubMed:15896774, ECO:0000269|PubMed:22002106, ECO:0000269|PubMed:27362226, ECO:0000269|PubMed:9510506}. Nucleus {ECO:0000269|PubMed:10878551, ECO:0000269|PubMed:22002106}. Nucleus, nucleolus {ECO:0000269|PubMed:10878551, ECO:0000269|PubMed:22002106, ECO:0000269|PubMed:2674163, ECO:0000269|PubMed:8799815}. Note=Associates with the surface of the mitotic chromosome, the peri…	Antigen KI-67	3	5	5
P46060	RANGAP1	GTPase activator for RAN (PubMed:8146159, PubMed:8896452, PubMed:16428860). Converts cytoplasmic GTP-bound RAN to GDP-bound RAN, which is essential for RAN-mediated nuclear import and export (PubMed:8896452, PubMed:27160050). Mediates dissociation of cargo from nuclear export complexes containing XPO1, RAN and RANBP2 after nuclear export (PubMed:27160050). {ECO:0000269|PubMed:16428860, ECO:000026…	Cytoplasm {ECO:0000269|PubMed:15037602, ECO:0000305|PubMed:8146159}. Nucleus, nucleoplasm {ECO:0000269|PubMed:8146159}. Nucleus envelope {ECO:0000269|PubMed:11854305, ECO:0000269|PubMed:15037602}. Chromosome, centromere, kinetochore {ECO:0000269|PubMed:11854305}. Cytoplasm, cytoskeleton, spindle {ECO:0000269|PubMed:11854305, ECO:0000269|PubMed:15037602}. Note=Cytoplasmic during interphase. Detect…	Ran GTPase-activating protein 1	6	7	8
P46736	BRCC3	Metalloprotease that specifically cleaves 'Lys-63'-linked polyubiquitin chains (PubMed:19214193, PubMed:20656690, PubMed:24075985, PubMed:26344097). Does not have activity toward 'Lys-48'-linked polyubiquitin chains. Component of the BRCA1-A complex, a complex that specifically recognizes 'Lys-63'-linked ubiquitinated histones H2A and H2AX at DNA lesions sites, leading to target the BRCA1-BARD1 h…	Nucleus {ECO:0000269|PubMed:18077395, ECO:0000269|PubMed:19202061, ECO:0000269|PubMed:19261748, ECO:0000269|PubMed:19261749, ECO:0000269|PubMed:20656690, ECO:0000269|PubMed:24075985, ECO:0000269|PubMed:26344097}. Cytoplasm {ECO:0000269|PubMed:20656690, ECO:0000269|PubMed:24075985}. Cytoplasm, cytoskeleton, spindle pole {ECO:0000305|PubMed:26195665}. Note=Localizes at sites of DNA damage at double…	Lys-63-specific deubiquitinase BRCC36	2	2	3
P46821	MAP1B	Facilitates tyrosination of alpha-tubulin in neuronal microtubules (By similarity). Phosphorylated MAP1B may play a role in the cytoskeletal changes that accompany neurite extension. Possibly MAP1B binds to at least two tubulin subunits in the polymer, and this bridging of subunits might be involved in nucleating microtubule polymerization and in stabilizing microtubules. Acts as a positive cofac…	Cytoplasm, cytoskeleton {ECO:0000269|PubMed:18195017}. Cytoplasm {ECO:0000269|PubMed:18195017}. Cell junction, synapse {ECO:0000250}. Cell projection, dendritic spine {ECO:0000250}. Note=Colocalizes with DAPK1 in the microtubules and cortical actin fibers. {ECO:0000250}.	Microtubule-associated protein 1B	6	9	11
P48634	PRRC2A	May play a role in the regulation of pre-mRNA splicing. {ECO:0000269|PubMed:14667819}.	Cytoplasm {ECO:0000269|PubMed:15752841}. Nucleus {ECO:0000269|PubMed:15752841}.	Protein PRRC2A	5	7	7
P49321	NASP	Required for DNA replication, normal cell cycle progression and cell proliferation. Forms a cytoplasmic complex with HSP90 and H1 linker histones and stimulates HSP90 ATPase activity. NASP and H1 histone are subsequently released from the complex and translocate to the nucleus where the histone is released for binding to DNA. {ECO:0000250|UniProtKB:Q99MD9}.	Cytoplasm {ECO:0000250|UniProtKB:Q99MD9}. Nucleus {ECO:0000250|UniProtKB:Q99MD9}.	Nuclear autoantigenic sperm protein	1	2	2
P49327	FASN	Fatty acid synthetase catalyzes the formation of long-chain fatty acids from acetyl-CoA, malonyl-CoA and NADPH. This multifunctional protein has 7 catalytic activities as an acyl carrier protein.	Cytoplasm {ECO:0000269|PubMed:17081065}. Melanosome {ECO:0000269|PubMed:17081065}. Note=Identified by mass spectrometry in melanosome fractions from stage I to stage IV.	Fatty acid synthase	12	11	12
P49773	HINT1	Hydrolyzes purine nucleotide phosphoramidates with a single phosphate group, including adenosine 5'monophosphoramidate (AMP-NH2), adenosine 5'monophosphomorpholidate (AMP-morpholidate) and guanosine 5'monophosphomorpholidate (GMP-morpholidate). Hydrolyzes lysyl-AMP (AMP-N-epsilon-(N-alpha-acetyl lysine methyl ester)) generated by lysine tRNA ligase, as well as Met-AMP, His-AMP and Asp-AMP, lysyl-…	Cytoplasm. Nucleus. Note=Interaction with CDK7 leads to a more nuclear localization.	Histidine triad nucleotide-binding protein 1	2	2	3
P49792	RANBP2	E3 SUMO-protein ligase which facilitates SUMO1 and SUMO2 conjugation by UBE2I (PubMed:11792325, PubMed:12032081, PubMed:15378033, PubMed:22194619, PubMed:15931224). Involved in transport factor (Ran-GTP, karyopherin)-mediated protein import via the F-G repeat-containing domain which acts as a docking site for substrates (PubMed:7775481). Binds single-stranded RNA (in vitro) (PubMed:7775481). May …	Nucleus {ECO:0000269|PubMed:7775481}. Nucleus membrane {ECO:0000269|PubMed:11839768}. Nucleus, nuclear pore complex {ECO:0000269|PubMed:11839768, ECO:0000269|PubMed:20386726, ECO:0000269|PubMed:23353830, ECO:0000269|PubMed:7603572}. Nucleus envelope {ECO:0000269|PubMed:20386726}. Note=Detected in diffuse and discrete intranuclear foci (PubMed:11839768). Cytoplasmic filaments (PubMed:7775481). {EC…	E3 SUMO-protein ligase RanBP2	5	5	6
P50395	GDI2	Regulates the GDP/GTP exchange reaction of most Rab proteins by inhibiting the dissociation of GDP from them, and the subsequent binding of GTP to them.	Cytoplasm {ECO:0000250}. Membrane {ECO:0000250}; Peripheral membrane protein {ECO:0000250}.	Rab GDP dissociation inhibitor beta	1	2	2
P50914	RPL14	Component of the large ribosomal subunit. {ECO:0000305|PubMed:12962325}.	0	60S ribosomal protein L14	1	2	1
P50990	CCT8	Component of the chaperonin-containing T-complex (TRiC), a molecular chaperone complex that assists the folding of proteins upon ATP hydrolysis (PubMed:25467444). The TRiC complex mediates the folding of WRAP53/TCAB1, thereby regulating telomere maintenance (PubMed:25467444). As part of the TRiC complex may play a role in the assembly of BBSome, a complex involved in ciliogenesis regulating trans…	Cytoplasm {ECO:0000269|PubMed:20080638}. Cytoplasm, cytoskeleton, microtubule organizing center, centrosome {ECO:0000269|PubMed:14654843, ECO:0000269|PubMed:20080638}. Cytoplasm, cytoskeleton, cilium basal body {ECO:0000250|UniProtKB:P42932}.	T-complex protein 1 subunit theta	27	29	29
P51452	DUSP3	Shows activity both for tyrosine-protein phosphate and serine-protein phosphate, but displays a strong preference toward phosphotyrosines. Specifically dephosphorylates and inactivates ERK1 and ERK2. {ECO:0000269|PubMed:10224087, ECO:0000269|PubMed:11863439}.	Nucleus {ECO:0000269|PubMed:10224087}.	Dual specificity protein phosphatase 3	2	1	1
P52565	ARHGDIA	Controls Rho proteins homeostasis. Regulates the GDP/GTP exchange reaction of the Rho proteins by inhibiting the dissociation of GDP from them, and the subsequent binding of GTP to them. Retains Rho proteins such as CDC42, RAC1 and RHOA in an inactive cytosolic pool, regulating their stability and protecting them from degradation. Actively involved in the recycling and distribution of activated R…	Cytoplasm {ECO:0000269|PubMed:23434736}.	Rho GDP-dissociation inhibitor 1	1	2	2
P52594	AGFG1	Required for vesicle docking or fusion during acrosome biogenesis (By similarity). May play a role in RNA trafficking or localization. In case of infection by HIV-1, acts as a cofactor for viral Rev and promotes movement of Rev-responsive element-containing RNAs from the nuclear periphery to the cytoplasm. This step is essential for HIV-1 replication. {ECO:0000250, ECO:0000269|PubMed:10613896, EC…	Nucleus {ECO:0000269|PubMed:10613896, ECO:0000269|PubMed:7634337}. Cytoplasmic vesicle {ECO:0000269|PubMed:10613896}.	Arf-GAP domain and FG repeat-containing protein 1	1	2	2
P52597	HNRNPF	Component of the heterogeneous nuclear ribonucleoprotein (hnRNP) complexes which provide the substrate for the processing events that pre-mRNAs undergo before becoming functional, translatable mRNAs in the cytoplasm. Plays a role in the regulation of alternative splicing events. Binds G-rich sequences in pre-mRNAs and keeps target RNA in an unfolded state. {ECO:0000269|PubMed:20526337}.	Nucleus, nucleoplasm.	Heterogeneous nuclear ribonucleoprotein F	2	2	1
P53396	ACLY	ATP-citrate synthase is the primary enzyme responsible for the synthesis of cytosolic acetyl-CoA in many tissues. Has a central role in de novo lipid synthesis. In nervous tissue it may be involved in the biosynthesis of acetylcholine. {ECO:0000269|PubMed:23932781}.	Cytoplasm.	ATP-citrate synthase	3	4	4
P54277	PMS1	Probably involved in the repair of mismatches in DNA. {ECO:0000269|PubMed:10748105}.	Nucleus {ECO:0000255|PROSITE-ProRule:PRU00267}.	PMS1 protein homolog 1	2	2	3
P55010	EIF5	Catalyzes the hydrolysis of GTP bound to the 40S ribosomal initiation complex (40S.mRNA.Met-tRNA[F].eIF-2.GTP) with the subsequent joining of a 60S ribosomal subunit resulting in the release of eIF-2 and the guanine nucleotide. The subsequent joining of a 60S ribosomal subunit results in the formation of a functional 80S initiation complex (80S.mRNA.Met-tRNA[F]).	0	Eukaryotic translation initiation factor 5	2	1	1
P55072	VCP	Necessary for the fragmentation of Golgi stacks during mitosis and for their reassembly after mitosis. Involved in the formation of the transitional endoplasmic reticulum (tER). The transfer of membranes from the endoplasmic reticulum to the Golgi apparatus occurs via 50-70 nm transition vesicles which derive from part-rough, part-smooth transitional elements of the endoplasmic reticulum (tER). V…	Cytoplasm, cytosol {ECO:0000269|PubMed:15456787}. Endoplasmic reticulum {ECO:0000269|PubMed:15215856}. Nucleus {ECO:0000269|PubMed:23042605, ECO:0000269|PubMed:26842564}. Cytoplasm, Stress granule {ECO:0000269|PubMed:29804830}. Note=Present in the neuronal hyaline inclusion bodies specifically found in motor neurons from amyotrophic lateral sclerosis patients (PubMed:15456787). Present in the Lew…	Transitional endoplasmic reticulum ATPase	6	5	6
P55196	MLLT4	Belongs to an adhesion system, probably together with the E-cadherin-catenin system, which plays a role in the organization of homotypic, interneuronal and heterotypic cell-cell adherens junctions (AJs). Nectin- and actin-filament-binding protein that connects nectin to the actin cytoskeleton.	Cell junction, adherens junction. Note=Not found at cell-matrix AJs.	Afadin	4	7	5
P55209	NAP1L1	Plays a key role in the regulation of embryonic neurogenesis (By similarity). Promotes the proliferation of neural progenitors and inhibits neuronal differentiation during cortical development (By similarity). Regulates neurogenesis via the modulation of RASSF10; regulates RASSF10 expression by promoting SETD1A-mediated H3K4 methylation at the RASSF10 promoter (By similarity). {ECO:0000250|UniPro…	Nucleus {ECO:0000269|PubMed:17081065}. Melanosome {ECO:0000269|PubMed:17081065}. Cytoplasm {ECO:0000250|UniProtKB:P28656}. Note=Identified by mass spectrometry in melanosome fractions from stage I to stage IV.	Nucleosome assembly protein 1-like 1	2	3	3
P60866	RPS20	0	Cytoplasm {ECO:0000250}.	40S ribosomal protein S20	2	3	3
P61289	PSME3	Subunit of the 11S REG-gamma (also called PA28-gamma) proteasome regulator, a doughnut-shaped homoheptamer which associates with the proteasome. 11S REG-gamma activates the trypsin-like catalytic subunit of the proteasome but inhibits the chymotrypsin-like and postglutamyl-preferring (PGPH) subunits. Facilitates the MDM2-p53/TP53 interaction which promotes ubiquitination- and MDM2-dependent prote…	Nucleus {ECO:0000269|PubMed:10657252, ECO:0000269|PubMed:12629132}. Cytoplasm {ECO:0000250}. Note=Localizes to the cytoplasm during mitosis following nuclear envelope breakdown at this distinct stage of the cell cycle which allows its interaction with MAP3K3 kinase. {ECO:0000250}.	Proteasome activator complex subunit 3	3	2	3
P61326	MAGOH	Core component of the splicing-dependent multiprotein exon junction complex (EJC) deposited at splice junctions on mRNAs. The EJC is a dynamic structure consisting of core proteins and several peripheral nuclear and cytoplasmic associated factors that join the complex only transiently either during EJC assembly or during subsequent mRNA metabolism. The EJC marks the position of the exon-exon junc…	Nucleus {ECO:0000269|PubMed:19324961}. Nucleus speckle {ECO:0000269|PubMed:19324961}. Cytoplasm {ECO:0000269|PubMed:19324961}. Note=Detected in granule-like structures in the dendroplasm (By similarity). Travels to the cytoplasm as part of the exon junction complex (EJC) bound to mRNA. Colocalizes with the core EJC, ALYREF/THOC4, NXF1 and UAP56 in the nucleus and nuclear speckles (PubMed:19324961…	Protein mago nashi homolog	2	2	3
P61923	COPZ1	The coatomer is a cytosolic protein complex that binds to dilysine motifs and reversibly associates with Golgi non-clathrin-coated vesicles, which further mediate biosynthetic protein transport from the ER, via the Golgi up to the trans Golgi network. Coatomer complex is required for budding from Golgi membranes, and is essential for the retrograde Golgi-to-ER transport of dilysine-tagged protein…	Cytoplasm {ECO:0000250}. Golgi apparatus membrane {ECO:0000250}; Peripheral membrane protein {ECO:0000250}; Cytoplasmic side {ECO:0000250}. Cytoplasmic vesicle, COPI-coated vesicle membrane {ECO:0000250}; Peripheral membrane protein {ECO:0000250}; Cytoplasmic side {ECO:0000250}. Note=The coatomer is cytoplasmic or polymerized on the cytoplasmic side of the Golgi, as well as on the vesicles/buds o…	Coatomer subunit zeta-1	3	3	3
P61978	HNRNPK	One of the major pre-mRNA-binding proteins. Binds tenaciously to poly(C) sequences. Likely to play a role in the nuclear metabolism of hnRNAs, particularly for pre-mRNAs that contain cytidine-rich sequences. Can also bind poly(C) single-stranded DNA. Plays an important role in p53/TP53 response to DNA damage, acting at the level of both transcription activation and repression. When sumoylated, ac…	Cytoplasm {ECO:0000269|PubMed:1729596}. Nucleus, nucleoplasm {ECO:0000269|PubMed:16360036, ECO:0000269|PubMed:1729596, ECO:0000269|PubMed:18775702, ECO:0000269|PubMed:22721921}. Cell projection, podosome {ECO:0000269|PubMed:22721921}. Note=Recruited to p53/TP53-responsive promoters, in the presence of functional p53/TP53 (PubMed:16360036). In case of ASFV infection, there is a shift in the locali…	Heterogeneous nuclear ribonucleoprotein K	1	2	1
P62316	SNRPD2	Plays role in pre-mRNA splicing as core component of the SMN-Sm complex that mediates spliceosomal snRNP assembly and as component of the spliceosomal U1, U2, U4 and U5 small nuclear ribonucleoproteins (snRNPs), the building blocks of the spliceosome (PubMed:11991638, PubMed:18984161, PubMed:19325628, PubMed:23333303, PubMed:25555158, PubMed:26912367, PubMed:28502770, PubMed:28781166, PubMed:2807…	Cytoplasm, cytosol {ECO:0000269|PubMed:18984161}. Nucleus {ECO:0000269|PubMed:11991638, ECO:0000269|PubMed:26912367, ECO:0000269|PubMed:28076346, ECO:0000269|PubMed:28502770, ECO:0000269|PubMed:28781166}. Note=SMN-mediated assembly into core snRNPs occurs in the cytosol before SMN-mediated transport to the nucleus to be included in spliceosomes. {ECO:0000305}.	Small nuclear ribonucleoprotein Sm D2	2	4	5
P63208	SKP1	Essential component of the SCF (SKP1-CUL1-F-box protein) ubiquitin ligase complex, which mediates the ubiquitination of proteins involved in cell cycle progression, signal transduction and transcription. In the SCF complex, serves as an adapter that links the F-box protein to CUL1. The functional specificity of the SCF complex depends on the F-box protein as substrate recognition component. SCF(B…	0	S-phase kinase-associated protein 1	1	1	2
P63313	TMSB10	Plays an important role in the organization of the cytoskeleton. Binds to and sequesters actin monomers (G actin) and therefore inhibits actin polymerization (By similarity). {ECO:0000250}.	Cytoplasm, cytoskeleton.	Thymosin beta-10	3	4	3
P78318	IGBP1	Associated to surface IgM-receptor; may be involved in signal transduction. Involved in regulation of the catalytic activity of the phosphatases PP2A, PP4 and PP6 by protecting their partially folded catalytic subunits from degradative polyubiquitination until they associate with regulatory subunits. {ECO:0000269|PubMed:19818709, ECO:0000269|PubMed:23591866}.	Cytoplasm {ECO:0000305}.	Immunoglobulin-binding protein 1	2	2	2
Q00688	FKBP3	FK506- and rapamycin-binding proteins (FKBPs) constitute a family of receptors for the two immunosuppressants which inhibit T-cell proliferation by arresting two distinct cytoplasmic signal transmission pathways. PPIases accelerate the folding of proteins.	Nucleus.	Peptidyl-prolyl cis-trans isomerase FKBP3	3	3	3
Q00839	HNRNPU	DNA- and RNA-binding protein involved in several cellular processes such as nuclear chromatin organization, telomere-length regulation, transcription, mRNA alternative splicing and stability, Xist-mediated transcriptional silencing and mitotic cell progression (PubMed:10490622, PubMed:18082603, PubMed:19029303, PubMed:22325991, PubMed:25986610, PubMed:28622508). Plays a role in the regulation of …	Nucleus {ECO:0000269|PubMed:10671544, ECO:0000269|PubMed:11003645, ECO:0000269|PubMed:1324173, ECO:0000269|PubMed:14608463, ECO:0000269|PubMed:15563465, ECO:0000269|PubMed:19617346, ECO:0000269|PubMed:21242313, ECO:0000269|PubMed:8174554, ECO:0000269|PubMed:9353307, ECO:0000269|PubMed:9405365}. Nucleus matrix {ECO:0000269|PubMed:1324173, ECO:0000269|PubMed:14608463, ECO:0000269|PubMed:8174554}. C…	Heterogeneous nuclear ribonucleoprotein U	7	8	8
Q01968	OCRL	Converts phosphatidylinositol 4,5-bisphosphate to phosphatidylinositol 4-phosphate. Also converts inositol 1,4,5-trisphosphate to inositol 1,4-bisphosphate and inositol 1,3,4,5-tetrakisphosphate to inositol 1,3,4-trisphosphate (PubMed:25869668, PubMed:7761412, PubMed:9430698). May function in lysosomal membrane trafficking by regulating the specific pool of phosphatidylinositol 4,5-bisphosphate t…	Cytoplasmic vesicle, phagosome membrane {ECO:0000250|UniProtKB:D3ZGS3}. Early endosome membrane {ECO:0000269|PubMed:25869668}. Membrane, clathrin-coated pit {ECO:0000269|PubMed:25869668}. Cell projection, cilium, photoreceptor outer segment {ECO:0000269|PubMed:22543976}. Cell projection, cilium {ECO:0000269|PubMed:22543976}. Cytoplasmic vesicle {ECO:0000250|UniProtKB:D3ZGS3}. Endosome {ECO:000026…	Inositol polyphosphate 5-phosphatase OCRL-1	2	2	2
Q02241	KIF23	Component of the centralspindlin complex that serves as a microtubule-dependent and Rho-mediated signaling required for the myosin contractile ring formation during the cell cycle cytokinesis. Essential for cytokinesis in Rho-mediated signaling. Required for the localization of ECT2 to the central spindle. Plus-end-directed motor enzyme that moves antiparallel microtubules in vitro. {ECO:0000269|…	Nucleus. Cytoplasm, cytoskeleton, spindle. Midbody, Midbody ring {ECO:0000269|PubMed:16213214}. Note=Localizes to the interzone of mitotic spindles. Detected at the midbody during later stages of mitotic cytokinesis.	Kinesin-like protein KIF23	2	3	2
Q02952	AKAP12	Anchoring protein that mediates the subcellular compartmentation of protein kinase A (PKA) and protein kinase C (PKC).	Cytoplasm, cell cortex {ECO:0000305}. Cytoplasm, cytoskeleton {ECO:0000305}. Membrane {ECO:0000305}; Lipid-anchor {ECO:0000305}. Note=May be part of the cortical cytoskeleton.	A-kinase anchor protein 12	2	2	3
Q04637	EIF4G1	Component of the protein complex eIF4F, which is involved in the recognition of the mRNA cap, ATP-dependent unwinding of 5'-terminal secondary structure and recruitment of mRNA to the ribosome.	0	Eukaryotic translation initiation factor 4 gamma 1	8	7	10
Q05682	CALD1	Actin- and myosin-binding protein implicated in the regulation of actomyosin interactions in smooth muscle and nonmuscle cells (could act as a bridge between myosin and actin filaments). Stimulates actin binding of tropomyosin which increases the stabilization of actin filament structure. In muscle tissues, inhibits the actomyosin ATPase by binding to F-actin. This inhibition is attenuated by cal…	Cytoplasm, cytoskeleton {ECO:0000250|UniProtKB:P13505}. Cytoplasm, myofibril {ECO:0000250|UniProtKB:P13505}. Cytoplasm, cytoskeleton, stress fiber {ECO:0000250|UniProtKB:P13505}. Note=On thin filaments in smooth muscle and on stress fibers in fibroblasts (nonmuscle). {ECO:0000250|UniProtKB:P13505}.	Caldesmon	4	7	7
Q06830	PRDX1	Thiol-specific peroxidase that catalyzes the reduction of hydrogen peroxide and organic hydroperoxides to water and alcohols, respectively. Plays a role in cell protection against oxidative stress by detoxifying peroxides and as sensor of hydrogen peroxide-mediated signaling events. Might participate in the signaling cascades of growth factors and tumor necrosis factor-alpha by regulating the int…	Cytoplasm {ECO:0000269|PubMed:17081065, ECO:0000269|PubMed:9497357}. Melanosome {ECO:0000269|PubMed:17081065}. Note=Identified by mass spectrometry in melanosome fractions from stage I to stage IV.	Peroxiredoxin-1	5	5	7
Q09666	AHNAK	May be required for neuronal cell differentiation.	Nucleus.	Neuroblast differentiation-associated protein AHNAK	1	2	2
Q12906	ILF3	RNA-binding protein that plays an essential role in the biogenesis of circular RNAs (circRNAs) which are produced by back-splicing circularization of pre-mRNAs. Within the nucleus, promotes circRNAs processing by stabilizing the regulatory elements residing in the flanking introns of the circularized exons. Plays thereby a role in the back-splicing of a subset of circRNAs (PubMed:28625552). As a …	Nucleus, nucleolus {ECO:0000269|PubMed:26240280}. Cytoplasm {ECO:0000269|PubMed:28625552}. Nucleus {ECO:0000269|PubMed:10749851, ECO:0000269|PubMed:26240280, ECO:0000269|PubMed:28625552}. Note=Localizes in the cytoplasm in response to viral infection. The unphosphorylated form is retained in the nucleus by ILF2. Phosphorylation at Thr-188 and Thr-315 causes the dissociation of ILF2 from the ILF2-…	Interleukin enhancer-binding factor 3	2	2	2
Q12981	BNIP1	As part of a SNARE complex may be involved in endoplasmic reticulum membranes fusion and be required for the maintenance of endoplasmic reticulum organization (PubMed:15272311). Plays also a role in apoptosis (PubMed:7954800, PubMed:15272311, PubMed:23896122). It is for instance required for endoplasmic reticulum stress-induced apoptosis (PubMed:23896122). As a substrate of RNF185 interacting wit…	Endoplasmic reticulum membrane {ECO:0000269|PubMed:15272311, ECO:0000269|PubMed:23896122}; Single-pass type IV membrane protein {ECO:0000255}. Mitochondrion membrane {ECO:0000269|PubMed:21931693, ECO:0000269|PubMed:23896122}; Single-pass type IV membrane protein {ECO:0000255}. Note=Localization to the mitochondrion is regulated by RNF186. {ECO:0000269|PubMed:23896122}.	Vesicle transport protein SEC20	0	2	2
Q13177	PAK2	Serine/threonine protein kinase that plays a role in a variety of different signaling pathways including cytoskeleton regulation, cell motility, cell cycle progression, apoptosis or proliferation. Acts as downstream effector of the small GTPases CDC42 and RAC1. Activation by the binding of active CDC42 and RAC1 results in a conformational change and a subsequent autophosphorylation on several ser…	Serine/threonine-protein kinase PAK 2: Cytoplasm. Note=MYO18A mediates the cellular distribution of the PAK2-ARHGEF7-GIT1 complex to the inner surface of the cell membrane.; PAK-2p34: Nucleus. Cytoplasm, perinuclear region. Membrane; Lipid-anchor. Note=Interaction with ARHGAP10 probably changes PAK-2p34 location to cytoplasmic perinuclear region. Myristoylation changes PAK-2p34 location to the me…	Serine/threonine-protein kinase PAK 2	5	5	4
Q13263	TRIM28	Nuclear corepressor for KRAB domain-containing zinc finger proteins (KRAB-ZFPs). Mediates gene silencing by recruiting CHD3, a subunit of the nucleosome remodeling and deacetylation (NuRD) complex, and SETDB1 (which specifically methylates histone H3 at 'Lys-9' (H3K9me)) to the promoter regions of KRAB target genes. Enhances transcriptional repression by coordinating the increase in H3K9me, the d…	Nucleus {ECO:0000269|PubMed:10330177, ECO:0000269|PubMed:17178852, ECO:0000269|PubMed:20858735, ECO:0000269|PubMed:23665872, ECO:0000269|PubMed:24741090, ECO:0000269|PubMed:9016654}. Note=Associated with centromeric heterochromatin during cell differentiation through CBX1. {ECO:0000250}.	Transcription intermediary factor 1-beta	4	2	5
Q13283	G3BP1	ATP- and magnesium-dependent helicase (PubMed:9889278). Unwinds preferentially partial DNA and RNA duplexes having a 17 bp annealed portion and either a hanging 3' tail or hanging tails at both 5'- and 3'-ends (PubMed:9889278). Unwinds DNA/DNA, RNA/DNA, and RNA/RNA substrates with comparable efficiency (PubMed:9889278). Acts unidirectionally by moving in the 5' to 3' direction along the bound sin…	Cytoplasm, cytosol {ECO:0000269|PubMed:20180778}. Perikaryon {ECO:0000250|UniProtKB:P97855}. Cytoplasm, Stress granule {ECO:0000269|PubMed:12642610, ECO:0000269|PubMed:20180778, ECO:0000269|PubMed:23953116}. Nucleus {ECO:0000269|PubMed:11604510}. Note=Cytoplasmic in proliferating cells (PubMed:11604510). Cytosolic and partially nuclear in resting cells (PubMed:11604510). Recruited to stress granu…	Ras GTPase-activating protein-binding protein 1	1	2	2
Q13404	UBE2V1	Has no ubiquitin ligase activity on its own. The UBE2V1-UBE2N heterodimer catalyzes the synthesis of non-canonical poly-ubiquitin chains that are linked through Lys-63. This type of poly-ubiquitination activates IKK and does not seem to involve protein degradation by the proteasome. Plays a role in the activation of NF-kappa-B mediated by IL1B, TNF, TRAF6 and TRAF2. Mediates transcriptional activ…	Nucleus {ECO:0000269|PubMed:11076860, ECO:0000269|PubMed:9305758}. Note=Excluded from the nucleolus.	Ubiquitin-conjugating enzyme E2 variant 1	1	2	2
Q13409	DYNC1I2	Acts as one of several non-catalytic accessory components of the cytoplasmic dynein 1 complex that are thought to be involved in linking dynein to cargos and to adapter proteins that regulate dynein function. Cytoplasmic dynein 1 acts as a motor for the intracellular retrograde motility of vesicles and organelles along microtubules. The intermediate chains mediate the binding of dynein to dynacti…	Cytoplasm, cytoskeleton {ECO:0000250|UniProtKB:O88487}. Cytoplasm {ECO:0000250|UniProtKB:O88487}. Note=Detected in the cytoplasm of pachytene spermatocytes. Localizes to the manchette in elongating spermatids. {ECO:0000250|UniProtKB:O88487}.	Cytoplasmic dynein 1 intermediate chain 2	1	2	2
Q13428	TCOF1	Nucleolar protein that acts as a regulator of RNA polymerase I by connecting RNA polymerase I with enzymes responsible for ribosomal processing and modification (PubMed:12777385, PubMed:26399832). Required for neural crest specification: following monoubiquitination by the BCR(KBTBD8) complex, associates with NOLC1 and acts as a platform to connect RNA polymerase I with enzymes responsible for ri…	Nucleus, nucleolus {ECO:0000269|PubMed:12777385}.	Treacle protein	5	8	8
Q13435	SF3B2	Involved in pre-mRNA splicing as a component of the splicing factor SF3B complex (PubMed:27720643). SF3B complex is required for 'A' complex assembly formed by the stable binding of U2 snRNP to the branchpoint sequence (BPS) in pre-mRNA. Sequence independent binding of SF3A/SF3B complex upstream of the branch site is essential, it may anchor U2 snRNP to the pre-mRNA (PubMed:12234937). May also be…	Nucleus {ECO:0000269|PubMed:27720643, ECO:0000269|PubMed:28541300}. Nucleus speckle {ECO:0000269|PubMed:16923959}.	Splicing factor 3B subunit 2	2	3	4
Q13442	PDAP1	Enhances PDGFA-stimulated cell growth in fibroblasts, but inhibits the mitogenic effect of PDGFB. {ECO:0000250}.	0	28 kDa heat- and acid-stable phosphoprotein	13	13	16
Q13526	PIN1	Peptidyl-prolyl cis/trans isomerase (PPIase) that binds to and isomerizes specific phosphorylated Ser/Thr-Pro (pSer/Thr-Pro) motifs. By inducing conformational changes in a subset of phosphorylated proteins, acts as a molecular switch in multiple cellular processes (PubMed:21497122, PubMed:22033920, Ref. 21). Displays a preference for acidic residues located N-terminally to the proline bond to be…	Nucleus {ECO:0000269|PubMed:16476580, ECO:0000269|PubMed:23623683}. Nucleus speckle {ECO:0000269|PubMed:21497122}. Cytoplasm {ECO:0000269|PubMed:21497122}. Note=Colocalizes with NEK6 in the nucleus (PubMed:16476580). Mainly localized in the nucleus but phosphorylation at Ser-71 by DAPK1 results in inhibition of its nuclear localization (PubMed:21497122). {ECO:0000269|PubMed:16476580}.	Peptidyl-prolyl cis-trans isomerase NIMA-interacting 1	0	2	2
Q13561	DCTN2	Modulates cytoplasmic dynein binding to an organelle, and plays a role in prometaphase chromosome alignment and spindle organization during mitosis. Involved in anchoring microtubules to centrosomes. May play a role in synapse formation during brain development.	Cytoplasm, cytoskeleton, microtubule organizing center, centrosome {ECO:0000269|PubMed:14654843, ECO:0000269|PubMed:8647893}. Membrane {ECO:0000269|PubMed:8647893}; Peripheral membrane protein {ECO:0000269|PubMed:8647893}.	Dynactin subunit 2	3	3	3
Q13765	NACA	Prevents inappropriate targeting of non-secretory polypeptides to the endoplasmic reticulum (ER). Binds to nascent polypeptide chains as they emerge from the ribosome and blocks their interaction with the signal recognition particle (SRP), which normally targets nascent secretory peptides to the ER. Also reduces the inherent affinity of ribosomes for protein translocation sites in the ER membrane…	Cytoplasm. Nucleus. Note=The heterodimer is located mainly in the cytosol, and the homodimer in the nucleus.	Nascent polypeptide-associated complex subunit alpha	3	3	3
Q13813	SPTAN1	Fodrin, which seems to be involved in secretion, interacts with calmodulin in a calcium-dependent manner and is thus candidate for the calcium-dependent movement of the cytoskeleton at the membrane.	Cytoplasm, cytoskeleton. Cytoplasm, cell cortex. Note=Expressed along the cell membrane in podocytes and presumptive tubule cells during glomerulogenesis and is expressed along lateral cell margins in tubule cells. {ECO:0000250}.	Spectrin alpha chain, non-erythrocytic 1	2	4	4
Q13867	BLMH	The normal physiological role of BLM hydrolase is unknown, but it catalyzes the inactivation of the antitumor drug BLM (a glycopeptide) by hydrolyzing the carboxamide bond of its B-aminoalaninamide moiety thus protecting normal and malignant cells from BLM toxicity. {ECO:0000250}.	Cytoplasm.	Bleomycin hydrolase	2	2	2
Q14152	EIF3A	RNA-binding component of the eukaryotic translation initiation factor 3 (eIF-3) complex, which is required for several steps in the initiation of protein synthesis (PubMed:17581632, PubMed:25849773). The eIF-3 complex associates with the 40S ribosome and facilitates the recruitment of eIF-1, eIF-1A, eIF-2:GTP:methionyl-tRNAi and eIF-5 to form the 43S pre-initiation complex (43S PIC). The eIF-3 co…	Cytoplasm {ECO:0000255|HAMAP-Rule:MF_03000, ECO:0000269|PubMed:9150439}.	Eukaryotic translation initiation factor 3 subunit A	2	2	3
Q14160	SCRIB	Scaffold protein involved in different aspects of polarized cells differentiation regulating epithelial and neuronal morphogenesis. Most probably functions in the establishment of apico-basal cell polarity. May function in cell proliferation regulating progression from G1 to S phase and as a positive regulator of apoptosis for instance during acinar morphogenesis of the mammary epithelium. May al…	Cell membrane {ECO:0000269|PubMed:28169360}; Peripheral membrane protein. Cell junction, adherens junction. Cell projection, lamellipodium. Cytoplasm. Note=Targeting to cell-cell junctions which is CDH1-dependent is required for the pro-apoptotic activity. Localizes to neuronal post- and pre-synaptic regions.	Protein scribble homolog	3	4	4
Q14247	CTTN	Contributes to the organization of the actin cytoskeleton and cell shape (PubMed:21296879). Plays a role in the formation of lamellipodia and in cell migration. Plays a role in the regulation of neuron morphology, axon growth and formation of neuronal growth cones (By similarity). Through its interaction with CTTNBP2, involved in the regulation of neuronal spine density (By similarity). Plays a r…	Cytoplasm, cytoskeleton {ECO:0000269|PubMed:12151401}. Cell projection, lamellipodium {ECO:0000269|PubMed:12151401}. Cell projection, ruffle. Cell projection, dendrite {ECO:0000250}. Cell projection {ECO:0000250|UniProtKB:Q66HL2}. Cell membrane {ECO:0000305|PubMed:17959782}; Peripheral membrane protein {ECO:0000305}; Cytoplasmic side {ECO:0000305}. Cell projection, podosome {ECO:0000250|UniProtKB…	Src substrate cortactin	4	5	6
Q14320	FAM50A	May be a DNA-binding protein or transcriptional factor. {ECO:0000269|PubMed:9339379}.	Nucleus {ECO:0000305}.	Protein FAM50A	1	1	2
Q14677	CLINT1	Binds to membranes enriched in phosphatidylinositol 4,5-bisphosphate (PtdIns(4,5)P2). May have a role in transport via clathrin-coated vesicles from the trans-Golgi network to endosomes. Stimulates clathrin assembly. {ECO:0000269|PubMed:12429846, ECO:0000269|PubMed:12538641}.	Cytoplasm. Cytoplasm, perinuclear region. Membrane; Peripheral membrane protein. Cytoplasmic vesicle, clathrin-coated vesicle. Note=Found throughout the cell, with the exception of the cell surface. Concentrated in the perinuclear region and associated with clathrin-coated vesicles close to the trans-Golgi network.	Clathrin interactor 1	3	2	3
Q14739	LBR	Catalyzes the reduction of the C14-unsaturated bond of lanosterol, as part of the metabolic pathway leading to cholesterol biosynthesis (PubMed:9630650, PubMed:12618959, PubMed:16784888, PubMed:21327084, PubMed:27336722). Plays a critical role in myeloid cell cholesterol biosynthesis which is essential to both myeloid cell growth and functional maturation (By similarity). Mediates the activation …	Nucleus inner membrane {ECO:0000269|PubMed:8157662}; Multi-pass membrane protein {ECO:0000255}. Endoplasmic reticulum membrane {ECO:0000269|PubMed:21327084}. Cytoplasm {ECO:0000269|PubMed:21327084}. Nucleus {ECO:0000269|PubMed:21327084}. Note=Nucleus; nuclear rim. {ECO:0000269|PubMed:21327084}.	Lamin-B receptor	1	2	1
Q14847	LASP1	Plays an important role in the regulation of dynamic actin-based, cytoskeletal activities. Agonist-dependent changes in LASP1 phosphorylation may also serve to regulate actin-associated ion transport activities, not only in the parietal cell but also in certain other F-actin-rich secretory epithelial cell types (By similarity). {ECO:0000250}.	Cytoplasm, cell cortex {ECO:0000250}. Cytoplasm, cytoskeleton {ECO:0000250}. Note=Associated with the F-actin rich cortical cytoskeleton. {ECO:0000250}.	LIM and SH3 domain protein 1	3	4	3
Q15121	PEA15	Blocks Ras-mediated inhibition of integrin activation and modulates the ERK MAP kinase cascade. Inhibits RPS6KA3 activities by retaining it in the cytoplasm (By similarity). Inhibits both TNFRSF6- and TNFRSF1A-mediated CASP8 activity and apoptosis. Regulates glucose transport by controlling both the content of SLC2A1 glucose transporters on the plasma membrane and the insulin-dependent traffickin…	Cytoplasm. Note=Associated with microtubules.	Astrocytic phosphoprotein PEA-15	1	2	2
Q15181	PPA1	0	Cytoplasm {ECO:0000250}.	Inorganic pyrophosphatase	1	1	2
Q15393	SF3B3	Involved in pre-mRNA splicing as a component of the splicing factor SF3B complex, a constituent of the spliceosome (PubMed:10490618, PubMed:10882114, PubMed:27720643, PubMed:28781166). SF3B complex is required for 'A' complex assembly formed by the stable binding of U2 snRNP to the branchpoint sequence (BPS) in pre-mRNA. Sequence independent binding of SF3A/SF3B complex upstream of the branch sit…	Nucleus {ECO:0000269|PubMed:10490618, ECO:0000269|PubMed:11564863, ECO:0000269|PubMed:27720643, ECO:0000269|PubMed:28541300, ECO:0000269|PubMed:28781166}.	Splicing factor 3B subunit 3	2	1	1
Q15417	CNN3	Thin filament-associated protein that is implicated in the regulation and modulation of smooth muscle contraction. It is capable of binding to actin, calmodulin, troponin C and tropomyosin. The interaction of calponin with actin inhibits the actomyosin Mg-ATPase activity.	0	Calponin-3	6	7	7
Q15424	SAFB	Binds to scaffold/matrix attachment region (S/MAR) DNA and forms a molecular assembly point to allow the formation of a 'transcriptosomal' complex (consisting of SR proteins and RNA polymerase II) coupling transcription and RNA processing (By similarity). Can function as an estrogen receptor corepressor and can also bind to the HSP27 promoter and decrease its transcription. When associated with R…	Nucleus {ECO:0000269|PubMed:19674106}.	Scaffold attachment factor B1	2	2	2
Q15631	TSN	DNA-binding protein that specifically recognizes consensus sequences at the breakpoint junctions in chromosomal translocations, mostly involving immunoglobulin (Ig)/T-cell receptor gene segments. Seems to recognize single-stranded DNA ends generated by staggered breaks occurring at recombination hot spots.; Exhibits both single-stranded and double-stranded endoribonuclease activity. May act as an…	Cytoplasm {ECO:0000269|PubMed:11801738}. Nucleus {ECO:0000269|PubMed:11801738}.	Translin	2	2	2
Q15691	MAPRE1	Plus-end tracking protein (+TIP) that binds to the plus-end of microtubules and regulates the dynamics of the microtubule cytoskeleton (PubMed:12388762, PubMed:16109370, PubMed:19632184, PubMed:21646404, PubMed:28726242, PubMed:28814570). Promotes cytoplasmic microtubule nucleation and elongation (PubMed:12388762, PubMed:16109370, PubMed:19632184, PubMed:21646404, PubMed:28726242, PubMed:28814570…	Cytoplasm, cytoskeleton {ECO:0000269|PubMed:10188731, ECO:0000269|PubMed:12388762, ECO:0000269|PubMed:21646404, ECO:0000269|PubMed:28814570, ECO:0000269|PubMed:9724749}. Cytoplasm, cytoskeleton, microtubule organizing center, centrosome {ECO:0000269|PubMed:12388762, ECO:0000269|PubMed:14654843}. Golgi apparatus {ECO:0000269|PubMed:25217626}. Note=Associated with the microtubule growing distal tip…	Microtubule-associated protein RP/EB family member 1	2	3	3
Q15942	ZYX	Adhesion plaque protein. Binds alpha-actinin and the CRP protein. Important for targeting TES and ENA/VASP family members to focal adhesions and for the formation of actin-rich structures. May be a component of a signal transduction pathway that mediates adhesion-stimulated changes in gene expression (By similarity). {ECO:0000250}.	Cytoplasm. Cytoplasm, cytoskeleton. Nucleus. Cell junction, focal adhesion. Note=Associates with the actin cytoskeleton near the adhesion plaques. Enters the nucleus in the presence of HESX1.	Zyxin	5	7	6
Q16143	SNCB	Non-amyloid component of senile plaques found in Alzheimer disease. Could act as a regulator of SNCA aggregation process. Protects neurons from staurosporine and 6-hydroxy dopamine (6OHDA)-stimulated caspase activation in a p53/TP53-dependent manner. Contributes to restore the SNCA anti-apoptotic function abolished by 6OHDA. Not found in the Lewy bodies associated with Parkinson disease.	Cytoplasm.	Beta-synuclein	2	4	4
Q16204	CCDC6	0	Cytoplasm. Cytoplasm, cytoskeleton {ECO:0000305}. Note=May be a cytoskeletal protein.	Coiled-coil domain-containing protein 6	2	2	2
Q16512	PKN1	PKC-related serine/threonine-protein kinase involved in various processes such as regulation of the intermediate filaments of the actin cytoskeleton, cell migration, tumor cell invasion and transcription regulation. Part of a signaling cascade that begins with the activation of the adrenergic receptor ADRA1B and leads to the activation of MAPK14. Regulates the cytoskeletal network by phosphorylat…	Cytoplasm {ECO:0000269|PubMed:17332740, ECO:0000269|PubMed:9478917}. Nucleus {ECO:0000269|PubMed:12514133}. Endosome {ECO:0000269|PubMed:9478917}. Cell membrane {ECO:0000250|UniProtKB:Q63433}; Peripheral membrane protein {ECO:0000250|UniProtKB:Q63433}. Cleavage furrow {ECO:0000269|PubMed:17332740}. Midbody {ECO:0000269|PubMed:17332740}. Note=Associates with chromatin in a ligand-dependent manner.…	Serine/threonine-protein kinase N1	1	2	2
Q16543	CDC37	Co-chaperone that binds to numerous kinases and promotes their interaction with the Hsp90 complex, resulting in stabilization and promotion of their activity (PubMed:8666233). Inhibits HSP90AA1 ATPase activity (PubMed:23569206). {ECO:0000269|PubMed:23569206, ECO:0000269|PubMed:8666233}.	Cytoplasm {ECO:0000269|PubMed:9482106}.	Hsp90 co-chaperone Cdc37	2	2	2
Q16555	DPYSL2	Plays a role in neuronal development and polarity, as well as in axon growth and guidance, neuronal growth cone collapse and cell migration. Necessary for signaling by class 3 semaphorins and subsequent remodeling of the cytoskeleton. May play a role in endocytosis. {ECO:0000269|PubMed:11477421, ECO:0000269|PubMed:15466863, ECO:0000269|PubMed:20801876}.	Cytoplasm, cytosol {ECO:0000269|PubMed:20801876}. Cytoplasm, cytoskeleton {ECO:0000269|PubMed:20801876}. Membrane {ECO:0000269|PubMed:20801876}. Note=Tightly but non-covalently associated with membranes.	Dihydropyrimidinase-related protein 2	4	4	4
Q16625	OCLN	May play a role in the formation and regulation of the tight junction (TJ) paracellular permeability barrier. It is able to induce adhesion when expressed in cells lacking tight junctions. {ECO:0000269|PubMed:19114660}.	Cell membrane {ECO:0000269|PubMed:19017651, ECO:0000269|PubMed:19114660, ECO:0000269|PubMed:9175707}; Multi-pass membrane protein {ECO:0000255}. Cell junction, tight junction {ECO:0000269|PubMed:10523508, ECO:0000269|PubMed:19017651, ECO:0000269|PubMed:19114660, ECO:0000269|PubMed:19332538, ECO:0000269|PubMed:9175707}.	Occludin	2	2	2
Q16637	SMN1	The SMN complex plays a catalyst role in the assembly of small nuclear ribonucleoproteins (snRNPs), the building blocks of the spliceosome. Thereby, plays an important role in the splicing of cellular pre-mRNAs. Most spliceosomal snRNPs contain a common set of Sm proteins SNRPB, SNRPD1, SNRPD2, SNRPD3, SNRPE, SNRPF and SNRPG that assemble in a heptameric protein ring on the Sm site of the small n…	Nucleus, gem {ECO:0000269|PubMed:11283611, ECO:0000269|PubMed:8670859, ECO:0000305|PubMed:12067652}. Nucleus, Cajal body {ECO:0000269|PubMed:11283611, ECO:0000269|PubMed:21072240, ECO:0000305|PubMed:12067652}. Cytoplasm {ECO:0000269|PubMed:11283611, ECO:0000269|PubMed:8670859, ECO:0000305|PubMed:12067652}. Cytoplasmic granule {ECO:0000269|PubMed:14715275}. Perikaryon {ECO:0000269|PubMed:18093976}…	Survival motor neuron protein	1	2	2
Q32MZ4	LRRFIP1	Transcriptional repressor which preferentially binds to the GC-rich consensus sequence (5'-AGCCCCCGGCG-3') and may regulate expression of TNF, EGFR and PDGFA. May control smooth muscle cells proliferation following artery injury through PDGFA repression. May also bind double-stranded RNA. Positively regulates Toll-like receptor (TLR) signaling in response to agonist probably by competing with the…	Nucleus. Cytoplasm.	Leucine-rich repeat flightless-interacting protein 1	1	2	2
Q3YEC7	RABL6	May enhance cellular proliferation. May reduce growth inhibitory activity of CDKN2A. {ECO:0000269|PubMed:16582619}.	Isoform 1: Cytoplasm {ECO:0000269|PubMed:17962191}. Note=Predominantly cytoplasmic (PubMed:17962191).; Isoform 3: Nucleus {ECO:0000269|PubMed:17962191}. Note=Predominantly nuclear (PubMed:17962191).	Rab-like protein 6	1	3	3
Q4KMP7	TBC1D10B	Acts as GTPase-activating protein for RAB3A, RAB22A, RAB27A, AND RAB35. Does not act on RAB2A and RAB6A. {ECO:0000269|PubMed:16923811, ECO:0000269|PubMed:19077034}.	Cytoplasm {ECO:0000269|PubMed:16923811}. Note=In melanocytes, located at the periphery of cells.	TBC1 domain family member 10B	1	2	2
Q5SW79	CEP170	Plays a role in microtubule organization (PubMed:15616186). Required for centriole subdistal appendage assembly (PubMed:28422092). {ECO:0000269|PubMed:15616186, ECO:0000269|PubMed:28422092}.	Cytoplasm, cytoskeleton, microtubule organizing center, centrosome, centriole {ECO:0000269|PubMed:15616186, ECO:0000269|PubMed:23386061}. Cytoplasm, cytoskeleton, spindle {ECO:0000269|PubMed:15616186}. Note=Associated with the mature mother centriole. Associated with spindle microtubules during mitosis. Localizes to the distal appendage region of the centriole. {ECO:0000269|PubMed:23386061}.	Centrosomal protein of 170 kDa	4	5	4
Q5VTE0	EEF1A1P5	This protein promotes the GTP-dependent binding of aminoacyl-tRNA to the A-site of ribosomes during protein biosynthesis. {ECO:0000250}.	Cytoplasm {ECO:0000250}.	Putative elongation factor 1-alpha-like 3	3	4	4
Q6FI81	CIAPIN1	Component of the cytosolic iron-sulfur (Fe-S) protein assembly (CIA) machinery required for the maturation of extramitochondrial Fe-S proteins. Part of an electron transfer chain functioning in an early step of cytosolic Fe-S biogenesis, facilitating the de novo assembly of a [4Fe-4S] cluster on the scaffold complex NUBP1-NUBP2. Electrons are transferred to CIAPIN1 from NADPH via the FAD- and FMN…	Cytoplasm {ECO:0000255|HAMAP-Rule:MF_03115, ECO:0000269|PubMed:16957168}. Nucleus {ECO:0000255|HAMAP-Rule:MF_03115, ECO:0000269|PubMed:16957168}. Mitochondrion intermembrane space {ECO:0000255|HAMAP-Rule:MF_03115, ECO:0000269|PubMed:21700214}.	Anamorsin	2	2	2
Q6IBS0	TWF2	Actin-binding protein involved in motile and morphological processes. Inhibits actin polymerization, likely by sequestering G-actin. By capping the barbed ends of filaments, it also regulates motility. Seems to play an important role in clathrin-mediated endocytosis and distribution of endocytic organelles. May play a role in regulating the mature length of the middle and short rows of stereocili…	Cytoplasm, cytoskeleton {ECO:0000269|PubMed:10406962}. Cytoplasm, perinuclear region {ECO:0000269|PubMed:10406962}. Cell projection, stereocilium {ECO:0000250}. Note=Perinuclear and G-actin-rich cortical actin structure sublocalization.	Twinfilin-2	3	4	5
Q6P2E9	EDC4	In the process of mRNA degradation, seems to play a role in mRNA decapping. Component of a complex containing DCP2 and DCP1A which functions in decapping of ARE-containing mRNAs. Promotes complex formation between DCP1A and DCP2. Enhances the catalytic activity of DCP2 (in vitro). {ECO:0000269|PubMed:16364915}.	Cytoplasm, P-body {ECO:0000269|PubMed:16364915, ECO:0000269|PubMed:9067524}. Nucleus {ECO:0000269|PubMed:7520377}.	Enhancer of mRNA-decapping protein 4	0	2	2
Q6UX04	CWC27	As part of the spliceosome, plays a role in pre-mRNA splicing (PubMed:29360106). Probable inactive PPIase with no peptidyl-prolyl cis-trans isomerase activity (PubMed:20676357). {ECO:0000269|PubMed:20676357, ECO:0000269|PubMed:29360106}.	Nucleus {ECO:0000305|PubMed:29360106}.	Peptidyl-prolyl cis-trans isomerase CWC27 homolog	2	1	2
Q7L014	DDX46	Plays an essential role in splicing, either prior to, or during splicing A complex formation. {ECO:0000269|PubMed:12234937}.	Nucleus speckle {ECO:0000269|PubMed:12234937}. Nucleus, Cajal body {ECO:0000269|PubMed:12234937}. Membrane {ECO:0000305}; Lipid-anchor {ECO:0000305}. Note=Present in Cajal bodies (CBs) and nuclear speckles.	Probable ATP-dependent RNA helicase DDX46	3	5	3
Q7L3B6	CDC37L1	Co-chaperone that binds to numerous proteins and promotes their interaction with Hsp70 and Hsp90. {ECO:0000250}.	Cytoplasm {ECO:0000269|PubMed:11413142}.	Hsp90 co-chaperone Cdc37-like 1	3	3	3
Q7Z3T8	ZFYVE16	May be involved in regulating membrane trafficking in the endosomal pathway. Overexpression induces endosome aggregation. Required to target TOM1 to endosomes. {ECO:0000269|PubMed:11546807, ECO:0000269|PubMed:14613930}.	Cytoplasm {ECO:0000269|PubMed:11546807}. Early endosome membrane {ECO:0000269|PubMed:11546807}; Peripheral membrane protein {ECO:0000269|PubMed:11546807}. Note=Localized to early endosomes. Membrane-associated, probably via its association with phosphatidylinositol 3-phosphate (PI3P).	Zinc finger FYVE domain-containing protein 16	4	4	5
Q7Z434	MAVS	Required for innate immune defense against viruses. Acts downstream of DHX33, DDX58/RIG-I and IFIH1/MDA5, which detect intracellular dsRNA produced during viral replication, to coordinate pathways leading to the activation of NF-kappa-B, IRF3 and IRF7, and to the subsequent induction of antiviral cytokines such as IFN-beta and RANTES (CCL5). Peroxisomal and mitochondrial MAVS act sequentially to …	Mitochondrion outer membrane {ECO:0000269|PubMed:16125763}. Mitochondrion {ECO:0000269|PubMed:11780052, ECO:0000269|PubMed:17709747}. Peroxisome {ECO:0000269|PubMed:20451243}.	Mitochondrial antiviral-signaling protein	3	3	3
Q7Z4V5	HDGFRP2	Involved in cellular growth control, through the regulation of cyclin D1 expression. {ECO:0000269|PubMed:25689719}.	Nucleus {ECO:0000250|UniProtKB:Q3UMU9}.	Hepatoma-derived growth factor-related protein 2	2	1	3
Q86TA1	MOB3B	Modulates LATS1 expression in the Hippo signaling pathway which plays a pivotal role in organ size control and tumor suppression by restricting proliferation and promoting apoptosis. {ECO:0000269|PubMed:28792927}.	0	MOB kinase activator 3B	1	2	1
Q86TX2	ACOT1	Acyl-CoA thioesterases are a group of enzymes that catalyze the hydrolysis of acyl-CoAs to the free fatty acid and coenzyme A (CoASH), providing the potential to regulate intracellular levels of acyl-CoAs, free fatty acids and CoASH. Active towards fatty acyl-CoA with chain-lengths of C12-C16 (By similarity). {ECO:0000250}.	Cytoplasm {ECO:0000269|PubMed:16940157}.	Acyl-coenzyme A thioesterase 1	2	3	3
Q86UE4	MTDH	Downregulates SLC1A2/EAAT2 promoter activity when expressed ectopically. Activates the nuclear factor kappa-B (NF-kappa-B) transcription factor. Promotes anchorage-independent growth of immortalized melanocytes and astrocytes which is a key component in tumor cell expansion. Promotes lung metastasis and also has an effect on bone and brain metastasis, possibly by enhancing the seeding of tumor ce…	Endoplasmic reticulum membrane; Single-pass membrane protein. Nucleus membrane {ECO:0000250}; Single-pass membrane protein {ECO:0000250}. Cell junction, tight junction {ECO:0000250}. Nucleus, nucleolus {ECO:0000250}. Cytoplasm, perinuclear region. Note=In epithelial cells, recruited to tight junctions (TJ) during the maturation of the TJ complexes. A nucleolar staining may be due to nuclear targe…	Protein LYRIC	2	2	2
Q8IX01	SUGP2	May play a role in mRNA splicing. {ECO:0000305}.	Nucleus {ECO:0000305}.	SURP and G-patch domain-containing protein 2	2	2	1
Q8IZP0	ABI1	May act in negative regulation of cell growth and transformation by interacting with nonreceptor tyrosine kinases ABL1 and/or ABL2. May play a role in regulation of EGF-induced Erk pathway activation. Involved in cytoskeletal reorganization and EGFR signaling. Together with EPS8 participates in transduction of signals from Ras to Rac. In vitro, a trimeric complex of ABI1, EPS8 and SOS1 exhibits R…	Cytoplasm {ECO:0000250}. Nucleus {ECO:0000250}. Cell projection, lamellipodium {ECO:0000250}. Cell projection, filopodium {ECO:0000250}. Cell projection, growth cone {ECO:0000250}. Cell junction, synapse, postsynaptic cell membrane, postsynaptic density {ECO:0000250}. Cytoplasm, cytoskeleton {ECO:0000250}. Note=Localized to protruding lamellipodia and filopodia tips. Also localized to neuronal gr…	Abl interactor 1	1	1	2
Q8N0X7	SPG20	May be implicated in endosomal trafficking, or microtubule dynamics, or both. Participates in cytokinesis (PubMed:20719964). {ECO:0000269|PubMed:20719964}.	Cytoplasm {ECO:0000269|PubMed:19580544}. Midbody {ECO:0000269|PubMed:20719964}. Note=Transiently associated with endosomes (PubMed:19580544). Colocalized with IST1 to the ends of Flemming bodies during cytokinesis (PubMed:20719964). {ECO:0000269|PubMed:19580544, ECO:0000269|PubMed:20719964}.	Spartin	2	2	2
Q8NC51	SERBP1	May play a role in the regulation of mRNA stability. Binds to the 3'-most 134 nt of the SERPINE1/PAI1 mRNA, a region which confers cyclic nucleotide regulation of message decay. Seems to play a role in PML-nuclear bodies formation (PubMed:28695742). {ECO:0000269|PubMed:11001948, ECO:0000269|PubMed:28695742}.	Cytoplasm {ECO:0000269|PubMed:12505151, ECO:0000269|PubMed:28695742}. Nucleus {ECO:0000269|PubMed:12505151, ECO:0000269|PubMed:28695742}. Cytoplasm, perinuclear region {ECO:0000269|PubMed:12505151}.	Plasminogen activator inhibitor 1 RNA-binding protein	2	3	8
Q8NHW5	RPLP0P6	Ribosomal protein P0 is the functional equivalent of E.coli protein L10. {ECO:0000250}.	0	60S acidic ribosomal protein P0-like	2	2	2
Q8TD19	NEK9	Pleiotropic regulator of mitotic progression, participating in the control of spindle dynamics and chromosome separation. Phosphorylates different histones, myelin basic protein, beta-casein, and BICD2. Phosphorylates histone H3 on serine and threonine residues and beta-casein on serine residues. Important for G1/S transition and S phase progression. Phosphorylates NEK6 and NEK7 and stimulates th…	Cytoplasm {ECO:0000269|PubMed:14660563}. Nucleus {ECO:0000269|PubMed:14660563}.	Serine/threonine-protein kinase Nek9	2	2	2
Q8WU90	ZC3H15	Protects DRG1 from proteolytic degradation (PubMed:19819225). Stimulates DRG1 GTPase activity likely by increasing the affinity for the potassium ions (PubMed:23711155). {ECO:0000269|PubMed:19819225, ECO:0000269|PubMed:23711155}.	Cytoplasm {ECO:0000269|PubMed:15676025, ECO:0000269|PubMed:19819225}. Nucleus {ECO:0000250}. Note=The DRG1-DFRP2/ZC3H15 complex associates with polysomes.	Zinc finger CCCH domain-containing protein 15	2	3	3
Q8WVJ2	NUDCD2	May regulate the LIS1/dynein pathway by stabilizing LIS1 with Hsp90 chaperone. {ECO:0000269|PubMed:20133715}.	Chromosome, centromere, kinetochore {ECO:0000269|PubMed:20133715}. Cytoplasm, cytoskeleton, microtubule organizing center, centrosome {ECO:0000269|PubMed:20133715}. Cytoplasm, cytoskeleton, spindle pole {ECO:0000269|PubMed:20133715}. Note=Associates with centrosomes in interphase and to spindle poles and kinetochores during mitosis.	NudC domain-containing protein 2	1	2	1
Q8WW12	PCNP	May be involved in cell cycle regulation.	Nucleus {ECO:0000269|PubMed:12176013}.	PEST proteolytic signal-containing nuclear protein	3	6	6
Q8WWM7	ATXN2L	Involved in the regulation of stress granule and P-body formation. {ECO:0000269|PubMed:23209657}.	Membrane {ECO:0000269|PubMed:11784712}; Peripheral membrane protein {ECO:0000269|PubMed:11784712}. Cytoplasm {ECO:0000269|PubMed:23209657}. Nucleus speckle {ECO:0000269|PubMed:23209657}. Cytoplasmic granule {ECO:0000269|PubMed:23209657}. Note=Predominantly cytoplasmic but is also detected in nuclear speckles (PubMed:23209657). Component of cytoplasmic stress granules (PubMed:23209657). Inhibition…	Ataxin-2-like protein	5	6	5
Q8WZA0	LZIC	0	0	Protein LZIC	2	3	3
Q92572	AP3S1	Part of the AP-3 complex, an adaptor-related complex which is not clathrin-associated. The complex is associated with the Golgi region as well as more peripheral structures. It facilitates the budding of vesicles from the Golgi membrane and may be directly involved in trafficking to lysosomes. In concert with the BLOC-1 complex, AP-3 is required to target cargos into vesicles assembled at cell bo…	Golgi apparatus. Cytoplasmic vesicle membrane; Peripheral membrane protein; Cytoplasmic side. Note=Component of the coat surrounding the cytoplasmic face of coated vesicles located at the Golgi complex.	AP-3 complex subunit sigma-1	2	4	4
Q92598	HSPH1	Acts as a nucleotide-exchange factor (NEF) for chaperone proteins HSPA1A and HSPA1B, promoting the release of ADP from HSPA1A/B thereby triggering client/substrate protein release (PubMed:24318877). Prevents the aggregation of denatured proteins in cells under severe stress, on which the ATP levels decrease markedly. Inhibits HSPA8/HSC70 ATPase and chaperone activities (By similarity). {ECO:00002…	Cytoplasm {ECO:0000269|PubMed:9931472}.	Heat shock protein 105 kDa	3	2	3
Q92620	DHX38	Probable ATP-binding RNA helicase involved in pre-mRNA splicing.	Nucleus {ECO:0000250}.	Pre-mRNA-splicing factor ATP-dependent RNA helicase PRP16	2	2	2
Q92733	PRCC	May regulate cell cycle progression through interaction with MAD2L2. {ECO:0000269|PubMed:11717438}.	Nucleus {ECO:0000269|PubMed:11717438}.	Proline-rich protein PRCC	1	3	1
Q92797	SYMPK	Scaffold protein that functions as a component of a multimolecular complex involved in histone mRNA 3'-end processing. Specific component of the tight junction (TJ) plaque, but might not be an exclusively junctional component. May have a house-keeping rule. Is involved in pre-mRNA polyadenylation. Enhances SSU72 phosphatase activity. {ECO:0000269|PubMed:16230528, ECO:0000269|PubMed:20861839}.	Cytoplasm, cytoskeleton. Cell junction, tight junction. Cell membrane; Peripheral membrane protein; Cytoplasmic side. Cell junction. Nucleus, nucleoplasm. Note=Cytoplasmic face of adhesion plaques (major) and nucleoplasm (minor) (in cells with TJ). Nucleoplasm (in cells without TJ). Nuclear bodies of heat-stressed cells. Colocalizes with HSF1 in nuclear stress bodies upon heat shock (PubMed:14707…	Symplekin	0	2	0
Q92945	KHSRP	Binds to the dendritic targeting element and may play a role in mRNA trafficking (By similarity). Part of a ternary complex that binds to the downstream control sequence (DCS) of the pre-mRNA. Mediates exon inclusion in transcripts that are subject to tissue-specific alternative splicing. May interact with single-stranded DNA from the far-upstream element (FUSE). May activate gene expression. Als…	Nucleus {ECO:0000269|PubMed:19198587}. Cytoplasm {ECO:0000269|PubMed:19198587}. Note=A small proportion is also found in the cytoplasm of neuronal cell bodies and dendrites. {ECO:0000250}.	Far upstream element-binding protein 2	1	2	2
Q93009	USP7	Hydrolase that deubiquitinates target proteins such as FOXO4, p53/TP53, MDM2, ERCC6, DNMT1, UHRF1, PTEN, KMT2E/MLL5 and DAXX (PubMed:11923872, PubMed:15053880, PubMed:16964248, PubMed:18716620, PubMed:25283148, PubMed:26678539). Together with DAXX, prevents MDM2 self-ubiquitination and enhances the E3 ligase activity of MDM2 towards p53/TP53, thereby promoting p53/TP53 ubiquitination and proteaso…	Nucleus {ECO:0000269|PubMed:23973222, ECO:0000269|PubMed:25283148, ECO:0000269|PubMed:26678539}. Cytoplasm {ECO:0000269|PubMed:25283148}. Nucleus, PML body {ECO:0000269|PubMed:9034339}. Chromosome {ECO:0000269|PubMed:20601937}. Note=Present in a minority of ND10 nuclear bodies. Association with ICP0/VMW110 at early times of infection leads to an increased proportion of USP7-containing ND10. Coloc…	Ubiquitin carboxyl-terminal hydrolase 7	1	2	3
Q969J3	LOH12CR1	As part of the BORC complex may play a role in lysosomes movement and localization at the cell periphery. Associated with the cytosolic face of lysosomes, the BORC complex may recruit ARL8B and couple lysosomes to microtubule plus-end-directed kinesin motor. Thereby, it may indirectly play a role in cell spreading and motility. {ECO:0000269|PubMed:25898167}.	Lysosome membrane {ECO:0000269|PubMed:25898167}; Lipid-anchor {ECO:0000269|PubMed:25898167}; Cytoplasmic side {ECO:0000269|PubMed:25898167}.	Loss of heterozygosity 12 chromosomal region 1 protein	2	1	2
Q96A49	SYAP1	Plays a role in adipocyte differentiation by promoting mTORC2-mediated phosphorylation of AKT1 at 'Ser-473' after growth factor stimulation (PubMed:23300339). {ECO:0000269|PubMed:23300339}.	Cytoplasm, perinuclear region {ECO:0000250|UniProtKB:Q9D5V6}. Golgi apparatus {ECO:0000250|UniProtKB:Q9D5V6}. Perikaryon {ECO:0000250|UniProtKB:Q9D5V6}. Cell projection, axon {ECO:0000250|UniProtKB:Q9D5V6}. Cell projection, dendrite {ECO:0000250|UniProtKB:Q9D5V6}. Cell projection, growth cone {ECO:0000250|UniProtKB:Q9D5V6}. Cell junction, synapse, presynaptic cell membrane {ECO:0000250|UniProtKB:…	Synapse-associated protein 1	4	9	9
Q96C19	EFHD2	May regulate B-cell receptor (BCR)-induced immature and primary B-cell apoptosis. Plays a role as negative regulator of the canonical NF-kappa-B-activating branch. Controls spontaneous apoptosis through the regulation of BCL2L1 abundance. {ECO:0000250}.	Membrane raft {ECO:0000250}. Note=In a mouse immature B-cell line WEHI-231. {ECO:0000250}.	EF-hand domain-containing protein D2	2	2	2
Q96D71	REPS1	May coordinate the cellular actions of activated EGF receptors and Ral-GTPases. {ECO:0000250}.	Membrane, clathrin-coated pit {ECO:0000269|PubMed:20946875}. Note=Colocalize with ITSN1 at the plasma membrane in structures that are most probably clathrin-coated pits.	RalBP1-associated Eps domain-containing protein 1	3	4	4
Q96EB1	ELP4	Acts as subunit of the RNA polymerase II elongator complex, which is a histone acetyltransferase component of the RNA polymerase II (Pol II) holoenzyme and is involved in transcriptional elongation. Elongator may play a role in chromatin remodeling and is involved in acetylation of histones H3 and probably H4. {ECO:0000269|PubMed:11714725, ECO:0000269|PubMed:11818576, ECO:0000269|PubMed:16713582}.	Cytoplasm. Nucleus.	Elongator complex protein 4	2	2	2
Q96EY5	MVB12A	Component of the ESCRT-I complex, a regulator of vesicular trafficking process. Required for the sorting of endocytic ubiquitinated cargos into multivesicular bodies. May be involved in the ligand-mediated internalization and down-regulation of EGF receptor. {ECO:0000269|PubMed:16895919}.	Cytoplasm. Nucleus. Endosome. Cytoplasm, cytoskeleton, microtubule organizing center, centrosome. Late endosome membrane {ECO:0000305}; Peripheral membrane protein {ECO:0000305}. Note=Colocalizes with F-actin. Some fraction may be nuclear.	Multivesicular body subunit 12A	3	4	4
Q96HC4	PDLIM5	May play an important role in the heart development by scaffolding PKC to the Z-disk region. May play a role in the regulation of cardiomyocyte expansion. Overexpression promotes the development of heart hypertrophy. Contributes to the regulation of dendritic spine morphogenesis in neurons. May restrain postsynaptic growth of excitatory synapses (By similarity). {ECO:0000250}.	Cell junction, synapse, postsynaptic cell membrane, postsynaptic density {ECO:0000250}. Cell junction, synapse, synaptosome {ECO:0000250}. Cytoplasm {ECO:0000250}. Note=Detected both at presynaptic and postsynaptic sites. {ECO:0000250}.	PDZ and LIM domain protein 5	1	2	2
Q96HN2	AHCYL2	May regulate the electrogenic sodium/bicarbonate cotransporter SLC4A4 activity and Mg(2+)-sensitivity. On the contrary of its homolog AHCYL1, does not regulate ITPR1 sensitivity to inositol 1,4,5-trisphosphate (PubMed:19220705). {ECO:0000250|UniProtKB:A6QLP2, ECO:0000269|PubMed:19220705}.	Cytoplasm {ECO:0000250|UniProtKB:A6QLP2, ECO:0000250|UniProtKB:Q68FL4}. Microsome {ECO:0000250|UniProtKB:Q68FL4}. Note=Associates with membranes when phosphorylated, probably through interaction with ITPR1. {ECO:0000250|UniProtKB:Q68FL4}.	Putative adenosylhomocysteinase 3	1	2	2
Q96MW1	CCDC43	0	0	Coiled-coil domain-containing protein 43	1	3	2
Q96N67	DOCK7	Functions as a guanine nucleotide exchange factor (GEF), which activates Rac1 and Rac3 Rho small GTPases by exchanging bound GDP for free GTP. Does not have a GEF activity for CDC42. Required for STMN1 'Ser-15' phosphorylation during axon formation and consequently for neuronal polarization (PubMed:16982419). Has a role in pigmentation (By similarity). Involved in the regulation of cortical neuro…	Cell projection, axon {ECO:0000269|PubMed:16982419}. Note=Enriched in the developing axons of hippocampal neurons.	Dedicator of cytokinesis protein 7	1	2	2
Q96NC0	ZMAT2	Involved in pre-mRNA splicing as a component of the spliceosome. {ECO:0000269|PubMed:28781166}.	Nucleus {ECO:0000269|PubMed:28781166}.	Zinc finger matrin-type protein 2	2	2	2
Q99439	CNN2	Thin filament-associated protein that is implicated in the regulation and modulation of smooth muscle contraction. It is capable of binding to actin, calmodulin, troponin C and tropomyosin. The interaction of calponin with actin inhibits the actomyosin Mg-ATPase activity.	0	Calponin-2	3	2	2
Q99497	PARK7	Protein and nucleotide deglycase that catalyzes the deglycation of the Maillard adducts formed between amino groups of proteins or nucleotides and reactive carbonyl groups of glyoxals (PubMed:25416785, PubMed:28596309). Thus, functions as a protein deglycase that repairs methylglyoxal- and glyoxal-glycated proteins, and releases repaired proteins and lactate or glycolate, respectively. Deglycates…	Cell membrane {ECO:0000250|UniProtKB:Q99LX0}; Lipid-anchor {ECO:0000250|UniProtKB:Q99LX0}. Cytoplasm {ECO:0000269|PubMed:12851414, ECO:0000269|PubMed:14579415, ECO:0000269|PubMed:15976810, ECO:0000269|PubMed:19229105, ECO:0000269|PubMed:28596309}. Nucleus {ECO:0000269|PubMed:12851414, ECO:0000269|PubMed:14579415, ECO:0000269|PubMed:15976810, ECO:0000269|PubMed:16390825, ECO:0000269|PubMed:2859630…	Protein deglycase DJ-1	4	4	5
Q99614	TTC1	0	0	Tetratricopeptide repeat protein 1	2	2	2
Q99808	SLC29A1	Mediates both influx and efflux of nucleosides across the membrane (equilibrative transporter). It is sensitive (ES) to low concentrations of the inhibitor nitrobenzylmercaptopurine riboside (NBMPR) and is sodium-independent. It has a higher affinity for adenosine. Inhibited by dipyridamole and dilazep (anticancer chemotherapeutics drugs).	Basolateral cell membrane; Multi-pass membrane protein. Apical cell membrane; Multi-pass membrane protein. Cell membrane; Multi-pass membrane protein. Note=Predominantly localized in the basolateral membrane in polarized MDCK cells.	Equilibrative nucleoside transporter 1	1	2	2
Q99961	SH3GL1	Implicated in endocytosis. May recruit other proteins to membranes with high curvature (By similarity). {ECO:0000250}.	Cytoplasm {ECO:0000250}. Early endosome membrane {ECO:0000250}; Peripheral membrane protein {ECO:0000250}. Cell projection, podosome {ECO:0000269|PubMed:23285027}. Note=Associated with postsynaptic endosomes in hippocampal neurons. {ECO:0000250}.	Endophilin-A2	1	3	3
Q9BPX3	NCAPG	Regulatory subunit of the condensin complex, a complex required for conversion of interphase chromatin into mitotic-like condense chromosomes. The condensin complex probably introduces positive supercoils into relaxed DNA in the presence of type I topoisomerases and converts nicked DNA into positive knotted forms in the presence of type II topoisomerases. {ECO:0000269|PubMed:11136719}.	Nucleus. Cytoplasm. Chromosome. Note=In interphase cells, the majority of the condensin complex is found in the cytoplasm, while a minority of the complex is associated with chromatin. A subpopulation of the complex however remains associated with chromosome foci in interphase cells. During mitosis, most of the condensin complex is associated with the chromatin. At the onset of prophase, the regu…	Condensin complex subunit 3	1	1	2
Q9BQ61	C19orf43	Exoribonuclease that is part of the telomerase RNA 3' end processing complex and which has the ability to all four unpaired RNA nucleotides from 5' end or 3' end with higher efficiency for purine bases (PubMed:28322335). {ECO:0000269|PubMed:28322335}.	0	Uncharacterized protein C19orf43	2	2	3
Q9BQG2	NUDT12	Hydrolyzes NAD(P)H to NMNH and AMP (2',5'-ADP), and diadenosine diphosphate to AMP. Has also activity towards NAD(P)(+), ADP-ribose and diadenosine triphosphate. May act to regulate the concentration of peroxisomal nicotinamide nucleotide cofactors required for oxidative metabolism in this organelle. {ECO:0000269|PubMed:12790796}.	Peroxisome {ECO:0000269|PubMed:12790796}.	Peroxisomal NADH pyrophosphatase NUDT12	2	2	2
Q9BQI0	AIF1L	Actin-binding protein that promotes actin bundling. May neither bind calcium nor depend on calcium for function. {ECO:0000269|PubMed:18699778}.	Cytoplasm, cytoskeleton {ECO:0000269|PubMed:18699778}. Cell projection, ruffle membrane {ECO:0000269|PubMed:18699778}; Peripheral membrane protein {ECO:0000269|PubMed:18699778}; Cytoplasmic side {ECO:0000269|PubMed:18699778}. Note=Colocalizes with F-actin. Partially relocates to membrane ruffles in response to invading bacteria.	Allograft inflammatory factor 1-like	3	3	3
Q9BRD0	BUD13	Involved in pre-mRNA splicing as component of the activated spliceosome. {ECO:0000269|PubMed:29360106, ECO:0000269|PubMed:29361316}.	Nucleus {ECO:0000269|PubMed:29360106, ECO:0000269|PubMed:29361316}.	BUD13 homolog	1	2	2
Q9BRP8	WIBG	Key regulator of the exon junction complex (EJC), a multiprotein complex that associates immediately upstream of the exon-exon junction on mRNAs and serves as a positional landmark for the intron exon structure of genes and directs post-transcriptional processes in the cytoplasm such as mRNA export, nonsense-mediated mRNA decay (NMD) or translation. Acts as an EJC disassembly factor, allowing tra…	Cytoplasm {ECO:0000269|PubMed:14968132, ECO:0000269|PubMed:18026120}. Nucleus, nucleolus {ECO:0000269|PubMed:14968132}. Nucleus, nucleoplasm {ECO:0000269|PubMed:14968132}. Note=Shuttles between the nucleus and the cytoplasm (PubMed:14968132). Nuclear export is mediated by XPO1/CRM1 (PubMed:14968132). {ECO:0000269|PubMed:14968132}.	Partner of Y14 and mago	4	5	5
Q9BTV6	DPH7	Catalyzes the demethylation of diphthine methyl ester to form diphthine, an intermediate diphthamide biosynthesis, a post-translational modification of histidine which occurs in translation elongation factor 2 (EEF2) which can be ADP-ribosylated by diphtheria toxin and by Pseudomonas exotoxin A (Eta). {ECO:0000250|UniProtKB:P38332, ECO:0000269|PubMed:19965467, ECO:0000269|PubMed:23486472}.	0	Diphthine methyltransferase	2	2	2
Q9BUP0	EFHD1	Acts as a calcium sensor for mitochondrial flash (mitoflash) activation, an event characterized by stochastic bursts of superoxide production (PubMed:26975899). May play a role in neuronal differentiation (By similarity). {ECO:0000250|UniProtKB:Q9D4J1, ECO:0000269|PubMed:26975899}.	Mitochondrion inner membrane {ECO:0000250|UniProtKB:Q9D4J1}.	EF-hand domain-containing protein D1	3	3	3
Q9BW91	NUDT9	Hydrolyzes ADP-ribose (ADPR) to AMP and ribose 5'-phosphate.	Isoform 1: Mitochondrion.	ADP-ribose pyrophosphatase, mitochondrial	2	0	0
Q9C0C2	TNKS1BP1	0	Nucleus. Cytoplasm, cytoskeleton. Chromosome. Note=Colocalizes with chromosomes during mitosis, and in the cytoplasm with cortical actin.	182 kDa tankyrase-1-binding protein	2	2	2
Q9GZU8	FAM192A	Promotes the association of the proteasome activator complex subunit PSME3 with the 20S proteasome and regulates its activity. Inhibits PSME3-mediated degradation of some proteasome substrates, probably by affecting their diffusion rate into the catalytic chamber of the proteasome. Also inhibits the interaction of PSME3 with COIL, inhibits accumulation of PSME3 in Cajal bodies and positively regu…	Nucleus {ECO:0000269|PubMed:29934401}.	Protein FAM192A	5	5	6
Q9H098	FAM107B	0	0	Protein FAM107B	2	4	4
Q9H2G2	SLK	Mediates apoptosis and actin stress fiber dissolution. {ECO:0000250}.	Cytoplasm {ECO:0000250}.	STE20-like serine/threonine-protein kinase	2	2	2
Q9H3K6	BOLA2	Acts as a cytosolic iron-sulfur (Fe-S) cluster assembly factor that facilitates [2Fe-2S] cluster insertion into a subset of cytosolic proteins (PubMed:26613676, PubMed:27519415). Acts together with the monothiol glutaredoxin GLRX3 (PubMed:26613676, PubMed:27519415). {ECO:0000269|PubMed:26613676, ECO:0000269|PubMed:27519415}.	Cytoplasm {ECO:0000269|PubMed:22746225}. Nucleus {ECO:0000269|PubMed:22746225}.	BolA-like protein 2	0	1	2
Q9H3U1	UNC45A	Acts as co-chaperone for HSP90. Prevents the stimulation of HSP90AB1 ATPase activity by AHSA1. Positive factor in promoting PGR function in the cell. May be necessary for proper folding of myosin (Potential). Necessary for normal cell proliferation. Necessary for normal myotube formation and myosin accumulation during muscle cell development. May play a role in erythropoiesis in stroma cells in t…	Cytoplasm {ECO:0000269|PubMed:16478993}. Cytoplasm, perinuclear region {ECO:0000269|PubMed:16478993}. Nucleus {ECO:0000269|PubMed:16478993}. Note=Predominant in the perinuclear region. Little protein in the nucleus.	Protein unc-45 homolog A	3	3	3
Q9H444	CHMP4B	Probable core component of the endosomal sorting required for transport complex III (ESCRT-III) which is involved in multivesicular bodies (MVBs) formation and sorting of endosomal cargo proteins into MVBs. MVBs contain intraluminal vesicles (ILVs) that are generated by invagination and scission from the limiting membrane of the endosome and mostly are delivered to lysosomes enabling degradation …	Cytoplasm, cytosol {ECO:0000269|PubMed:15511219}. Late endosome membrane {ECO:0000269|PubMed:15511219, ECO:0000305|PubMed:12860994}; Peripheral membrane protein {ECO:0000305}. Midbody {ECO:0000269|PubMed:21310966, ECO:0000269|PubMed:22422861}. Nucleus envelope {ECO:0000269|PubMed:26040712}. Note=Recruited to the nuclear envelope by CHMP7 during late anaphase (PubMed:26040712). Localizes transient…	Charged multivesicular body protein 4b	3	3	4
Q9H4A3	WNK1	Serine/threonine kinase which plays an important role in the regulation of electrolyte homeostasis, cell signaling, survival, and proliferation. Acts as an activator and inhibitor of sodium-coupled chloride cotransporters and potassium-coupled chloride cotransporters respectively. Activates SCNN1A, SCNN1B, SCNN1D and SGK1. Controls sodium and chloride ion transport by inhibiting the activity of W…	Cytoplasm {ECO:0000269|PubMed:10660600}.	Serine/threonine-protein kinase WNK1	3	3	2
Q9H5V9	CXorf56	0	Nucleus {ECO:0000269|PubMed:29374277}. Cytoplasm {ECO:0000250|UniProtKB:Q8VDP2}. Note=Detected in the nucleus and cell soma of various neuronal types. {ECO:0000250|UniProtKB:Q8VDP2}.	UPF0428 protein CXorf56	1	2	1
Q9H6Z4	RANBP3	Acts as a cofactor for XPO1/CRM1-mediated nuclear export, perhaps as export complex scaffolding protein. Bound to XPO1/CRM1, stabilizes the XPO1/CRM1-cargo interaction. In the absence of Ran-bound GTP prevents binding of XPO1/CRM1 to the nuclear pore complex. Binds to CHC1/RCC1 and increases the guanine nucleotide exchange activity of CHC1/RCC1. Recruits XPO1/CRM1 to CHC1/RCC1 in a Ran-dependent …	Cytoplasm {ECO:0000269|PubMed:19289081}. Nucleus {ECO:0000269|PubMed:19289081}.	Ran-binding protein 3	2	2	3
Q9H910	HN1L	0	Cytoplasm {ECO:0000269|PubMed:15094197}. Nucleus {ECO:0000269|PubMed:15094197}.	Hematological and neurological expressed 1-like protein	8	14	12
Q9HB71	CACYBP	May be involved in calcium-dependent ubiquitination and subsequent proteasomal degradation of target proteins. Probably serves as a molecular bridge in ubiquitin E3 complexes. Participates in the ubiquitin-mediated degradation of beta-catenin (CTNNB1). {ECO:0000269|PubMed:16085652}.	Nucleus {ECO:0000269|PubMed:12895292}. Cytoplasm {ECO:0000269|PubMed:12895292}. Note=Cytoplasmic at low calcium concentrations. In neuroblastoma cells, after a retinoic acid (RA) induction and calcium increase, it localizes in both the nucleus and cytoplasm. The nuclear fraction may be phosphorylated.	Calcyclin-binding protein	3	3	3
Q9NQ48	LZTFL1	Regulates ciliary localization of the BBSome complex. Together with the BBSome complex, controls SMO ciliary trafficking and contributes to the sonic hedgehog (SHH) pathway regulation. May play a role in neurite outgrowth. May have tumor suppressor function. {ECO:0000269|PubMed:20233871, ECO:0000269|PubMed:22072986, ECO:0000269|PubMed:22510444}.	Cytoplasm {ECO:0000269|PubMed:20233871, ECO:0000269|PubMed:22072986}.	Leucine zipper transcription factor-like protein 1	1	2	1
Q9NQC7	CYLD	Deubiquitinase that specifically cleaves 'Lys-63'- and linear 'Met-1'-linked polyubiquitin chains and is involved in NF-kappa-B activation and TNF-alpha-induced necroptosis (PubMed:18636086, PubMed:26670046, PubMed:27458237, PubMed:26997266, PubMed:27591049, PubMed:29291351, PubMed:18313383). Plays an important role in the regulation of pathways leading to NF-kappa-B activation (PubMed:12917689, …	Cytoplasm {ECO:0000269|PubMed:18313383}. Cytoplasm, perinuclear region. Cytoplasm, cytoskeleton. Cell membrane; Peripheral membrane protein; Cytoplasmic side. Cytoplasm, cytoskeleton, microtubule organizing center, centrosome {ECO:0000269|PubMed:25134987}. Cytoplasm, cytoskeleton, spindle {ECO:0000269|PubMed:25134987}. Cytoplasm, cytoskeleton, cilium basal body {ECO:0000250|UniProtKB:Q80TQ2}. Not…	Ubiquitin carboxyl-terminal hydrolase CYLD	2	4	4
Q9NRL3	STRN4	Binds calmodulin in a calcium dependent manner. May function as scaffolding or signaling protein.	Cytoplasm {ECO:0000250}. Membrane {ECO:0000250}; Peripheral membrane protein {ECO:0000250}. Cell projection, dendritic spine {ECO:0000250}. Note=CTTNBP2-binding may regulate dendritic spine distribution. {ECO:0000250}.	Striatin-4	1	2	2
Q9NRN7	AASDHPPT	Catalyzes the post-translational modification of target proteins by phosphopantetheine. Can transfer the 4'-phosphopantetheine moiety from coenzyme A to a serine residue of a broad range of acceptors, such as the acyl carrier domain of FASN. {ECO:0000269|PubMed:11286508, ECO:0000269|PubMed:12815048, ECO:0000269|PubMed:18022563}.	Cytoplasm {ECO:0000269|PubMed:12815048}.	L-aminoadipate-semialdehyde dehydrogenase-phosphopantetheinyl transferase	1	1	2
Q9NRY5	FAM114A2	0	0	Protein FAM114A2	1	2	1
Q9NT62	ATG3	E2 conjugating enzyme required for the cytoplasm to vacuole transport (Cvt), autophagy, and mitochondrial homeostasis. Responsible for the E2-like covalent binding of phosphatidylethanolamine to the C-terminal Gly of ATG8-like proteins (GABARAP, GABARAPL1, GABARAPL2 or MAP1LC3A). The ATG12-ATG5 conjugate plays a role of an E3 and promotes the transfer of ATG8-like proteins from ATG3 to phosphatid…	Cytoplasm {ECO:0000269|PubMed:11825910}.	Ubiquitin-like-conjugating enzyme ATG3	3	3	3
Q9NUD5	ZCCHC3	Nucleic acid-binding protein involved in innate immune response to DNA and RNA viruses (PubMed:30193849, PubMed:30135424). Binds DNA and RNA in the cytoplasm and acts by promoting recognition of viral nucleic acids by virus sensors, such as DDX58/RIG-I, IFIH1/MDA5 and CGAS (PubMed:30193849, PubMed:30135424). Acts as a co-sensor for recognition of double-stranded DNA (dsDNA) by cGAS in the cytopla…	Cytoplasm {ECO:0000269|PubMed:30135424}.	Zinc finger CCHC domain-containing protein 3	1	2	2
Q9NZ52	GGA3	Plays a role in protein sorting and trafficking between the trans-Golgi network (TGN) and endosomes. Mediates the ARF-dependent recruitment of clathrin to the TGN and binds ubiquitinated proteins and membrane cargo molecules with a cytosolic acidic cluster-dileucine (DXXLL) motif (PubMed:11301005). Mediates export of the GPCR receptor ADRA2B to the cell surface (PubMed:26811329). nvolved in BACE1…	Golgi apparatus, trans-Golgi network membrane {ECO:0000269|PubMed:10749927, ECO:0000269|PubMed:15039775}; Peripheral membrane protein {ECO:0000269|PubMed:10749927, ECO:0000269|PubMed:15039775}. Endosome membrane {ECO:0000269|PubMed:15039775}; Peripheral membrane protein {ECO:0000269|PubMed:15039775}. Early endosome membrane {ECO:0000269|PubMed:11950392}; Peripheral membrane protein {ECO:0000305}.…	ADP-ribosylation factor-binding protein GGA3	1	3	3
Q9NZU5	LMCD1	Transcriptional cofactor that restricts GATA6 function by inhibiting DNA-binding, resulting in repression of GATA6 transcriptional activation of downstream target genes. Represses GATA6-mediated trans activation of lung- and cardiac tissue-specific promoters. Inhibits DNA-binding by GATA4 and GATA1 to the cTNC promoter (By similarity). Plays a critical role in the development of cardiac hypertrop…	Cytoplasm {ECO:0000250}. Nucleus {ECO:0000250}. Note=May shuttle between the cytoplasm and the nucleus. {ECO:0000250}.	LIM and cysteine-rich domains protein 1	2	2	2
Q9NZZ3	CHMP5	Probable peripherally associated component of the endosomal sorting required for transport complex III (ESCRT-III) which is involved in multivesicular bodies (MVBs) formation and sorting of endosomal cargo proteins into MVBs. MVBs contain intraluminal vesicles (ILVs) that are generated by invagination and scission from the limiting membrane of the endosome and mostly are delivered to lysosomes en…	Cytoplasm, cytosol. Endosome membrane {ECO:0000305}; Peripheral membrane protein {ECO:0000305}. Note=Localizes to the midbody of dividing cells. Localized in two distinct rings on either side of the Fleming body.	Charged multivesicular body protein 5	2	2	2
Q9P289	STK26	Mediator of cell growth (PubMed:11641781, PubMed:17360971). Modulates apoptosis (PubMed:11641781, PubMed:17360971). In association with STK24 negatively regulates Golgi reorientation in polarized cell migration upon RHO activation (PubMed:27807006). {ECO:0000269|PubMed:11641781, ECO:0000269|PubMed:17360971, ECO:0000269|PubMed:27807006}.	Cytoplasm {ECO:0000269|PubMed:17360971, ECO:0000269|PubMed:27807006}. Golgi apparatus {ECO:0000269|PubMed:15037601, ECO:0000269|PubMed:27807006}. Note=Colocalized with RIPOR1 in the Golgi of serum-starved cells and relocated to cytoplasmic punctae, probably vesicular compartments, along with RIPOR1 upon serum stimulation in a Rho- and PDCD10-dependent manner (PubMed:27807006). {ECO:0000269|PubMed…	Serine/threonine-protein kinase 26	2	2	2
Q9UEE9	CFDP1	May play a role during embryogenesis. {ECO:0000250}.	Chromosome, centromere, kinetochore {ECO:0000269|PubMed:20813266}.	Craniofacial development protein 1	2	3	2
Q9UGI8	TES	Scaffold protein that may play a role in cell adhesion, cell spreading and in the reorganization of the actin cytoskeleton. Plays a role in the regulation of cell proliferation. May act as a tumor suppressor. Inhibits tumor cell growth. {ECO:0000269|PubMed:11420696, ECO:0000269|PubMed:12571287, ECO:0000269|PubMed:12695497}.	Cytoplasm. Cell junction, focal adhesion. Note=Detected along actin stress fibers.	Testin	7	7	7
Q9UHB6	LIMA1	Actin-binding protein involved in actin cytoskeleton regulation and dynamics. Increases the number and size of actin stress fibers and inhibits membrane ruffling. Inhibits actin filament depolymerization. Bundles actin filaments, delays filament nucleation and reduces formation of branched filaments (PubMed:12566430). Plays a role in cholesterol homeostasis. Influences plasma cholesterol levels t…	Cytoplasm. Cell junction, focal adhesion {ECO:0000269|PubMed:10618726, ECO:0000269|PubMed:24694988}. Cytoplasm, cytoskeleton. Cytoplasm, cytoskeleton, stress fiber {ECO:0000269|PubMed:10618726}. Cell membrane {ECO:0000250|UniProtKB:Q9ERG0}. Note=Expressed in the brush border membrane of the small intestine and colocalizes with NPC1L1 and MYO5B (PubMed:29880681). Colocalizes with PXN at focal adhe…	LIM domain and actin-binding protein 1	2	2	2
Q9UHB9	SRP68	Signal-recognition-particle assembly has a crucial role in targeting secretory proteins to the rough endoplasmic reticulum membrane. SRP68 binds the 7S RNA, SRP72 binds to this complex subsequently. This ribonucleoprotein complex might interact directly with the docking protein in the ER membrane and possibly participate in the elongation arrest function.	Cytoplasm. Nucleus, nucleolus.	Signal recognition particle subunit SRP68	1	1	2
Q9UHD8	SEPT9	Filament-forming cytoskeletal GTPase (By similarity). May play a role in cytokinesis (Potential). May play a role in the internalization of 2 intracellular microbial pathogens, Listeria monocytogenes and Shigella flexneri. {ECO:0000250, ECO:0000305}.	Cytoplasm, cytoskeleton {ECO:0000269|PubMed:17546647, ECO:0000269|PubMed:17922164}. Note=In an epithelial cell line, concentrates at cell-cell contact areas. After TGF-beta1 treatment and induction of epithelial to mesenchymal transition, colocalizes partly with actin stress fibers. During bacterial infection, displays a collar shape structure next to actin at the pole of invading bacteria.	Septin-9	4	4	6
Q9UHV9	PFDN2	Binds specifically to cytosolic chaperonin (c-CPN) and transfers target proteins to it. Binds to nascent polypeptide chain and promotes folding in an environment in which there are many competing pathways for nonnative proteins. {ECO:0000269|PubMed:9630229}.	Nucleus {ECO:0000269|PubMed:17936702}. Cytoplasm {ECO:0000269|PubMed:17936702}. Mitochondrion {ECO:0000269|PubMed:17936702}.	Prefoldin subunit 2	1	2	2
Q9UJU6	DBNL	Adapter protein that binds F-actin and DNM1, and thereby plays a role in receptor-mediated endocytosis. Plays a role in the reorganization of the actin cytoskeleton, formation of cell projections, such as neurites, in neuron morphogenesis and synapse formation via its interaction with WASL and COBL. Does not bind G-actin and promote actin polymerization by itself. Required for the formation of or…	Cytoplasm, cytoskeleton {ECO:0000250|UniProtKB:Q62418}. Cell projection, lamellipodium {ECO:0000250|UniProtKB:Q62418}. Cell projection, ruffle {ECO:0000250|UniProtKB:Q62418}. Cytoplasm, cell cortex {ECO:0000250|UniProtKB:Q62418}. Cytoplasm, cytosol {ECO:0000250|UniProtKB:Q62418}. Cell junction, synapse {ECO:0000250|UniProtKB:Q62418}. Cell projection {ECO:0000250|UniProtKB:Q62418}. Cell membrane {…	Drebrin-like protein	3	3	3
Q9UJW0	DCTN4	Could have a dual role in dynein targeting and in ACTR1A/Arp1 subunit of dynactin pointed-end capping. Could be involved in ACTR1A pointed-end binding and in additional roles in linking dynein and dynactin to the cortical cytoskeleton.	Cytoplasm, cytoskeleton {ECO:0000269|PubMed:10671518}. Cytoplasm, cytoskeleton, microtubule organizing center, centrosome {ECO:0000269|PubMed:10671518}. Cytoplasm, cytoskeleton, stress fiber {ECO:0000250|UniProtKB:Q9QUR2}. Cytoplasm, cell cortex {ECO:0000250|UniProtKB:Q9QUR2}. Cytoplasm, myofibril, sarcomere {ECO:0000250|UniProtKB:Q8CBY8}. Note=Has a punctate cytoplasmic distribution as well as c…	Dynactin subunit 4	2	2	2
Q9UJY5	GGA1	Plays a role in protein sorting and trafficking between the trans-Golgi network (TGN) and endosomes. Mediates the ARF-dependent recruitment of clathrin to the TGN and binds ubiquitinated proteins and membrane cargo molecules with a cytosolic acidic cluster-dileucine (DXXLL) motif (PubMed:11301005, PubMed:15886016). Mediates export of the GPCR receptor ADRA2B to the cell surface (PubMed:27901063).…	Golgi apparatus, trans-Golgi network membrane {ECO:0000269|PubMed:15886016}; Peripheral membrane protein. Endosome membrane {ECO:0000269|PubMed:15886016}; Peripheral membrane protein. Early endosome membrane {ECO:0000269|PubMed:15886016}; Peripheral membrane protein {ECO:0000305}.	ADP-ribosylation factor-binding protein GGA1	5	5	5
Q9UK76	HN1	Modulates negatively AKT-mediated GSK3B signaling (PubMed:21323578, PubMed:22155408). Induces CTNNB1 'Ser-33' phosphorylation and degradation through the suppression of the inhibitory 'Ser-9' phosphorylation of GSK3B, which represses the function of the APC:CTNNB1:GSK3B complex and the interaction with CDH1/E-cadherin in adherent junctions (PubMed:25169422). Plays a role in the regulation of cell…	Nucleus {ECO:0000269|PubMed:21323578}. Cytoplasm {ECO:0000269|PubMed:25169422}.	Hematological and neurological expressed 1 protein	12	11	13
Q9UKK9	NUDT5	Enzyme that can either act as an ADP-sugar pyrophosphatase in absence of diphosphate or catalyze the synthesis of ATP in presence of diphosphate (PubMed:27257257). In absence of diphosphate, hydrolyzes with similar activities various modified nucleoside diphosphates such as ADP-ribose, ADP-mannose, ADP-glucose, 8-oxo-GDP and 8-oxo-dGDP (PubMed:10567213, PubMed:10722730, PubMed:19699693, PubMed:21…	Nucleus {ECO:0000305|PubMed:27257257}.	ADP-sugar pyrophosphatase	4	4	4
Q9UKX7	NUP50	Component of the nuclear pore complex that has a direct role in nuclear protein import (PubMed:20016008). Actively displaces NLSs from importin-alpha, and facilitates disassembly of the importin-alpha:beta-cargo complex and importin recycling (PubMed:20016008). Interacts with regulatory proteins of cell cycle progression including CDKN1B (By similarity). This interaction is required for correct i…	Nucleus, nuclear pore complex {ECO:0000269|PubMed:12802065}. Nucleus membrane {ECO:0000250|UniProtKB:O08587}; Peripheral membrane protein {ECO:0000250|UniProtKB:O08587}; Nucleoplasmic side {ECO:0000250|UniProtKB:O08587}. Note=Localizes to the nucleoplasmic fibrils of the nuclear pore complex (By similarity). Dissociates from the NPC structure early during prophase of mitosis (PubMed:12802065). As…	Nuclear pore complex protein Nup50	2	2	4
Q9UKY7	CDV3	0	Cytoplasm {ECO:0000250}.	Protein CDV3 homolog	5	8	8
Q9ULP9	TBC1D24	May act as a GTPase-activating protein for Rab family protein(s) (PubMed:20727515, PubMed:20797691). Involved in neuronal projections development, probably through a negative modulation of ARF6 function (PubMed:20727515). {ECO:0000269|PubMed:20727515, ECO:0000269|PubMed:20797691}.	Cell membrane {ECO:0000269|PubMed:20727515}; Peripheral membrane protein {ECO:0000305}. Cytoplasm {ECO:0000269|PubMed:20727515}. Cytoplasmic vesicle membrane {ECO:0000250|UniProtKB:Q9VIH7}. Note=Mainly cytoplasmatic with partial expression at the plasma membrane (PubMed:20727515). Associates with certain types of membrane phosphoinositides, preferentially those phosphorylated at the D5 position o…	TBC1 domain family member 24	2	2	2
Q9ULV4	CORO1C	Plays a role in directed cell migration by regulating the activation and subcellular location of RAC1 (PubMed:25074804, PubMed:25925950). Increases the presence of activated RAC1 at the leading edge of migrating cells (PubMed:25074804, PubMed:25925950). Required for normal organization of the cytoskeleton, including the actin cytoskeleton, microtubules and the vimentin intermediate filaments (By …	Cell membrane {ECO:0000269|PubMed:12377779, ECO:0000269|PubMed:19651142, ECO:0000269|PubMed:25074804, ECO:0000269|PubMed:25925950}; Peripheral membrane protein {ECO:0000269|PubMed:19651142, ECO:0000269|PubMed:25074804, ECO:0000269|PubMed:25925950}; Cytoplasmic side {ECO:0000269|PubMed:19651142, ECO:0000269|PubMed:25074804, ECO:0000269|PubMed:25925950}. Cell projection, lamellipodium {ECO:0000269|…	Coronin-1C	6	7	11
Q9UM54	MYO6	Myosins are actin-based motor molecules with ATPase activity. Unconventional myosins serve in intracellular movements. Myosin 6 is a reverse-direction motor protein that moves towards the minus-end of actin filaments. Has slow rate of actin-activated ADP release due to weak ATP binding. Functions in a variety of intracellular processes such as vesicular membrane trafficking and cell migration. Re…	Golgi apparatus, trans-Golgi network membrane; Peripheral membrane protein. Golgi apparatus {ECO:0000250}. Nucleus. Cytoplasm, perinuclear region. Membrane, clathrin-coated pit. Cell projection, ruffle membrane; Peripheral membrane protein. Note=Also present in endocyctic vesicles, and membrane ruffles. Translocates from membrane ruffles, endocytic vesicles and cytoplasm to Golgi apparatus, perin…	Unconventional myosin-VI	0	2	2
Q9UMZ2	SYNRG	May play a role in endocytosis and/or membrane trafficking at the trans-Golgi network (TGN). May act by linking the adapter protein complex AP-1 to other proteins.	Cytoplasm {ECO:0000250}. Golgi apparatus, trans-Golgi network membrane {ECO:0000250}; Peripheral membrane protein {ECO:0000250}. Note=Associates with membranes via the adapter protein complex AP-1. Colocalizes with AP1G1 (By similarity). {ECO:0000250}.	Synergin gamma	3	3	3
Q9UNH7	SNX6	Involved in several stages of intracellular trafficking. Interacts with membranes phosphatidylinositol 3,4-bisphosphate and/or phosphatidylinositol 4,5-bisphosphate (Probable). Acts in part as component of the retromer membrane-deforming SNX-BAR subcomplex (PubMed:19935774). The SNX-BAR retromer mediates retrograde transport of cargo proteins from endosomes to the trans-Golgi network (TGN) and is…	Early endosome {ECO:0000269|PubMed:11485546, ECO:0000269|PubMed:17148574, ECO:0000269|PubMed:19935774}. Early endosome membrane {ECO:0000269|PubMed:19935774, ECO:0000303|PubMed:11485546}; Peripheral membrane protein {ECO:0000269|PubMed:11485546}; Cytoplasmic side {ECO:0000305}. Cytoplasmic vesicle {ECO:0000269|PubMed:20354142}. Cytoplasm {ECO:0000269|PubMed:20830743}. Nucleus {ECO:0000269|PubMed:…	Sorting nexin-6	2	2	2
Q9UPN3	MACF1	Isoform 2: F-actin-binding protein which plays a role in cross-linking actin to other cytoskeletal proteins and also binds to microtubules (PubMed:15265687, PubMed:20937854). Plays an important role in ERBB2-dependent stabilization of microtubules at the cell cortex (PubMed:20937854). Acts as a positive regulator of Wnt receptor signaling pathway and is involved in the translocation of AXIN1 and …	Isoform 2: Cytoplasm, cytoskeleton {ECO:0000269|PubMed:15265687, ECO:0000269|PubMed:27693509}. Cytoplasm {ECO:0000269|PubMed:15265687}. Golgi apparatus {ECO:0000269|PubMed:15265687}. Cell membrane {ECO:0000269|PubMed:20937854}. Cell projection, ruffle membrane {ECO:0000269|PubMed:20937854}. Note=The phosphorylated form is found in the cytoplasm while the non-phosphorylated form associates with th…	Microtubule-actin cross-linking factor 1, isoforms 1/2/3/5	2	2	2
Q9Y224	C14orf166	RNA-binding protein involved in modulation of mRNA transcription by Polymerase II (PubMed:16950395). Component of the tRNA-splicing ligase complex and is required for tRNA ligation (PubMed:24870230). May be required for RNA transport (PubMed:24608264). {ECO:0000269|PubMed:16950395, ECO:0000269|PubMed:24608264, ECO:0000269|PubMed:24870230}.; (Microbial infection) In case of infection by influenza …	Nucleus {ECO:0000269|PubMed:15147888, ECO:0000269|PubMed:24608264}. Cytoplasm, cytosol {ECO:0000269|PubMed:15147888, ECO:0000269|PubMed:24608264}. Cytoplasm, perinuclear region {ECO:0000269|PubMed:15147888}. Cytoplasm, cytoskeleton, microtubule organizing center, centrosome {ECO:0000269|PubMed:15147888}. Note=May localize at the centrosome during mitosis (PubMed:15147888). Shuttles between the cy…	UPF0568 protein C14orf166	1	1	2
Q9Y230	RUVBL2	Possesses single-stranded DNA-stimulated ATPase and ATP-dependent DNA helicase (5' to 3') activity; hexamerization is thought to be critical for ATP hydrolysis and adjacent subunits in the ring-like structure contribute to the ATPase activity.; Component of the NuA4 histone acetyltransferase complex which is involved in transcriptional activation of select genes principally by acetylation of nucl…	Nucleus matrix. Nucleus, nucleoplasm. Cytoplasm. Membrane. Note=Mainly localized in the nucleus, associated with nuclear matrix or in the nuclear cytosol. Although it is also present in the cytoplasm and associated with the cell membranes.	RuvB-like 2	2	1	1
Q9Y266	NUDC	Plays a role in neurogenesis and neuronal migration (By similarity). Necessary for correct formation of mitotic spindles and chromosome separation during mitosis. Necessary for cytokinesis and cell proliferation. {ECO:0000250, ECO:0000269|PubMed:12679384, ECO:0000269|PubMed:12852857}.	Cytoplasm, cytoskeleton. Nucleus. Note=In a filamentous pattern adjacent to the nucleus of migrating cerebellar granule cells. Colocalizes with tubulin and dynein and with the microtubule organizing center. Distributed throughout the cytoplasm of non-migrating cells. A small proportion is nuclear, in a punctate pattern.	Nuclear migration protein nudC	10	10	10
Q9Y2S6	TMA7	0	0	Translation machinery-associated protein 7	3	3	6
Q9Y3F4	STRAP	The SMN complex plays a catalyst role in the assembly of small nuclear ribonucleoproteins (snRNPs), the building blocks of the spliceosome. Thereby, plays an important role in the splicing of cellular pre-mRNAs. Most spliceosomal snRNPs contain a common set of Sm proteins SNRPB, SNRPD1, SNRPD2, SNRPD3, SNRPE, SNRPF and SNRPG that assemble in a heptameric protein ring on the Sm site of the small n…	Cytoplasm. Nucleus. Note=Localized predominantly in the cytoplasm but also found in the nucleus.	Serine-threonine kinase receptor-associated protein	2	2	2
Q9Y3P9	RABGAP1	May act as a GTPase-activating protein of RAB6A. May play a role in microtubule nucleation by centrosome. May participate in a RAB6A-mediated pathway involved in the metaphase-anaphase transition. {ECO:0000269|PubMed:10202141, ECO:0000269|PubMed:16395330}.	Cytoplasm, cytosol {ECO:0000269|PubMed:10202141}. Cytoplasm, cytoskeleton, microtubule organizing center, centrosome {ECO:0000269|PubMed:10202141}. Note=Predominantly cytosolic but also associated with the centrosome. {ECO:0000269|PubMed:10202141}.	Rab GTPase-activating protein 1	2	2	2
Q9Y490	TLN1	Probably involved in connections of major cytoskeletal structures to the plasma membrane. High molecular weight cytoskeletal protein concentrated at regions of cell-substratum contact and, in lymphocytes, at cell-cell contacts (By similarity). {ECO:0000250}.	Cell projection, ruffle membrane {ECO:0000250}; Peripheral membrane protein {ECO:0000250}; Cytoplasmic side {ECO:0000250}. Cytoplasm, cytoskeleton {ECO:0000250}. Cell surface {ECO:0000250|UniProtKB:P26039}. Cell junction, focal adhesion {ECO:0000250|UniProtKB:P26039}. Note=Colocalizes with LAYN at the membrane ruffles. Localized preferentially in focal adhesions than fibrillar adhesions (By simil…	Talin-1	8	10	12
Q9Y4E1	FAM21C	Acts at least in part as component of the WASH core complex whose assembly at the surface of endosomes inhibits WASH nucleation-promoting factor (NPF) activity in recruiting and activating the Arp2/3 complex to induce actin polymerization and is involved in the fission of tubules that serve as transport intermediates during endosome sorting. Mediates the recruitment of the WASH core complex to en…	Early endosome membrane {ECO:0000269|PubMed:20498093}. Cell membrane. Note=Partially colocalizes with RAB11A, a recycling endosome marker. Associates with lipid raft microdomains on the plasma membrane.	WASH complex subunit FAM21C	1	2	2
Q9Y4E8	USP15	Hydrolase that removes conjugated ubiquitin from target proteins and regulates various pathways such as the TGF-beta receptor signaling, NF-kappa-B and RNF41/NRDP1-PRKN pathways (PubMed:21947082, PubMed:22344298, PubMed:24852371, PubMed:16005295, PubMed:17318178, PubMed:19826004, PubMed:19576224). Acts as a key regulator of TGF-beta receptor signaling pathway, but the precise mechanism is still u…	Cytoplasm {ECO:0000269|PubMed:21947082, ECO:0000269|PubMed:24526689}. Nucleus {ECO:0000269|PubMed:21947082, ECO:0000269|PubMed:24526689}. Mitochondrion {ECO:0000269|PubMed:24852371}.	Ubiquitin carboxyl-terminal hydrolase 15	0	2	2
Q9Y520	PRRC2C	0	0	Protein PRRC2C	5	6	8
Q9Y5K6	CD2AP	Seems to act as an adapter protein between membrane proteins and the actin cytoskeleton (PubMed:10339567). In collaboration with CBLC, modulates the rate of RET turnover and may act as regulatory checkpoint that limits the potency of GDNF on neuronal survival. Controls CBLC function, converting it from an inhibitor to a promoter of RET degradation (By similarity). May play a role in receptor clus…	Cytoplasm, cytoskeleton {ECO:0000269|PubMed:15800069}. Cell projection, ruffle {ECO:0000269|PubMed:10339567}. Cell junction {ECO:0000269|PubMed:22891260}. Note=Colocalizes with F-actin and BCAR1/p130Cas in membrane ruffles (PubMed:10339567). Located at podocyte slit diaphragm between podocyte foot processes (By similarity). During late anaphase and telophase, concentrates in the vicinity of the m…	CD2-associated protein	8	6	7
Q9Y617	PSAT1	Catalyzes the reversible conversion of 3-phosphohydroxypyruvate to phosphoserine and of 3-hydroxy-2-oxo-4-phosphonooxybutanoate to phosphohydroxythreonine. {ECO:0000250|UniProtKB:P10658}.	0	Phosphoserine aminotransferase	5	4	4
TURBOID	TURBOID	#N/A	#N/A		5	7	5

## Sheet: Fig. 2b
Figure 2c source data
					Spectral counts of biotinylated peptides
Proteins	Gene Names	Function	Subcellular localization	Protein Names	Sec61b-TurboID-1	Sec61b-TurboID-2	Sec61b-TurboID-3
A6BM72	MEGF11	May regulate the mosaic spacing of specific neuron subtypes in the retina through homotypic retinal neuron repulsion. Mosaics provide a mechanism to distribute each cell type evenly across the retina, ensuring that all parts of the visual field have access to a full set of processing elements (By similarity). {ECO:0000250}.	Cell membrane {ECO:0000269|PubMed:17498693}; Single-pass type I membrane protein {ECO:0000269|PubMed:17498693}. Basolateral cell membrane {ECO:0000269|PubMed:17498693}; Single-pass type I membrane protein {ECO:0000269|PubMed:17498693}. Note=Forms an irregular, mosaic-like adhesion pattern in region of the cell that becomes firmely fixed to the substrate. Localized to protruding lamellipodia. Does…	Multiple epidermal growth factor-like domains protein 11	2	1	1
A6NDY0	PABPN1L	Binds the poly(A) tail of mRNA. {ECO:0000250}.	Cytoplasm {ECO:0000250}.	Embryonic polyadenylate-binding protein 2	2	2	1
C9JLW8	FAM195B	The phosphorylation status of MCRIP1 functions as a molecular switch to regulate epithelial-mesenchymal transition. Unphosphorylated MCRIP1 binds to and inhibits the transcriptional corepressor CTBP(s). When phosphorylated by MAPK/ERK, MCRIP1 releases CTBP(s) resulting in transcriptional silencing of the E-cadherin gene and induction of epithelial-mesenchymal transition (PubMed:25728771). {ECO:00…	Nucleus {ECO:0000269|PubMed:25728771, ECO:0000269|PubMed:26184334}. Cytoplasm, Stress granule {ECO:0000269|PubMed:26184334}.	Protein FAM195B	2	2	1
O00151	PDLIM1	Cytoskeletal protein that may act as an adapter that brings other proteins (like kinases) to the cytoskeleton (PubMed:10861853). Involved in assembly, disassembly and directioning of stress fibers in fibroblasts. Required for the localization of ACTN1 and PALLD to stress fibers. Required for cell migration and in maintaining cell polarity of fibroblasts (By similarity). {ECO:0000250|UniProtKB:P52…	Cytoplasm {ECO:0000269|PubMed:10861853, ECO:0000269|PubMed:11110697}. Cytoplasm, cytoskeleton {ECO:0000269|PubMed:10861853, ECO:0000269|PubMed:11110697}. Cytoplasm, myofibril, sarcomere, Z line {ECO:0000269|PubMed:10861853}. Note=Associates with actin stress fibers. {ECO:0000269|PubMed:11110697}.	PDZ and LIM domain protein 1	6	6	6
O00193	SMAP	0	0	Small acidic protein	3	3	3
O00339	MATN2	Involved in matrix assembly. {ECO:0000250}.	Secreted.	Matrilin-2	4	4	5
O00391	QSOX1	Catalyzes the oxidation of sulfhydryl groups in peptide and protein thiols to disulfides with the reduction of oxygen to hydrogen peroxide. May contribute to disulfide bond formation in a variety of secreted proteins. In fibroblasts, it may have tumor-suppressing capabilities being involved in growth regulation. {ECO:0000269|PubMed:10542195, ECO:0000269|PubMed:10708601, ECO:0000269|PubMed:1217605…	Isoform 1: Golgi apparatus membrane; Single-pass membrane protein.; Isoform 2: Secreted, extracellular space. Note=Found in the extracellular medium of quiescent cells but is not found in proliferating cells.	Sulfhydryl oxidase 1	13	13	13
O00462	MANBA	Exoglycosidase that cleaves the single beta-linked mannose residue from the non-reducing end of all N-linked glycoprotein oligosaccharides. {ECO:0000305|PubMed:12890191, ECO:0000305|PubMed:30552791}.	Lysosome {ECO:0000305}.	Beta-mannosidase	7	9	8
O00468	AGRN	Isoform 1: heparan sulfate basal lamina glycoprotein that plays a central role in the formation and the maintenance of the neuromuscular junction (NMJ) and directs key events in postsynaptic differentiation. Component of the AGRN-LRP4 receptor complex that induces the phosphorylation and activation of MUSK. The activation of MUSK in myotubes induces the formation of NMJ by regulating different pr…	Isoform 1: Secreted, extracellular space, extracellular matrix {ECO:0000269|PubMed:20551380}. Note=Synaptic basal lamina at the neuromuscular junction. {ECO:0000250|UniProtKB:P31696}.; Isoform 2: Cell junction, synapse {ECO:0000250|UniProtKB:A2ASQ1}. Cell membrane {ECO:0000250|UniProtKB:A2ASQ1}; Single-pass type II membrane protein {ECO:0000250|UniProtKB:A2ASQ1}.	Agrin	62	65	61
O00469	PLOD2	Forms hydroxylysine residues in -Xaa-Lys-Gly- sequences in collagens. These hydroxylysines serve as sites of attachment for carbohydrate units and are essential for the stability of the intermolecular collagen cross-links. {ECO:0000250|UniProtKB:P24802}.	Rough endoplasmic reticulum membrane; Peripheral membrane protein; Lumenal side.	Procollagen-lysine,2-oxoglutarate 5-dioxygenase 2	5	5	4
O00560	SDCBP	Multifunctional adapter protein involved in diverse array of functions including trafficking of transmembrane proteins, neuro and immunomodulation, exosome biogenesis, and tumorigenesis (PubMed:26291527). Positively regulates TGFB1-mediated SMAD2/3 activation and TGFB1-induced epithelial-to-mesenchymal transition (EMT) and cell migration in various cell types. May increase TGFB1 signaling by enha…	Cell junction, focal adhesion {ECO:0000269|PubMed:11179419}. Cell junction, adherens junction {ECO:0000269|PubMed:11179419}. Cell membrane {ECO:0000269|PubMed:11179419, ECO:0000269|PubMed:25893292, ECO:0000269|PubMed:27386966}; Peripheral membrane protein {ECO:0000269|PubMed:11179419, ECO:0000269|PubMed:27386966}. Endoplasmic reticulum membrane {ECO:0000269|PubMed:17081065}; Peripheral membrane p…	Syntenin-1	2	2	1
O00584	RNASET2	Has ribonuclease activity, with higher activity at acidic pH. Probably is involved in lysosomal degradation of ribosomal RNA (By similarity). Probably plays a role in cellular RNA catabolism. {ECO:0000250, ECO:0000269|PubMed:16620762, ECO:0000269|PubMed:19525954, ECO:0000269|PubMed:22735700}.	Secreted. Lysosome lumen. Endoplasmic reticulum lumen. Note=Subcellular fractionation of transfected ovarian cancer cells reveals full-length RNASET2 in the endoplasmic reticulum fraction and the 2 smaller RNASET2 proteolytic products in the lysosome fraction.	Ribonuclease T2	4	4	4
O00592	PODXL	Involved in the regulation of both adhesion and cell morphology and cancer progression. Function as an anti-adhesive molecule that maintains an open filtration pathway between neighboring foot processes in the podocyte by charge repulsion. Acts as a pro-adhesive molecule, enhancing the adherence of cells to immobilized ligands, increasing the rate of migration and cell-cell contacts in an integri…	Apical cell membrane. Cell projection, lamellipodium. Cell projection, filopodium. Cell projection, ruffle. Cell projection, microvillus {ECO:0000250}. Membrane raft {ECO:0000250}. Membrane {ECO:0000305}; Single-pass type I membrane protein {ECO:0000305}. Note=In single attached epithelial cells is restricted to a preapical pole on the free plasma membrane whereas other apical and basolateral pro…	Podocalyxin	5	4	4
O00622	CYR61	Promotes cell proliferation, chemotaxis, angiogenesis and cell adhesion. Appears to play a role in wound healing by up-regulating, in skin fibroblasts, the expression of a number of genes involved in angiogenesis, inflammation and matrix remodeling including VEGA-A, VEGA-C, MMP1, MMP3, TIMP1, uPA, PAI-1 and integrins alpha-3 and alpha-5. CYR61-mediated gene regulation is dependent on heparin-bind…	Secreted.	Protein CYR61	8	8	6
O00754	MAN2B1	Necessary for the catabolism of N-linked carbohydrates released during glycoprotein turnover. Cleaves all known types of alpha-mannosidic linkages.	Lysosome.	Lysosomal alpha-mannosidase	4	4	3
O14656	TOR1A	Protein with chaperone functions important for the control of protein folding, processing, stability and localization as well as for the reduction of misfolded protein aggregates. Involved in the regulation of synaptic vesicle recycling, controls STON2 protein stability in collaboration with the COP9 signalosome complex (CSN). In the nucleus, may link the cytoskeleton with the nuclear envelope, t…	Endoplasmic reticulum lumen. Nucleus membrane; Peripheral membrane protein. Cell projection, growth cone {ECO:0000250}. Cytoplasmic vesicle membrane {ECO:0000250}. Cytoplasmic vesicle, secretory vesicle {ECO:0000250}. Cytoplasmic vesicle, secretory vesicle, synaptic vesicle. Cytoplasm, cytoskeleton. Note=Upon oxidative stress, redistributes to protusions from the cell surface (By similarity). Per…	Torsin-1A	2	2	2
O14657	TOR1B	May serve as a molecular chaperone assisting in the proper folding of secreted and/or membrane proteins. Plays a role in non-neural cells nuclear envelope and endoplasmic reticulum integrity. May have a redundant function with TOR1A in non-neural tissues. {ECO:0000269|PubMed:23569223, ECO:0000269|PubMed:24275647}.	Endoplasmic reticulum lumen {ECO:0000269|PubMed:15147511}. Nucleus membrane {ECO:0000269|PubMed:15147511}.	Torsin-1B	2	2	1
O14737	PDCD5	May function in the process of apoptosis.	0	Programmed cell death protein 5	8	8	6
O14786	NRP1	The membrane-bound isoform 1 is a receptor involved in the development of the cardiovascular system, in angiogenesis, in the formation of certain neuronal circuits and in organogenesis outside the nervous system. It mediates the chemorepulsant activity of semaphorins. It binds to semaphorin 3A, The PLGF-2 isoform of PGF, The VEGF165 isoform of VEGFA and VEGFB. Coexpression with KDR results in inc…	Cell membrane; Single-pass type I membrane protein.; Isoform 2: Secreted.	Neuropilin-1	6	5	6
O14929	HAT1	Acetylates soluble but not nucleosomal histone H4 at 'Lys-5' (H4K5ac) and 'Lys-12' (H4K12ac) and, to a lesser extent, acetylates histone H2A at 'Lys-5' (H2AK5ac). Has intrinsic substrate specificity that modifies lysine in recognition sequence GXGKXG. May be involved in nucleosome assembly during DNA replication and repair as part of the histone H3.1 and H3.3 complexes. May play a role in DNA rep…	Isoform A: Nucleus matrix.; Isoform B: Cytoplasm. Nucleus. Nucleus matrix. Nucleus, nucleoplasm. Note=Localization is predominantly nuclear in normal cells. Treatment with hydrogen peroxide or ionizing radiation enhances nuclear localization through redistribution of existing protein.	Histone acetyltransferase type B catalytic subunit	3	4	4
O15031	PLXNB2	Cell surface receptor for SEMA4C, SEMA4D and SEMA4G that plays an important role in cell-cell signaling (By similarity). Plays a role in glutamatergic synapse development and is required for SEMA4A-mediated excitatory synapse development (By similarity). Binding to class 4 semaphorins promotes downstream activation of RHOA and phosphorylation of ERBB2 at 'Tyr-1248' (By similarity). Required for n…	Cell membrane {ECO:0000269|PubMed:12533544}; Single-pass type I membrane protein {ECO:0000255}.	Plexin-B2	39	34	34
O15041	SEMA3E	Plays an important role in signaling via the cell surface receptor PLXND1. Mediates reorganization of the actin cytoskeleton, leading to the retraction of cell projections. Promotes focal adhesion disassembly and inhibits adhesion of endothelial cells to the extracellular matrix. Regulates angiogenesis, both during embryogenesis and after birth. Can down-regulate sprouting angiogenesis. Required …	Secreted {ECO:0000250}.	Semaphorin-3E	2	2	2
O15072	ADAMTS3	Cleaves the propeptides of type II collagen prior to fibril assembly. Does not act on types I and III collagens.	Secreted, extracellular space, extracellular matrix {ECO:0000250}.	A disintegrin and metalloproteinase with thrombospondin motifs 3	1	2	1
O15230	LAMA5	Binding to cells via a high affinity receptor, laminin is thought to mediate the attachment, migration and organization of cells into tissues during embryonic development by interacting with other extracellular matrix components.	Secreted, extracellular space, extracellular matrix, basement membrane. Note=Major component.	Laminin subunit alpha-5	26	24	20
O15371	EIF3D	mRNA cap-binding component of the eukaryotic translation initiation factor 3 (eIF-3) complex, a complex required for several steps in the initiation of protein synthesis of a specialized repertoire of mRNAs (PubMed:27462815). The eIF-3 complex associates with the 40S ribosome and facilitates the recruitment of eIF-1, eIF-1A, eIF-2:GTP:methionyl-tRNAi and eIF-5 to form the 43S pre-initiation compl…	Cytoplasm {ECO:0000255|HAMAP-Rule:MF_03003}.	Eukaryotic translation initiation factor 3 subunit D	1	2	1
O43148	RNMT	Catalytic subunit of the mRNA-capping methyltransferase RNMT:RAMAC complex that methylates the N7 position of the added guanosine to the 5'-cap structure of mRNAs (PubMed:9790902, PubMed:9705270, PubMed:10347220, PubMed:11114884, PubMed:22099306, PubMed:27422871). Binds RNA containing 5'-terminal GpppC (PubMed:11114884). {ECO:0000269|PubMed:10347220, ECO:0000269|PubMed:11114884, ECO:0000269|PubMe…	Nucleus {ECO:0000269|PubMed:11114884, ECO:0000269|PubMed:15767670}.	mRNA cap guanine-N7 methyltransferase	3	3	3
O43175	PHGDH	Catalyzes the reversible oxidation of 3-phospho-D-glycerate to 3-phosphonooxypyruvate, the first step of the phosphorylated L-serine biosynthesis pathway. Also catalyzes the reversible oxidation of 2-hydroxyglutarate to 2-oxoglutarate and the reversible oxidation of (S)-malate to oxaloacetate. {ECO:0000269|PubMed:11751922, ECO:0000269|PubMed:25406093}.	0	D-3-phosphoglycerate dehydrogenase	2	3	1
O43252	PAPSS1	Bifunctional enzyme with both ATP sulfurylase and APS kinase activity, which mediates two steps in the sulfate activation pathway. The first step is the transfer of a sulfate group to ATP to yield adenosine 5'-phosphosulfate (APS), and the second step is the transfer of a phosphate group from ATP to APS yielding 3'-phosphoadenylylsulfate (PAPS: activated sulfate donor used by sulfotransferase). I…	0	Bifunctional 3'-phosphoadenosine 5'-phosphosulfate synthase 1	1	1	2
O43278	SPINT1	Inhibitor of HGF activator. Also acts as an inhibitor of matriptase (ST14).	Secreted.	Kunitz-type protease inhibitor 1	3	3	3
O43291	SPINT2	Inhibitor of HGF activator. Also inhibits plasmin, plasma and tissue kallikrein, and factor XIa.	Membrane {ECO:0000305}; Single-pass type I membrane protein {ECO:0000305}.	Kunitz-type protease inhibitor 2	2	2	2
O43405	COCH	Plays a role in the control of cell shape and motility in the trabecular meshwork. {ECO:0000269|PubMed:21886777}.	Secreted, extracellular space, extracellular matrix {ECO:0000269|PubMed:12843317, ECO:0000269|PubMed:22610276}.	Cochlin	57	45	49
O43491	EPB41L2	Required for dynein-dynactin complex and NUMA1 recruitment at the mitotic cell cortex during anaphase (PubMed:23870127). {ECO:0000269|PubMed:23870127}.	Cytoplasm, cytoskeleton {ECO:0000250}. Cytoplasm, cell cortex {ECO:0000269|PubMed:23870127}. Cell membrane {ECO:0000269|PubMed:22361696}.	Band 4.1-like protein 2	2	2	2
O43505	B4GAT1	Beta-1,4-glucuronyltransferase involved in O-mannosylation of alpha-dystroglycan (DAG1). Transfers a glucuronic acid (GlcA) residue onto a xylose (Xyl) acceptor to produce the glucuronyl-beta-1,4-xylose-beta disaccharide primer, which is further elongated by LARGE1, during synthesis of phosphorylated O-mannosyl glycan (PubMed:25279699, PubMed:25279697). Phosphorylated O-mannosyl glycan is a carbo…	Golgi apparatus membrane {ECO:0000269|PubMed:19587235, ECO:0000269|PubMed:23359570, ECO:0000269|PubMed:25279699}; Single-pass type II membrane protein {ECO:0000269|PubMed:23359570}. Note=Localizes near the trans-Golgi apparatus. {ECO:0000269|PubMed:25279699}.	Beta-1,4-glucuronyltransferase 1	35	30	28
O43556	SGCE	Component of the sarcoglycan complex, a subcomplex of the dystrophin-glycoprotein complex which forms a link between the F-actin cytoskeleton and the extracellular matrix.	Cell membrane, sarcolemma {ECO:0000250}; Single-pass membrane protein {ECO:0000250}. Cytoplasm, cytoskeleton {ECO:0000250}. Cell projection, dendrite {ECO:0000250}. Golgi apparatus {ECO:0000250}.	Epsilon-sarcoglycan	2	1	2
O43570	CA12	Reversible hydration of carbon dioxide. {ECO:0000269|PubMed:26911677}.	Membrane; Single-pass type I membrane protein. Cell membrane {ECO:0000269|PubMed:26911677}.	Carbonic anhydrase 12	1	2	1
O43768	ENSA	Protein phosphatase inhibitor that specifically inhibits protein phosphatase 2A (PP2A) during mitosis. When phosphorylated at Ser-67 during mitosis, specifically interacts with PPP2R2D (PR55-delta) and inhibits its activity, leading to inactivation of PP2A, an essential condition to keep cyclin-B1-CDK1 activity high during M phase (By similarity). Also acts as a stimulator of insulin secretion by…	Cytoplasm {ECO:0000250}.	Alpha-endosulfine	9	11	9
O43809	NUDT21	Component of the cleavage factor Im (CFIm) complex that functions as an activator of the pre-mRNA 3'-end cleavage and polyadenylation processing required for the maturation of pre-mRNA into functional mRNAs (PubMed:9659921, PubMed:8626397, PubMed:14690600, PubMed:15937220, PubMed:17024186, PubMed:17098938, PubMed:29276085). CFIm contributes to the recruitment of multiprotein complexes on specific…	Nucleus {ECO:0000269|PubMed:15169763, ECO:0000269|PubMed:19864460, ECO:0000269|PubMed:20695905, ECO:0000269|PubMed:9659921}. Cytoplasm {ECO:0000269|PubMed:19864460}. Note=Shuttles between the nucleus and the cytoplasm in a transcription- and XPO1/CRM1-independent manner, most probably in complex with the cleavage factor Im complex (CFIm) (PubMed:19864460). In punctate subnuclear structures locali…	Cleavage and polyadenylation specificity factor subunit 5	1	2	2
O43854	EDIL3	Promotes adhesion of endothelial cells through interaction with the alpha-v/beta-3 integrin receptor. Inhibits formation of vascular-like structures. May be involved in regulation of vascular morphogenesis of remodeling in embryonic development.	Secreted.	EGF-like repeat and discoidin I-like domain-containing protein 3	4	6	4
O43865	AHCYL1	Multifaceted cellular regulator which coordinates several essential cellular functions including regulation of epithelial HCO3(-) and fluid secretion, mRNA processing and DNA replication. Regulates ITPR1 sensitivity to inositol 1,4,5-trisphosphate competing for the common binding site and acting as endogenous 'pseudoligand' whose inhibitory activity can be modulated by its phosphorylation status.…	Endoplasmic reticulum {ECO:0000250|UniProtKB:Q80SW1}. Cytoplasm, cytosol {ECO:0000250|UniProtKB:Q80SW1}. Microsome {ECO:0000250|UniProtKB:Q80SW1}. Apical cell membrane {ECO:0000250|UniProtKB:B5DFN2}. Note=Associates with membranes when phosphorylated, probably through interaction with ITPR1. {ECO:0000250|UniProtKB:Q80SW1}.	Putative adenosylhomocysteinase 2	1	2	2
O60245	PCDH7	0	Cell membrane; Single-pass type I membrane protein.	Protocadherin-7	4	5	5
O60264	SMARCA5	Helicase that possesses intrinsic ATP-dependent nucleosome-remodeling activity. Complexes containing SMARCA5 are capable of forming ordered nucleosome arrays on chromatin; this may require intact histone H4 tails. Also required for replication of pericentric heterochromatin in S-phase specifically in conjunction with BAZ1A. Probably plays a role in repression of polI dependent transcription of th…	Nucleus {ECO:0000255|PROSITE-ProRule:PRU00624, ECO:0000269|PubMed:12434153}.	SWI/SNF-related matrix-associated actin-dependent regulator of chromatin subfamily A member 5	1	1	2
O60271	SPAG9	The JNK-interacting protein (JIP) group of scaffold proteins selectively mediates JNK signaling by aggregating specific components of the MAPK cascade to form a functional JNK signaling module. Isoform 5 may play a role in spermatozoa-egg-interaction. {ECO:0000269|PubMed:14743216, ECO:0000269|PubMed:15693750}.	Cytoplasm. Cytoplasm, perinuclear region. Note=Perinuclear distribution in response to stress signals such as UV radiation.; Isoform 5: Cytoplasmic vesicle, secretory vesicle, acrosome. Note=Associated with the plasma membrane of the acrosomal compartment and also localizes in the acrosome matrix.	C-Jun-amino-terminal kinase-interacting protein 4	6	8	7
O60279	SUSD5	0	Membrane; Single-pass type I membrane protein.	Sushi domain-containing protein 5	2	2	2
O60462	NRP2	High affinity receptor for semaphorins 3C, 3F, VEGF-165 and VEGF-145 isoforms of VEGF, and the PLGF-2 isoform of PGF.; (Microbial infection) Acts as a receptor for human cytomegalovirus pentamer-dependent entry in epithelial and endothelial cells. {ECO:0000269|PubMed:30057110}.	Membrane {ECO:0000269|PubMed:11112349}; Single-pass type I membrane protein {ECO:0000269|PubMed:11112349}.; Isoform s9: Secreted {ECO:0000269|PubMed:11112349}.	Neuropilin-2	3	3	3
O60512	B4GALT3	Responsible for the synthesis of complex-type N-linked oligosaccharides in many glycoproteins as well as the carbohydrate moieties of glycolipids.	Golgi apparatus, Golgi stack membrane; Single-pass type II membrane protein. Note=Trans cisternae of Golgi stack.	Beta-1,4-galactosyltransferase 3	2	2	1
O60513	B4GALT4	Responsible for the synthesis of complex-type N-linked oligosaccharides in many glycoproteins as well as the carbohydrate moieties of glycolipids. {ECO:0000269|PubMed:9792633}.	Golgi apparatus, Golgi stack membrane; Single-pass type II membrane protein. Note=Trans cisternae of Golgi stack.	Beta-1,4-galactosyltransferase 4	5	5	5
O60568	PLOD3	Multifunctional enzyme that catalyzes a series of essential post-translational modifications on Lys residues in procollagen (PubMed:11956192, PubMed:12475640, PubMed:18298658, PubMed:30089812, PubMed:18834968). Plays a redundant role in catalyzing the formation of hydroxylysine residues in -Xaa-Lys-Gly- sequences in collagens (PubMed:9582318, PubMed:9724729, PubMed:11956192, PubMed:12475640, PubM…	Rough endoplasmic reticulum {ECO:0000269|PubMed:10934207}. Endoplasmic reticulum lumen {ECO:0000269|PubMed:20470363}. Endoplasmic reticulum membrane {ECO:0000250|UniProtKB:Q9R0E1}; Peripheral membrane protein {ECO:0000250|UniProtKB:Q9R0E1}; Lumenal side {ECO:0000250|UniProtKB:Q9R0E1}. Secreted {ECO:0000269|PubMed:21465473}. Secreted, extracellular space {ECO:0000250|UniProtKB:Q9R0E1}. Note=The ma…	Procollagen-lysine,2-oxoglutarate 5-dioxygenase 3	5	5	7
O60664	PLIN3	Required for the transport of mannose 6-phosphate receptors (MPR) from endosomes to the trans-Golgi network. {ECO:0000269|PubMed:9590177}.	Cytoplasm {ECO:0000269|PubMed:15545278, ECO:0000269|PubMed:26357594, ECO:0000269|PubMed:9590177}. Endosome membrane {ECO:0000305}; Peripheral membrane protein {ECO:0000305}; Cytoplasmic side {ECO:0000305}. Lipid droplet {ECO:0000305}. Note=Membrane associated on endosomes. Detected in the envelope and the core of lipid bodies and in lipid sails. {ECO:0000305}.	Perilipin-3	3	2	2
O60704	TPST2	Catalyzes the O-sulfation of tyrosine residues within acidic motifs of polypeptides, using 3'-phosphoadenylyl sulfate (PAPS) as cosubstrate. {ECO:0000269|PubMed:9733778}.	Golgi apparatus membrane {ECO:0000269|PubMed:25660941}; Single-pass type II membrane protein {ECO:0000269|PubMed:25660941}.	Protein-tyrosine sulfotransferase 2	7	6	6
O60869	EDF1	Transcriptional coactivator stimulating NR5A1 and ligand-dependent NR1H3/LXRA and PPARG transcriptional activities. Enhances the DNA-binding activity of ATF1, ATF2, CREB1 and NR5A1. Regulates nitric oxid synthase activity probably by sequestering calmodulin in the cytoplasm. May function in endothelial cells differentiation, hormone-induced cardiomyocytes hypertrophy and lipid metabolism. {ECO:00…	Cytoplasm. Nucleus. Note=Also nuclear upon binding to NR5A1 and treatment of cells with TPA or forskolin.	Endothelial differentiation-related factor 1	1	2	1
O60888	CUTA	May form part of a complex of membrane proteins attached to acetylcholinesterase (AChE).	0	Protein CutA	2	2	2
O60911	CTSV	Cysteine protease. May have an important role in corneal physiology. {ECO:0000269|PubMed:10029531, ECO:0000269|PubMed:9727401}.	Lysosome {ECO:0000305}.	Cathepsin L2	7	5	7
O75063	FAM20B	Responsible for the 2-O-phosphorylation of xylose in the glycosaminoglycan-protein linkage region of proteoglycans thereby regulating the amount of mature GAG chains. Sulfated glycosaminoglycans (GAGs), including heparan sulfate and chondroitin sulfate, are synthesized on the so-called common GAG-protein linkage region (GlcUAbeta1-3Galbeta1-3Galbeta1-4Xylbeta1-O-Ser) of core proteins, which is fo…	Golgi apparatus membrane {ECO:0000269|PubMed:19473117}; Single-pass type II membrane protein {ECO:0000269|PubMed:19473117}.	Glycosaminoglycan xylosylkinase	7	6	7
O75078	ADAM11	Probable ligand for integrin in the brain. This is a non catalytic metalloprotease-like protein.	Membrane; Single-pass type I membrane protein.	Disintegrin and metalloproteinase domain-containing protein 11	2	2	2
O75179	ANKRD17	Could play pivotal roles in cell cycle and DNA regulation (PubMed:19150984). Involved in innate immune defense against viruse by positively regulating the viral dsRNA receptors DDX58 and IFIH1 signaling pathways (PubMed:22328336). Involves in NOD2- and NOD1-mediated responses to bacteria suggesting a role in innate antibacterial immune pathways too (PubMed:23711367). Target of enterovirus 71 whic…	Cytoplasm {ECO:0000269|PubMed:17276651, ECO:0000269|PubMed:22328336}. Nucleus {ECO:0000269|PubMed:17276651, ECO:0000269|PubMed:19150984, ECO:0000269|PubMed:22328336}. Note=Detected around the nucleolus. Localized on chromatin in a cell cycle-dependent manner. {ECO:0000269|PubMed:17276651, ECO:0000269|PubMed:19150984}.	Ankyrin repeat domain-containing protein 17	2	2	0
O75197	LRP5	Acts as a coreceptor with members of the frizzled family of seven-transmembrane spanning receptors to transduce signal by Wnt proteins (PubMed:11336703, PubMed:11448771, PubMed:15778503, PubMed:11719191, PubMed:15908424, PubMed:16252235). Activates the canonical Wnt signaling pathway that controls cell fate determination and self-renewal during embryonic development and adult tissue regeneration …	Membrane {ECO:0000250|UniProtKB:Q91VN0}; Single-pass type I membrane protein {ECO:0000250|UniProtKB:Q91VN0}. Endoplasmic reticulum {ECO:0000269|PubMed:25920554}. Note=Chaperoned to the plasma membrane by MESD. {ECO:0000250|UniProtKB:Q91VN0}.	Low-density lipoprotein receptor-related protein 5	2	2	2
O75326	SEMA7A	Plays an important role in integrin-mediated signaling and functions both in regulating cell migration and immune responses. Promotes formation of focal adhesion complexes, activation of the protein kinase PTK2/FAK1 and subsequent phosphorylation of MAPK1 and MAPK3. Promotes production of proinflammatory cytokines by monocytes and macrophages. Plays an important role in modulating inflammation an…	Cell membrane {ECO:0000269|PubMed:10201933, ECO:0000269|PubMed:17671519, ECO:0000269|PubMed:9712866}; Lipid-anchor, GPI-anchor {ECO:0000269|PubMed:10201933, ECO:0000269|PubMed:17671519, ECO:0000269|PubMed:9712866}; Extracellular side {ECO:0000269|PubMed:10201933, ECO:0000269|PubMed:17671519, ECO:0000269|PubMed:9712866}. Note=Detected in a punctate pattern on the cell membrane of basal and supra-b…	Semaphorin-7A	7	7	7
O75354	ENTPD6	Might support glycosylation reactions in the Golgi apparatus and, when released from cells, might catalyze the hydrolysis of extracellular nucleotides. Hydrolyzes preferentially nucleoside 5'-diphosphates, nucleoside 5'-triphosphates are hydrolyzed only to a minor extent, there is no hydrolysis of nucleoside 5'-monophosphates. The order of activity with different substrates is GDP > IDP >> UDP = …	Golgi apparatus membrane; Single-pass type II membrane protein. Secreted. Note=But also occurs in a soluble extracellular form.	Ectonucleoside triphosphate diphosphohydrolase 6	5	5	4
O75487	GPC4	Cell surface proteoglycan that bears heparan sulfate. May be involved in the development of kidney tubules and of the central nervous system (By similarity). {ECO:0000250}.	Cell membrane {ECO:0000250}; Lipid-anchor, GPI-anchor {ECO:0000250}; Extracellular side {ECO:0000250}.; Secreted glypican-4: Secreted, extracellular space {ECO:0000250}.	Glypican-4	9	9	7
O75534	CSDE1	RNA-binding protein. Required for internal initiation of translation of human rhinovirus RNA. May be involved in translationally coupled mRNA turnover. Implicated with other RNA-binding proteins in the cytoplasmic deadenylation/translational and decay interplay of the FOS mRNA mediated by the major coding-region determinant of instability (mCRD) domain. {ECO:0000269|PubMed:11051545, ECO:0000269|P…	Cytoplasm.	Cold shock domain-containing protein E1	3	3	2
O75581	LRP6	Component of the Wnt-Fzd-LRP5-LRP6 complex that triggers beta-catenin signaling through inducing aggregation of receptor-ligand complexes into ribosome-sized signalsomes. Cell-surface coreceptor of Wnt/beta-catenin signaling, which plays a pivotal role in bone formation. The Wnt-induced Fzd/LRP6 coreceptor complex recruits DVL1 polymers to the plasma membrane which, in turn, recruits the AXIN1/GS…	Cell membrane {ECO:0000269|PubMed:26387593}; Single-pass type I membrane protein. Endoplasmic reticulum {ECO:0000269|PubMed:26387593}. Membrane raft {ECO:0000269|PubMed:23987510}. Note=On Wnt signaling, undergoes a cycle of caveolin- or clathrin-mediated endocytosis and plasma membrane location. Released from the endoplasmic reticulum on palmitoylation. Mono-ubiquitination retains it in the endop…	Low-density lipoprotein receptor-related protein 6	10	9	9
O75718	CRTAP	Necessary for efficient 3-hydroxylation of fibrillar collagen prolyl residues. {ECO:0000269|PubMed:17055431}.	Secreted, extracellular space, extracellular matrix {ECO:0000250}.	Cartilage-associated protein	2	2	1
O75787	ATP6AP2	Functions as a renin and prorenin cellular receptor. May mediate renin-dependent cellular responses by activating ERK1 and ERK2. By increasing the catalytic efficiency of renin in AGT/angiotensinogen conversion to angiotensin I, it may also play a role in the renin-angiotensin system (RAS). {ECO:0000269|PubMed:12045255}.	Membrane {ECO:0000305}; Single-pass type I membrane protein {ECO:0000305}.	Renin receptor	6	6	6
O75794	CDC123	Required for S phase entry of the cell cycle. {ECO:0000250}.	Cytoplasm {ECO:0000250}.	Cell division cycle protein 123 homolog	3	3	3
O75822	EIF3J	Component of the eukaryotic translation initiation factor 3 (eIF-3) complex, which is required for several steps in the initiation of protein synthesis (PubMed:25849773, PubMed:27462815). The eIF-3 complex associates with the 40S ribosome and facilitates the recruitment of eIF-1, eIF-1A, eIF-2:GTP:methionyl-tRNAi and eIF-5 to form the 43S pre-initiation complex (43S PIC). The eIF-3 complex stimul…	Cytoplasm {ECO:0000255|HAMAP-Rule:MF_03009}.	Eukaryotic translation initiation factor 3 subunit J	2	2	0
O75882	ATRN	Involved in the initial immune cell clustering during inflammatory response and may regulate chemotactic activity of chemokines. May play a role in melanocortin signaling pathways that regulate energy homeostasis and hair color. Low-affinity receptor for agouti (By similarity). Has a critical role in normal myelination in the central nervous system (By similarity). {ECO:0000250, ECO:0000269|PubMe…	Isoform 1: Cell membrane {ECO:0000269|PubMed:7539799}; Single-pass type I membrane protein {ECO:0000269|PubMed:7539799}.; Isoform 2: Secreted {ECO:0000269|PubMed:7539799, ECO:0000269|PubMed:9736737}.; Isoform 3: Secreted {ECO:0000269|PubMed:7539799}.	Attractin	4	7	4
O75976	CPD	0	Cell membrane {ECO:0000250|UniProtKB:Q90240}; Single-pass type I membrane protein {ECO:0000255}.	Carboxypeptidase D	7	7	5
O76061	STC2	Has an anti-hypocalcemic action on calcium and phosphate homeostasis.	Secreted {ECO:0000305}.	Stanniocalcin-2	16	13	13
O94766	B3GAT3	Glycosaminoglycans biosynthesis (PubMed:25893793). Involved in forming the linkage tetrasaccharide present in heparan sulfate and chondroitin sulfate. Transfers a glucuronic acid moiety from the uridine diphosphate-glucuronic acid (UDP-GlcUA) to the common linkage region trisaccharide Gal-beta-1,3-Gal-beta-1,4-Xyl covalently bound to a Ser residue at the glycosaminylglycan attachment site of prot…	Golgi apparatus membrane {ECO:0000269|PubMed:21763480}; Single-pass type II membrane protein {ECO:0000269|PubMed:21763480}. Golgi apparatus, cis-Golgi network {ECO:0000269|PubMed:21763480, ECO:0000269|PubMed:25893793}.	Galactosylgalactosylxylosylprotein 3-beta-glucuronosyltransferase 3	3	3	2
O94813	SLIT2	Thought to act as molecular guidance cue in cellular migration, and function appears to be mediated by interaction with roundabout homolog receptors. During neural development involved in axonal navigation at the ventral midline of the neural tube and projection of axons to different regions. SLIT1 and SLIT2 seem to be essential for midline guidance in the forebrain by acting as repulsive signal …	Secreted {ECO:0000269|PubMed:10102268}. Note=The C-terminal cleavage protein is more diffusible than the larger N-terminal protein that is more tightly cell associated.	Slit homolog 2 protein	17	16	13
O94919	ENDOD1	May act as a DNase and a RNase. {ECO:0000305}.	Secreted {ECO:0000305}.	Endonuclease domain-containing 1 protein	2	2	1
O94923	GLCE	Converts D-glucuronic acid residues adjacent to N-sulfate sugar residues to L-iduronic acid residues, both in maturing heparan sulfate (HS) and heparin chains. This is important for further modifications that determine the specificity of interactions between these glycosaminoglycans and proteins. {ECO:0000269|PubMed:20118238}.	Golgi apparatus membrane {ECO:0000250}; Single-pass type II membrane protein {ECO:0000250}.	D-glucuronyl C5-epimerase	8	6	7
O94985	CLSTN1	Induces KLC1 association with vesicles and functions as a cargo in axonal anterograde transport. Complex formation with APBA2 and APP, stabilizes APP metabolism and enhances APBA2-mediated suppression of beta-APP40 secretion, due to the retardation of intracellular APP maturation. In complex with APBA2 and C99, a C-terminal APP fragment, abolishes C99 interaction with PSEN1 and thus APP C99 cleav…	Endoplasmic reticulum membrane {ECO:0000269|PubMed:17332754}; Single-pass type I membrane protein {ECO:0000269|PubMed:17332754}. Golgi apparatus membrane {ECO:0000269|PubMed:17332754}. Cell projection {ECO:0000269|PubMed:17332754}. Cell junction, synapse, postsynaptic cell membrane {ECO:0000250}; Single-pass type I membrane protein {ECO:0000250}. Nucleus {ECO:0000269|PubMed:17332754}. Note=Neurit…	Calsyntenin-1	74	67	62
O95025	SEMA3D	Induces the collapse and paralysis of neuronal growth cones. Could potentially act as repulsive cues toward specific neuronal populations. Binds to neuropilin (By similarity). {ECO:0000250}.	Secreted {ECO:0000250}.	Semaphorin-3D	8	7	6
O95185	UNC5C	Receptor for netrin required for axon guidance (By similarity). Mediates axon repulsion of neuronal growth cones in the developing nervous system upon ligand binding (By similarity). NTN1/Netrin-1 binding might cause dissociation of UNC5C from polymerized TUBB3 in microtubules and thereby lead to increased microtubule dynamics and axon repulsion (PubMed:28483977). Axon repulsion in growth cones m…	Cell membrane {ECO:0000269|PubMed:25419706}; Single-pass type I membrane protein {ECO:0000255}. Cell surface {ECO:0000269|PubMed:25419706}. Cell junction, synapse, synaptosome {ECO:0000250|UniProtKB:Q761X5}. Cell projection, axon {ECO:0000250|UniProtKB:O08747}. Cell projection, dendrite {ECO:0000250|UniProtKB:O08747}. Cell projection, growth cone {ECO:0000250|UniProtKB:O08747}. Cell projection, l…	Netrin receptor UNC5C	3	3	2
O95218	ZRANB2	Splice factor required for alternative splicing of TRA2B/SFRS10 transcripts. May interfere with constitutive 5'-splice site selection. {ECO:0000269|PubMed:11448987}.	Nucleus {ECO:0000269|PubMed:11448987}.	Zinc finger Ran-binding domain-containing protein 2	4	5	7
O95390	GDF11	Secreted signal that acts globally to specify positional identity along the anterior/posterior axis during development. May play critical roles in patterning both mesodermal and neural tissues and in establishing the skeletal pattern (By similarity). Signals through activin receptors type-2, ACVR2A and ACVR2B, and activin receptors type-1, ACVR1B, ACVR1C and TGFBR1 leading to the phosphorylation …	Secreted {ECO:0000305}.	Growth/differentiation factor 11	6	6	6
O95428	PAPLN	0	Secreted {ECO:0000305}.	Papilin	2	2	2
O95456	PSMG1	Chaperone protein which promotes assembly of the 20S proteasome as part of a heterodimer with PSMG2. The PSMG1-PSMG2 heterodimer binds to the PSMA5 and PSMA7 proteasome subunits, promotes assembly of the proteasome alpha subunits into the heteroheptameric alpha ring and prevents alpha ring dimerization. {ECO:0000269|PubMed:16251969, ECO:0000269|PubMed:17707236}.	Cytoplasm. Endoplasmic reticulum.	Proteasome assembly chaperone 1	2	2	2
O95467	GNAS	0	Cytoplasmic vesicle, secretory vesicle {ECO:0000250}. Secreted {ECO:0000250}. Note=Neuroendocrine secretory granules. {ECO:0000250}.	Neuroendocrine secretory protein 55	3	3	2
O95502	NPTXR	May be involved in mediating uptake of synaptic material during synapse remodeling or in mediating the synaptic clustering of AMPA glutamate receptors at a subset of excitatory synapses. {ECO:0000250}.	Membrane {ECO:0000305}; Single-pass type II membrane protein {ECO:0000305}.	Neuronal pentraxin receptor	7	7	5
O95631	NTN1	Netrins control guidance of CNS commissural axons and peripheral motor axons. Its association with either DCC or some UNC5 receptors will lead to axon attraction or repulsion, respectively. Binding to UNC5C might cause dissociation of UNC5C from polymerized TUBB3 in microtubules and thereby lead to increased microtubule dynamics and axon repulsion (PubMed:28483977). Involved in dorsal root gangli…	Secreted, extracellular space, extracellular matrix {ECO:0000250|UniProtKB:O09118}.	Netrin-1	2	2	2
O95707	POP4	Part of ribonuclease P, a protein complex that generates mature tRNA molecules by cleaving their 5'-ends. May function with RPP38 to coordinate the nucleolar targeting and/or assembly of RNase P.	Nucleus, nucleolus {ECO:0000269|PubMed:10352175}.	Ribonuclease P protein subunit p29	2	1	2
O95861	BPNT1	Converts adenosine 3'-phosphate 5'-phosphosulfate (PAPS) to adenosine 5'-phosphosulfate (APS) and 3'(2')-phosphoadenosine 5'- phosphate (PAP) to AMP. Has 1000-fold lower activity towards inositol 1,4-bisphosphate (Ins(1,4)P2) and inositol 1,3,4-trisphosphate (Ins(1,3,4)P3), but does not hydrolyze Ins(1)P, Ins(3,4)P2, Ins(1,3,4,5)P4 or InsP6. {ECO:0000269|PubMed:10224133}.	0	3'(2'),5'-bisphosphate nucleotidase 1	1	2	0
O95980	RECK	Functions together with ADGRA2 to enable brain endothelial cells to selectively respond to Wnt7 signals (WNT7A or WNT7B) (PubMed:28289266, PubMed:30026314). Plays a key role in Wnt7-specific responses: required for central nervous system (CNS) angiogenesis and blood-brain barrier regulation (By similarity). Acts as a Wnt7-specific coactivator of canonical Wnt signaling by decoding Wnt ligands: ac…	Cell membrane {ECO:0000269|PubMed:30026314, ECO:0000269|PubMed:9789069}; Lipid-anchor, GPI-anchor {ECO:0000269|PubMed:9789069}.	Reversion-inducing cysteine-rich protein with Kazal motifs	5	6	6
P00441	SOD1	Destroys radicals which are normally produced within the cells and which are toxic to biological systems.	Cytoplasm {ECO:0000269|PubMed:19741096}. Mitochondrion {ECO:0000269|PubMed:19741096}. Nucleus {ECO:0000269|PubMed:22496122}. Note=Predominantly cytoplasmic; the pathogenic variants ALS1 Arg-86 and Ala-94 gradually aggregates and accumulates in mitochondria. {ECO:0000269|PubMed:19741096}.	Superoxide dismutase [Cu-Zn]	3	3	3
P00736	C1R	C1r B chain is a serine protease that combines with C1q and C1s to form C1, the first component of the classical pathway of the complement system.	Secreted {ECO:0000269|PubMed:27745832}.	Complement C1r subcomponent	3	5	3
P00750	PLAT	Converts the abundant, but inactive, zymogen plasminogen to plasmin by hydrolyzing a single Arg-Val bond in plasminogen. By controlling plasmin-mediated proteolysis, it plays an important role in tissue remodeling and degradation, in cell migration and many other physiopathological events. Plays a direct role in facilitating neuronal migration.	Secreted, extracellular space.	Tissue-type plasminogen activator	13	14	16
P01033	TIMP1	Metalloproteinase inhibitor that functions by forming one to one complexes with target metalloproteinases, such as collagenases, and irreversibly inactivates them by binding to their catalytic zinc cofactor. Acts on MMP1, MMP2, MMP3, MMP7, MMP8, MMP9, MMP10, MMP11, MMP12, MMP13 and MMP16. Does not act on MMP14. Also functions as a growth factor that regulates cell differentiation, migration and c…	Secreted {ECO:0000269|PubMed:1730286, ECO:0000269|PubMed:24635319, ECO:0000269|PubMed:3010309, ECO:0000269|PubMed:3839290, ECO:0000269|PubMed:3903517, ECO:0000269|PubMed:8541540}.	Metalloproteinase inhibitor 1	12	12	12
P01130	LDLR	Binds LDL, the major cholesterol-carrying lipoprotein of plasma, and transports it into cells by endocytosis. In order to be internalized, the receptor-ligand complexes must first cluster into clathrin-coated pits. {ECO:0000269|PubMed:3005267, ECO:0000269|PubMed:6091915}.; (Microbial infection) Acts as a receptor for hepatitis C virus in hepatocytes, but not through a direct interaction with vira…	Cell membrane {ECO:0000269|PubMed:17461796, ECO:0000269|PubMed:19520913}; Single-pass type I membrane protein {ECO:0000250|UniProtKB:P01131}. Membrane, clathrin-coated pit {ECO:0000303|PubMed:6091915}. Golgi apparatus {ECO:0000269|PubMed:17461796}. Early endosome {ECO:0000269|PubMed:17461796}. Late endosome {ECO:0000269|PubMed:17461796}. Lysosome {ECO:0000269|PubMed:17461796}. Note=Rapidly endocy…	Low-density lipoprotein receptor	7	6	4
P01137	TGFB1	Transforming growth factor beta-1 proprotein: Precursor of the Latency-associated peptide (LAP) and Transforming growth factor beta-1 (TGF-beta-1) chains, which constitute the regulatory and active subunit of TGF-beta-1, respectively. {ECO:0000269|PubMed:29109152, ECO:0000303|PubMed:27252363}.; Latency-associated peptide: Required to maintain the Transforming growth factor beta-1 (TGF-beta-1) cha…	Latency-associated peptide: Secreted, extracellular space, extracellular matrix {ECO:0000269|PubMed:17827158}.; Transforming growth factor beta-1: Secreted {ECO:0000269|PubMed:17827158}.	Transforming growth factor beta-1	9	6	7
P01889	HLA-B	Involved in the presentation of foreign antigens to the immune system.	Membrane; Single-pass type I membrane protein.	HLA class I histocompatibility antigen, B-7 alpha chain	3	3	2
P02458	COL2A1	Type II collagen is specific for cartilaginous tissues. It is essential for the normal embryonic development of the skeleton, for linear growth and for the ability of cartilage to resist compressive forces.	Secreted, extracellular space, extracellular matrix {ECO:0000255|PROSITE-ProRule:PRU00793}.	Collagen alpha-1(II) chain	10	10	9
P02462	COL4A1	Type IV collagen is the major structural component of glomerular basement membranes (GBM), forming a 'chicken-wire' meshwork together with laminins, proteoglycans and entactin/nidogen. {ECO:0000250|UniProtKB:P02463}.; Arresten, comprising the C-terminal NC1 domain, inhibits angiogenesis and tumor formation. The C-terminal half is found to possess the anti-angiogenic activity. Specifically inhibit…	Secreted, extracellular space, extracellular matrix, basement membrane {ECO:0000250|UniProtKB:P02463}.	Collagen alpha-1(IV) chain	6	3	4
P02649	APOE	APOE is an apolipoprotein, a protein associating with lipid particles, that mainly functions in lipoprotein-mediated lipid transport between organs via the plasma and interstitial fluids (PubMed:6860692, PubMed:1911868, PubMed:14754908). APOE is a core component of plasma lipoproteins and is involved in their production, conversion and clearance (PubMed:6860692, PubMed:2762297, PubMed:1911868, Pu…	Secreted {ECO:0000269|PubMed:2498325}. Secreted, extracellular space {ECO:0000269|PubMed:8340399}. Secreted, extracellular space, extracellular matrix {ECO:0000269|PubMed:9488694}. Note=In the plasma, APOE is associated with chylomicrons, chylomicrons remnants, VLDL, LDL and HDL lipoproteins (PubMed:1911868, PubMed:8340399). Lipid poor oligomeric APOE is associated with the extracellular matrix i…	Apolipoprotein E	5	5	4
P02751	FN1	Fibronectins bind cell surfaces and various compounds including collagen, fibrin, heparin, DNA, and actin. Fibronectins are involved in cell adhesion, cell motility, opsonization, wound healing, and maintenance of cell shape. Involved in osteoblast compaction through the fibronectin fibrillogenesis cell-mediated matrix assembly process, essential for osteoblast mineralization. Participates in the…	Secreted, extracellular space, extracellular matrix {ECO:0000305|PubMed:29100092}.	Fibronectin	8	9	9
P02786	TFRC	Cellular uptake of iron occurs via receptor-mediated endocytosis of ligand-occupied transferrin receptor into specialized endosomes. Endosomal acidification leads to iron release. The apotransferrin-receptor complex is then recycled to the cell surface with a return to neutral pH and the concomitant loss of affinity of apotransferrin for its receptor. Transferrin receptor is necessary for develop…	Cell membrane {ECO:0000269|PubMed:17081065}; Single-pass type II membrane protein {ECO:0000269|PubMed:17081065}. Melanosome {ECO:0000269|PubMed:17081065}. Note=Identified by mass spectrometry in melanosome fractions from stage I to stage IV. {ECO:0000269|PubMed:17081065}.; Transferrin receptor protein 1, serum form: Secreted {ECO:0000269|PubMed:17081065}.	Transferrin receptor protein 1	15	17	13
P04083	ANXA1	Plays important roles in the innate immune response as effector of glucocorticoid-mediated responses and regulator of the inflammatory process. Has anti-inflammatory activity (PubMed:8425544). Plays a role in glucocorticoid-mediated down-regulation of the early phase of the inflammatory response (By similarity). Promotes resolution of inflammation and wound healing (PubMed:25664854). Functions at…	Nucleus {ECO:0000269|PubMed:10772777, ECO:0000269|PubMed:19625660}. Cytoplasm {ECO:0000269|PubMed:10772777, ECO:0000269|PubMed:17008549, ECO:0000269|PubMed:19625660}. Cell projection, cilium {ECO:0000250|UniProtKB:P46193}. Cell membrane {ECO:0000269|PubMed:10772777}. Membrane {ECO:0000269|PubMed:17008549, ECO:0000269|PubMed:2532504, ECO:0000269|PubMed:8557678}; Peripheral membrane protein {ECO:00…	Annexin A1	1	2	1
P04085	PDGFA	Growth factor that plays an essential role in the regulation of embryonic development, cell proliferation, cell migration, survival and chemotaxis. Potent mitogen for cells of mesenchymal origin. Required for normal lung alveolar septum formation during embryogenesis, normal development of the gastrointestinal tract, normal development of Leydig cells and spermatogenesis. Required for normal olig…	Secreted. Note=Released by platelets upon wounding.	Platelet-derived growth factor subunit A	3	3	3
P04439	HLA-A	Involved in the presentation of foreign antigens to the immune system.	Membrane; Single-pass type I membrane protein.	HLA class I histocompatibility antigen, A-3 alpha chain	5	5	5
P05026	ATP1B1	This is the non-catalytic component of the active enzyme, which catalyzes the hydrolysis of ATP coupled with the exchange of Na(+) and K(+) ions across the plasma membrane. The beta subunit regulates, through assembly of alpha/beta heterodimers, the number of sodium pumps transported to the plasma membrane. {ECO:0000269|PubMed:19694409}.; Involved in cell adhesion and establishing epithelial cell…	Cell membrane {ECO:0000255}; Single-pass type II membrane protein {ECO:0000255}. Cell membrane, sarcolemma {ECO:0000250|UniProtKB:P14094}. Note=Colocalizes with OBSCN at the intercalated disk and sarcolemma in cardiomyocytes. Localizes in long striations at the level of Z and M lines. {ECO:0000250|UniProtKB:P14094}.	Sodium/potassium-transporting ATPase subunit beta-1	2	2	2
P05067	APP	Functions as a cell surface receptor and performs physiological functions on the surface of neurons relevant to neurite growth, neuronal adhesion and axonogenesis. Interaction between APP molecules on neighboring cells promotes synaptogenesis (PubMed:25122912). Involved in cell mobility and transcription regulation through protein-protein interactions. Can promote transcription activation through…	Cell membrane {ECO:0000269|PubMed:10383380, ECO:0000269|PubMed:20580937, ECO:0000305|PubMed:25122912}; Single-pass type I membrane protein {ECO:0000269|PubMed:30630874, ECO:0000305|PubMed:10383380, ECO:0000305|PubMed:25122912}. Membrane {ECO:0000269|PubMed:2900137, ECO:0000305|PubMed:22584060}; Single-pass type I membrane protein {ECO:0000269|PubMed:2900137, ECO:0000269|PubMed:30630874, ECO:00003…	Amyloid beta A4 protein	19	17	21
P05156	CFI	Trypsin-like serine protease that plays an essential role in regulating the immune response by controlling all complement pathways. Inhibits these pathways by cleaving three peptide bonds in the alpha-chain of C3b and two bonds in the alpha-chain of C4b thereby inactivating these proteins (PubMed:7360115, PubMed:17320177). Essential cofactors for these reactions include factor H and C4BP in the f…	Secreted, extracellular space. Secreted {ECO:0000269|PubMed:6327681}.	Complement factor I	0	2	2
P05556	ITGB1	Integrins alpha-1/beta-1, alpha-2/beta-1, alpha-10/beta-1 and alpha-11/beta-1 are receptors for collagen. Integrins alpha-1/beta-1 and alpha-2/beta-2 recognize the proline-hydroxylated sequence G-F-P-G-E-R in collagen. Integrins alpha-2/beta-1, alpha-3/beta-1, alpha-4/beta-1, alpha-5/beta-1, alpha-8/beta-1, alpha-10/beta-1, alpha-11/beta-1 and alpha-V/beta-1 are receptors for fibronectin. Alpha-4…	Cell membrane {ECO:0000303|PubMed:10455171}; Single-pass type I membrane protein {ECO:0000255}. Cell projection, invadopodium membrane {ECO:0000269|PubMed:10455171}; Single-pass type I membrane protein {ECO:0000255}. Cell projection, ruffle membrane {ECO:0000303|PubMed:10455171}; Single-pass type I membrane protein {ECO:0000255}. Recycling endosome {ECO:0000269|PubMed:16256741}. Melanosome {ECO:0…	Integrin beta-1	4	4	5
P06280	GLA	0	Lysosome.	Alpha-galactosidase A	9	9	9
P06454	PTMA	Prothymosin alpha may mediate immune function by conferring resistance to certain opportunistic infections.	Nucleus.	Prothymosin alpha	4	3	2
P06748	NPM1	Involved in diverse cellular processes such as ribosome biogenesis, centrosome duplication, protein chaperoning, histone assembly, cell proliferation, and regulation of tumor suppressors p53/TP53 and ARF. Binds ribosome presumably to drive ribosome nuclear export. Associated with nucleolar ribonucleoprotein structures and bind single-stranded nucleic acids. Acts as a chaperonin for the core histo…	Nucleus, nucleolus {ECO:0000269|PubMed:19208757, ECO:0000269|PubMed:22528486, ECO:0000269|PubMed:25818168, ECO:0000269|PubMed:25956029}. Nucleus, nucleoplasm {ECO:0000269|PubMed:25818168}. Cytoplasm, cytoskeleton, microtubule organizing center, centrosome {ECO:0000269|PubMed:14654843}. Note=Generally nucleolar, but is translocated to the nucleoplasm in case of serum starvation or treatment with a…	Nucleophosmin	8	10	8
P06858	LPL	Key enzyme in triglyceride metabolism. Catalyzes the hydrolysis of triglycerides from circulating chylomicrons and very low density lipoproteins (VLDL), and thereby plays an important role in lipid clearance from the blood stream, lipid utilization and storage (PubMed:8675619, PubMed:11342582, PubMed:27578112). Mediates margination of triglyceride-rich lipoprotein particles in capillaries (PubMed…	Cell membrane {ECO:0000250|UniProtKB:P11151}; Peripheral membrane protein {ECO:0000250|UniProtKB:P11151}; Extracellular side {ECO:0000250|UniProtKB:P11151}. Secreted {ECO:0000269|PubMed:11342582, ECO:0000269|PubMed:11893776, ECO:0000269|PubMed:12641539, ECO:0000269|PubMed:1371284, ECO:0000269|PubMed:2340307, ECO:0000269|PubMed:27578112, ECO:0000269|PubMed:30559189}. Secreted, extracellular space,…	Lipoprotein lipase	3	4	3
P06865	HEXA	Responsible for the degradation of GM2 gangliosides, and a variety of other molecules containing terminal N-acetyl hexosamines, in the brain and other tissues. The form B is active against certain oligosaccharides. The form S has no measurable activity.	Lysosome.	Beta-hexosaminidase subunit alpha	6	6	6
P07093	SERPINE2	Serine protease inhibitor with activity toward thrombin, trypsin, and urokinase. Promotes neurite extension by inhibiting thrombin. Binds heparin.	Secreted, extracellular space.	Glia-derived nexin	3	3	2
P07225	PROS1	Anticoagulant plasma protein; it is a cofactor to activated protein C in the degradation of coagulation factors Va and VIIIa. It helps to prevent coagulation and stimulating fibrinolysis.	Secreted.	Vitamin K-dependent protein S	11	11	9
P07237	P4HB	This multifunctional protein catalyzes the formation, breakage and rearrangement of disulfide bonds. At the cell surface, seems to act as a reductase that cleaves disulfide bonds of proteins attached to the cell. May therefore cause structural modifications of exofacial proteins. Inside the cell, seems to form/rearrange disulfide bonds of nascent proteins. At high concentrations, functions as a c…	Endoplasmic reticulum {ECO:0000269|PubMed:23475612}. Endoplasmic reticulum lumen {ECO:0000269|PubMed:10636893, ECO:0000269|PubMed:23475612}. Melanosome {ECO:0000269|PubMed:12643545, ECO:0000269|PubMed:17081065}. Cell membrane {ECO:0000269|PubMed:21670307}; Peripheral membrane protein {ECO:0000305}. Note=Highly abundant. In some cell types, seems to be also secreted or associated with the plasma m…	Protein disulfide-isomerase	21	22	21
P07339	CTSD	Acid protease active in intracellular protein breakdown. Plays a role in APP processing following cleavage and activation by ADAM30 which leads to APP degradation (PubMed:27333034). Involved in the pathogenesis of several diseases such as breast cancer and possibly Alzheimer disease. {ECO:0000269|PubMed:27333034}.	Lysosome. Melanosome. Secreted, extracellular space. Note=Identified by mass spectrometry in melanosome fractions from stage I to stage IV. In aortic samples, detected as an extracellular protein loosely bound to the matrix (PubMed:20551380). {ECO:0000269|PubMed:20551380}.	Cathepsin D	10	9	8
P07602	PSAP	Saposin-A and saposin-C stimulate the hydrolysis of glucosylceramide by beta-glucosylceramidase (EC 3.2.1.45) and galactosylceramide by beta-galactosylceramidase (EC 3.2.1.46). Saposin-C apparently acts by combining with the enzyme and acidic lipid to form an activated complex, rather than by solubilizing the substrate.; Saposin-B stimulates the hydrolysis of galacto-cerebroside sulfate by arylsu…	Lysosome {ECO:0000269|PubMed:14657016, ECO:0000269|PubMed:21835174, ECO:0000269|PubMed:22431521}.; Prosaposin: Secreted {ECO:0000250|UniProtKB:Q61207}. Note=Secreted as a fully glycosylated 70 kDa protein composed of complex glycans. {ECO:0000250|UniProtKB:Q61207}.	Prosaposin	33	31	33
P07686	HEXB	Responsible for the degradation of GM2 gangliosides, and a variety of other molecules containing terminal N-acetyl hexosamines, in the brain and other tissues.	Lysosome.	Beta-hexosaminidase subunit beta	4	3	2
P07711	CTSL	Important for the overall degradation of proteins in lysosomes.	Lysosome.	Cathepsin L1	7	5	7
P07737	PFN1	Binds to actin and affects the structure of the cytoskeleton. At high concentrations, profilin prevents the polymerization of actin, whereas it enhances it at low concentrations. By binding to PIP2, it inhibits the formation of IP3 and DG. Inhibits androgen receptor (AR) and HTT aggregation and binding of G-actin is essential for its inhibition of AR. {ECO:0000269|PubMed:18573880}.	Cytoplasm, cytoskeleton.	Profilin-1	2	2	2
P07858	CTSB	Thiol protease which is believed to participate in intracellular degradation and turnover of proteins (PubMed:12220505). Cleaves matrix extracellular phosphoglycoprotein MEPE (PubMed:12220505). Has also been implicated in tumor invasion and metastasis (PubMed:3972105). {ECO:0000269|PubMed:12220505, ECO:0000269|PubMed:3972105}.	Lysosome {ECO:0000269|PubMed:16733801}. Melanosome {ECO:0000269|PubMed:17081065}. Secreted, extracellular space {ECO:0000250|UniProtKB:A1E295}. Note=Identified by mass spectrometry in melanosome fractions from stage I to stage IV. {ECO:0000269|PubMed:17081065}.	Cathepsin B	9	8	8
P07900	HSP90AA1	Molecular chaperone that promotes the maturation, structural maintenance and proper regulation of specific target proteins involved for instance in cell cycle control and signal transduction. Undergoes a functional cycle that is linked to its ATPase activity which is essential for its chaperone activity. This cycle probably induces conformational changes in the client proteins, thereby causing th…	Nucleus {ECO:0000250|UniProtKB:P07901}. Cytoplasm {ECO:0000250|UniProtKB:P07901}. Melanosome {ECO:0000269|PubMed:17081065}. Cell membrane {ECO:0000269|PubMed:11276205}. Note=Identified by mass spectrometry in melanosome fractions from stage I to stage IV.	Heat shock protein HSP 90-alpha	2	2	2
P07942	LAMB1	Binding to cells via a high affinity receptor, laminin is thought to mediate the attachment, migration and organization of cells into tissues during embryonic development by interacting with other extracellular matrix components. Involved in the organization of the laminar architecture of cerebral cortex. It is probably required for the integrity of the basement membrane/glia limitans that serves…	Secreted, extracellular space, extracellular matrix, basement membrane. Note=Major component.	Laminin subunit beta-1	116	117	102
P08174	CD55	This protein recognizes C4b and C3b fragments that condense with cell-surface hydroxyl or amino groups when nascent C4b and C3b are locally generated during C4 and c3 activation. Interaction of daf with cell-associated C4b and C3b polypeptides interferes with their ability to catalyze the conversion of C2 and factor B to enzymatically active C2a and Bb and thereby prevents the formation of C4b2a …	Isoform 1: Cell membrane; Single-pass type I membrane protein.; Isoform 2: Cell membrane; Lipid-anchor, GPI-anchor.; Isoform 3: Secreted {ECO:0000269|PubMed:16503113}.; Isoform 4: Secreted {ECO:0000269|PubMed:16503113}.; Isoform 5: Secreted {ECO:0000269|PubMed:16503113}.; Isoform 6: Cell membrane {ECO:0000305|PubMed:16503113}; Lipid-anchor, GPI-anchor {ECO:0000305|PubMed:16503113}.; Isoform 7: Ce…	Complement decay-accelerating factor	6	6	4
P08195	SLC3A2	Required for the function of light chain amino-acid transporters. Involved in sodium-independent, high-affinity transport of large neutral amino acids such as phenylalanine, tyrosine, leucine, arginine and tryptophan. Involved in guiding and targeting of LAT1 and LAT2 to the plasma membrane. When associated with SLC7A6 or SLC7A7 acts as an arginine/glutamine exchanger, following an antiport mecha…	Apical cell membrane; Single-pass type II membrane protein. Melanosome. Note=Identified by mass spectrometry in melanosome fractions from stage I to stage IV. Localized to the plasma membrane when associated with SLC7A5 or SLC7A8. Localized to the placental apical membrane. Located selectively at cell-cell adhesion sites (By similarity). Colocalized with SLC7A8/LAT2 at the basolateral membrane of…	4F2 cell-surface antigen heavy chain	11	7	10
P08238	HSP90AB1	Molecular chaperone that promotes the maturation, structural maintenance and proper regulation of specific target proteins involved for instance in cell cycle control and signal transduction. Undergoes a functional cycle that is linked to its ATPase activity. This cycle probably induces conformational changes in the client proteins, thereby causing their activation. Interacts dynamically with var…	Cytoplasm {ECO:0000269|PubMed:16580629, ECO:0000269|PubMed:18239673, ECO:0000269|PubMed:24880080, ECO:0000269|PubMed:9482106}. Melanosome {ECO:0000269|PubMed:17081065}. Nucleus {ECO:0000269|PubMed:18239673}. Secreted {ECO:0000269|PubMed:20599762}. Cell membrane {ECO:0000269|PubMed:20599762}. Note=Identified by mass spectrometry in melanosome fractions from stage I to stage IV (PubMed:17081065). T…	Heat shock protein HSP 90-beta	2	2	2
P08253	MMP2	Ubiquitinous metalloproteinase that is involved in diverse functions such as remodeling of the vasculature, angiogenesis, tissue repair, tumor invasion, inflammation, and atherosclerotic plaque rupture. As well as degrading extracellular matrix proteins, can also act on several nonmatrix proteins such as big endothelial 1 and beta-type CGRP promoting vasoconstriction. Also cleaves KISS at a Gly-|…	Isoform 1: Secreted, extracellular space, extracellular matrix {ECO:0000305|PubMed:2834383}. Membrane. Nucleus. Note=Colocalizes with integrin alphaV/beta3 at the membrane surface in angiogenic blood vessels and melanomas. Found in mitochondria, along microfibrils, and in nuclei of cardiomyocytes.; Isoform 2: Cytoplasm. Mitochondrion.	72 kDa type IV collagenase	12	10	9
P08572	COL4A2	Type IV collagen is the major structural component of glomerular basement membranes (GBM), forming a 'chicken-wire' meshwork together with laminins, proteoglycans and entactin/nidogen.; Canstatin, a cleavage product corresponding to the collagen alpha 2(IV) NC1 domain, possesses both anti-angiogenic and anti-tumor cell activity. It inhibits proliferation and migration of endothelial cells, reduce…	Secreted, extracellular space, extracellular matrix, basement membrane.	Collagen alpha-2(IV) chain	11	12	10
P08581	MET	Receptor tyrosine kinase that transduces signals from the extracellular matrix into the cytoplasm by binding to hepatocyte growth factor/HGF ligand. Regulates many physiological processes including proliferation, scattering, morphogenesis and survival. Ligand binding at the cell surface induces autophosphorylation of MET on its intracellular domain that provides docking sites for downstream signa…	Membrane; Single-pass type I membrane protein.; Isoform 3: Secreted.	Hepatocyte growth factor receptor	14	14	13
P08582	MFI2	Involved in iron cellular uptake. Seems to be internalized and then recycled back to the cell membrane. Binds a single atom of iron per subunit. Could also bind zinc. {ECO:0000269|PubMed:7556058}.	Isoform 1: Cell membrane; Lipid-anchor, GPI-anchor.	Melanotransferrin	3	2	2
P08670	VIM	Vimentins are class-III intermediate filaments found in various non-epithelial cells, especially mesenchymal cells. Vimentin is attached to the nucleus, endoplasmic reticulum, and mitochondria, either laterally or terminally. {ECO:0000269|PubMed:21746880}.; Involved with LARP6 in the stabilization of type I collagen mRNAs for CO1A1 and CO1A2. {ECO:0000269|PubMed:21746880}.	Cytoplasm {ECO:0000269|PubMed:21465480, ECO:0000269|PubMed:29496907}. Cytoplasm, cytoskeleton {ECO:0000269|PubMed:29496907}. Nucleus matrix {ECO:0000250|UniProtKB:P31000}.	Vimentin	1	2	2
P08887	IL6R	Part of the receptor for interleukin 6. Binds to IL6 with low affinity, but does not transduce a signal. Signal activation necessitate an association with IL6ST. Activation may lead to the regulation of the immune response, acute-phase reactions and hematopoiesis.; Low concentration of a soluble form of IL6 receptor acts as an agonist of IL6 activity.	Isoform 1: Basolateral cell membrane; Single-pass type I membrane protein.; Isoform 2: Secreted.	Interleukin-6 receptor subunit alpha	2	2	2
P09603	CSF1	Cytokine that plays an essential role in the regulation of survival, proliferation and differentiation of hematopoietic precursor cells, especially mononuclear phagocytes, such as macrophages and monocytes. Promotes the release of proinflammatory chemokines, and thereby plays an important role in innate immunity and in inflammatory processes. Plays an important role in the regulation of osteoclas…	Cell membrane {ECO:0000269|PubMed:1531650, ECO:0000269|PubMed:3264877}; Single-pass type I membrane protein {ECO:0000269|PubMed:1531650, ECO:0000269|PubMed:3264877}.; Processed macrophage colony-stimulating factor 1: Secreted, extracellular space.	Macrophage colony-stimulating factor 1	1	2	2
P09651	HNRNPA1	Involved in the packaging of pre-mRNA into hnRNP particles, transport of poly(A) mRNA from the nucleus to the cytoplasm and may modulate splice site selection (PubMed:17371836). May bind to specific miRNA hairpins (PubMed:28431233). {ECO:0000269|PubMed:17371836, ECO:0000269|PubMed:28431233}.; (Microbial infection) May play a role in HCV RNA replication. {ECO:0000269|PubMed:17229681}.	Nucleus {ECO:0000269|PubMed:17289661, ECO:0000269|PubMed:27694260}. Cytoplasm {ECO:0000269|PubMed:17289661}. Note=Localized in cytoplasmic mRNP granules containing untranslated mRNAs. Shuttles continuously between the nucleus and the cytoplasm along with mRNA. Component of ribonucleosomes (PubMed:17289661). {ECO:0000269|PubMed:17289661, ECO:0000269|PubMed:27694260}.; Cytoplasm {ECO:0000269|PubMed…	Heterogeneous nuclear ribonucleoprotein A1	3	3	3
P09958	FURIN	Ubiquitous endoprotease within constitutive secretory pathways capable of cleavage at the RX(K/R)R consensus motif (PubMed:11799113, PubMed:1629222, PubMed:1713771, PubMed:2251280, PubMed:24666235, PubMed:25974265, PubMed:7592877, PubMed:7690548, PubMed:9130696). Mediates processing of TGFB1, an essential step in TGF-beta-1 activation (PubMed:7737999). {ECO:0000269|PubMed:11799113, ECO:0000269|Pu…	Golgi apparatus, trans-Golgi network membrane {ECO:0000269|PubMed:11331585, ECO:0000269|PubMed:11799113, ECO:0000269|PubMed:8846780, ECO:0000269|PubMed:9130696, ECO:0000269|PubMed:9412467}; Single-pass type I membrane protein {ECO:0000305}. Cell membrane {ECO:0000269|PubMed:11799113, ECO:0000269|PubMed:9130696, ECO:0000269|PubMed:9412467}; Single-pass type I membrane protein {ECO:0000305}. Secret…	Furin	2	2	1
P0DMV9	HSPA1B	Molecular chaperone implicated in a wide variety of cellular processes, including protection of the proteome from stress, folding and transport of newly synthesized polypeptides, activation of proteolysis of misfolded proteins and the formation and dissociation of protein complexes. Plays a pivotal role in the protein quality control system, ensuring the correct folding of proteins, the re-foldin…	Cytoplasm {ECO:0000269|PubMed:17289661}. Cytoplasm, cytoskeleton, microtubule organizing center, centrosome {ECO:0000269|PubMed:27137183}. Note=Localized in cytoplasmic mRNP granules containing untranslated mRNAs.	Heat shock 70 kDa protein 1B	3	3	2
P10253	GAA	Essential for the degradation of glycogen in lysosomes (PubMed:1856189, PubMed:7717400, PubMed:14695532, PubMed:18429042). Has highest activity on alpha-1,4-linked glycosidic linkages, but can also hydrolyze alpha-1,6-linked glucans (PubMed:29061980). {ECO:0000269|PubMed:14695532, ECO:0000269|PubMed:18429042, ECO:0000269|PubMed:1856189, ECO:0000269|PubMed:29061980, ECO:0000269|PubMed:7717400}.	Lysosome {ECO:0000269|PubMed:17897319}. Lysosome membrane {ECO:0000269|PubMed:17897319}.	Lysosomal alpha-glucosidase	5	3	4
P10321	HLA-C	Involved in the presentation of foreign antigens to the immune system.	Membrane; Single-pass type I membrane protein.	HLA class I histocompatibility antigen, Cw-7 alpha chain	4	5	6
P10586	PTPRF	Possible cell adhesion receptor. It possesses an intrinsic protein tyrosine phosphatase activity (PTPase) and dephosphorylates EPHA2 regulating its activity.; The first PTPase domain has enzymatic activity, while the second one seems to affect the substrate specificity of the first one.	Membrane; Single-pass type I membrane protein.	Receptor-type tyrosine-protein phosphatase F	14	13	13
P10636	MAPT	Promotes microtubule assembly and stability, and might be involved in the establishment and maintenance of neuronal polarity. The C-terminus binds axonal microtubules while the N-terminus binds neural plasma membrane components, suggesting that tau functions as a linker protein between both. Axonal polarity is predetermined by TAU/MAPT localization (in the neuronal cell) in the domain of the cell…	Cytoplasm, cytosol {ECO:0000269|PubMed:10747907}. Cell membrane {ECO:0000269|PubMed:10747907}; Peripheral membrane protein {ECO:0000269|PubMed:10747907}; Cytoplasmic side {ECO:0000269|PubMed:10747907}. Cytoplasm, cytoskeleton {ECO:0000269|PubMed:10747907}. Cell projection, axon {ECO:0000269|PubMed:10747907}. Cytoplasm {ECO:0000269|PubMed:23666762}. Cell projection, dendrite {ECO:0000269|PubMed:23…	Microtubule-associated protein tau	2	1	0
P10645	CHGA	Pancreastatin: Strongly inhibits glucose induced insulin release from the pancreas.; Catestatin: Inhibits catecholamine release from chromaffin cells and noradrenergic neurons by acting as a non-competitive nicotinic cholinergic antagonist (PubMed:15326220). Displays antibacterial activity against Gram-positive bacteria S.aureus and M.luteus, and Gram-negative bacteria E.coli and P.aeruginosa (Pu…	Cytoplasmic vesicle, secretory vesicle lumen {ECO:0000250}. Cytoplasmic vesicle, secretory vesicle membrane {ECO:0000250}. Secreted. Note=Associated with the secretory granule membrane through direct interaction to SCG3 that in turn binds to cholesterol-enriched lipid rafts in intragranular conditions. {ECO:0000250}.; Serpinin: Secreted {ECO:0000250|UniProtKB:P26339}. Cytoplasmic vesicle, secreto…	Chromogranin-A	4	4	3
P10646	TFPI	Inhibits factor X (X(a)) directly and, in a Xa-dependent way, inhibits VIIa/tissue factor activity, presumably by forming a quaternary Xa/LACI/VIIa/TF complex. It possesses an antithrombotic action and also the ability to associate with lipoproteins in plasma.	Isoform Alpha: Secreted.; Isoform Beta: Microsome membrane {ECO:0000269|PubMed:22144186}; Lipid-anchor, GPI-anchor {ECO:0000269|PubMed:22144186}.	Tissue factor pathway inhibitor	7	5	6
P10909	CLU	Isoform 1 functions as extracellular chaperone that prevents aggregation of nonnative proteins. Prevents stress-induced aggregation of blood plasma proteins. Inhibits formation of amyloid fibrils by APP, APOC2, B2M, CALCA, CSN3, SNCA and aggregation-prone LYZ variants (in vitro). Does not require ATP. Maintains partially unfolded proteins in a state appropriate for subsequent refolding by other c…	Isoform 1: Secreted. Note=Can retrotranslocate from the secretory compartments to the cytosol upon cellular stress.; Nucleus. Cytoplasm. Mitochondrion membrane; Peripheral membrane protein; Cytoplasmic side. Cytoplasm, cytosol. Microsome. Endoplasmic reticulum. Cytoplasmic vesicle, secretory vesicle, chromaffin granule {ECO:0000250}. Note=Isoforms lacking the N-terminal signal sequence have been …	Clusterin	31	30	24
P11021	HSPA5	Endoplasmic reticulum chaperone that plays a key role in protein folding and quality control in the endoplasmic reticulum lumen (PubMed:2294010, PubMed:23769672, PubMed:23990668, PubMed:28332555). Involved in the correct folding of proteins and degradation of misfolded proteins via its interaction with DNAJC10/ERdj5, probably to facilitate the release of DNAJC10/ERdj5 from its substrate (By simil…	Endoplasmic reticulum lumen {ECO:0000269|PubMed:21080038, ECO:0000269|PubMed:21289099, ECO:0000269|PubMed:23990668, ECO:0000269|PubMed:29497057}. Melanosome {ECO:0000269|PubMed:12643545}. Cytoplasm {ECO:0000250|UniProtKB:P20029}. Note=Identified by mass spectrometry in melanosome fractions from stage I to stage IV. {ECO:0000269|PubMed:12643545}.	78 kDa glucose-regulated protein	33	31	33
P11047	LAMC1	Binding to cells via a high affinity receptor, laminin is thought to mediate the attachment, migration and organization of cells into tissues during embryonic development by interacting with other extracellular matrix components.	Secreted, extracellular space, extracellular matrix, basement membrane.	Laminin subunit gamma-1	68	72	70
P11362	FGFR1	Tyrosine-protein kinase that acts as cell-surface receptor for fibroblast growth factors and plays an essential role in the regulation of embryonic development, cell proliferation, differentiation and migration. Required for normal mesoderm patterning and correct axial organization during embryonic development, normal skeletogenesis and normal development of the gonadotropin-releasing hormone (Gn…	Cell membrane; Single-pass type I membrane protein. Nucleus. Cytoplasm, cytosol. Cytoplasmic vesicle. Note=After ligand binding, both receptor and ligand are rapidly internalized. Can translocate to the nucleus after internalization, or by translocation from the endoplasmic reticulum or Golgi apparatus to the cytosol, and from there to the nucleus.	Fibroblast growth factor receptor 1	4	4	3
P11717	IGF2R	Transport of phosphorylated lysosomal enzymes from the Golgi complex and the cell surface to lysosomes. Lysosomal enzymes bearing phosphomannosyl residues bind specifically to mannose-6-phosphate receptors in the Golgi apparatus and the resulting receptor-ligand complex is transported to an acidic prelyosomal compartment where the low pH mediates the dissociation of the complex. This receptor als…	Lysosome membrane {ECO:0000269|PubMed:10900005}; Single-pass type I membrane protein {ECO:0000269|PubMed:10900005}. Note=Colocalized with DPP4 in internalized cytoplasmic vesicles adjacent to the cell surface.	Cation-independent mannose-6-phosphate receptor	23	23	20
P12081	HARS	Cytoplasmic histidine--tRNA ligase (Probable). Plays a role in axon guidance. {ECO:0000269|PubMed:26072516, ECO:0000305}.	Cytoplasm.	Histidine--tRNA ligase, cytoplasmic	3	3	3
P12109	COL6A1	Collagen VI acts as a cell-binding protein.	Secreted, extracellular space, extracellular matrix {ECO:0000250}.	Collagen alpha-1(VI) chain	43	42	42
P12110	COL6A2	Collagen VI acts as a cell-binding protein.	Secreted, extracellular space, extracellular matrix {ECO:0000269|PubMed:8305732}. Membrane {ECO:0000269|PubMed:8305732}; Peripheral membrane protein {ECO:0000269|PubMed:8305732}. Note=Recruited on membranes by CSPG4.	Collagen alpha-2(VI) chain	2	2	2
P12821	ACE	Converts angiotensin I to angiotensin II by release of the terminal His-Leu, this results in an increase of the vasoconstrictor activity of angiotensin. Also able to inactivate bradykinin, a potent vasodilator. Has also a glycosidase activity which releases GPI-anchored proteins from the membrane by cleaving the mannose linkage in the GPI moiety.	Angiotensin-converting enzyme, soluble form: Secreted.; Cell membrane; Single-pass type I membrane protein. Cytoplasm {ECO:0000250}. Note=Detected in both cell membrane and cytoplasm in neurons. {ECO:0000250}.	Angiotensin-converting enzyme	2	1	1
P12830	CDH1	Cadherins are calcium-dependent cell adhesion proteins (PubMed:11976333). They preferentially interact with themselves in a homophilic manner in connecting cells; cadherins may thus contribute to the sorting of heterogeneous cell types. CDH1 is involved in mechanisms regulating cell-cell adhesions, mobility and proliferation of epithelial cells (PubMed:11976333). Has a potent invasive suppressor …	Cell junction {ECO:0000269|PubMed:28169360}. Cell membrane {ECO:0000269|PubMed:19403558, ECO:0000269|PubMed:28301459}; Single-pass type I membrane protein. Endosome. Golgi apparatus, trans-Golgi network. Note=Colocalizes with DLGAP5 at sites of cell-cell contact in intestinal epithelial cells. Anchored to actin microfilaments through association with alpha-, beta- and gamma-catenin. Sequential pr…	Cadherin-1	2	2	2
P13010	XRCC5	Single-stranded DNA-dependent ATP-dependent helicase. Has a role in chromosome translocation. The DNA helicase II complex binds preferentially to fork-like ends of double-stranded DNA in a cell cycle-dependent manner. It works in the 3'-5' direction. Binding to DNA may be mediated by XRCC6. Involved in DNA non-homologous end joining (NHEJ) required for double-strand break repair and V(D)J recombi…	Nucleus {ECO:0000269|PubMed:22442688}. Nucleus, nucleolus {ECO:0000269|PubMed:22002106}. Chromosome {ECO:0000269|PubMed:22442688}.	X-ray repair cross-complementing protein 5	2	0	1
P13284	IFI30	Lysosomal thiol reductase that can reduce protein disulfide bonds. May facilitate the complete unfolding of proteins destined for lysosomal degradation. Plays an important role in antigen processing. Facilitates the generation of MHC class II-restricted epitodes from disulfide bond-containing antigen by the endocytic reduction of disulfide bonds (By similarity). Facilitates also MHC class I-restr…	Secreted {ECO:0000269|PubMed:10639150, ECO:0000269|PubMed:3136170}. Lysosome {ECO:0000269|PubMed:10639150, ECO:0000269|PubMed:3136170}.	Gamma-interferon-inducible lysosomal thiol reductase	0	0	2
P13497	BMP1	Cleaves the C-terminal propeptides of procollagen I, II and III. Induces cartilage and bone formation. May participate in dorsoventral patterning during early development by cleaving chordin (CHRD). Responsible for the proteolytic activation of lysyl oxidase LOX.	Golgi apparatus, trans-Golgi network {ECO:0000269|PubMed:12637569}. Secreted, extracellular space, extracellular matrix {ECO:0000269|PubMed:12637569}. Note=Co-localizes with POSTN in the Golgi. {ECO:0000250}.	Bone morphogenetic protein 1	2	3	3
P13591	NCAM1	This protein is a cell adhesion molecule involved in neuron-neuron adhesion, neurite fasciculation, outgrowth of neurites, etc.; (Microbial infection) Acts as a receptor for rabies virus. {ECO:0000269|PubMed:9696812}.	Isoform 1: Cell membrane; Single-pass type I membrane protein.; Isoform 2: Cell membrane; Single-pass type I membrane protein.; Isoform 3: Cell membrane; Lipid-anchor, GPI-anchor.; Isoform 4: Cell membrane {ECO:0000305}; Lipid-anchor, GPI-anchor {ECO:0000305}.; Isoform 5: Secreted.; Isoform 6: Secreted {ECO:0000305}.	Neural cell adhesion molecule 1	7	7	6
P13611	VCAN	May play a role in intercellular signaling and in connecting cells with the extracellular matrix. May take part in the regulation of cell motility, growth and differentiation. Binds hyaluronic acid.	Secreted, extracellular space, extracellular matrix.	Versican core protein	20	17	18
P13612	ITGA4	Integrins alpha-4/beta-1 (VLA-4) and alpha-4/beta-7 are receptors for fibronectin. They recognize one or more domains within the alternatively spliced CS-1 and CS-5 regions of fibronectin. They are also receptors for VCAM1. Integrin alpha-4/beta-1 recognizes the sequence Q-I-D-S in VCAM1. Integrin alpha-4/beta-7 is also a receptor for MADCAM1. It recognizes the sequence L-D-T in MADCAM1. On activ…	Membrane; Single-pass type I membrane protein.	Integrin alpha-4	3	3	3
P13639	EEF2	Catalyzes the GTP-dependent ribosomal translocation step during translation elongation. During this step, the ribosome changes from the pre-translocational (PRE) to the post-translocational (POST) state as the newly formed A-site-bound peptidyl-tRNA and P-site-bound deacylated tRNA move to the P and E sites, respectively. Catalyzes the coordinated movement of the two tRNA molecules, the mRNA and …	Cytoplasm {ECO:0000269|PubMed:25064856}. Nucleus {ECO:0000269|PubMed:24648518}. Note=Phosphorylation by CSK promotes cleavage and SUMOylation-dependent nuclear translocation of the C-terminal cleavage product. {ECO:0000269|PubMed:24648518}.	Elongation factor 2	2	2	2
P13667	PDIA4	0	Endoplasmic reticulum lumen {ECO:0000269|PubMed:12643545}. Melanosome {ECO:0000269|PubMed:17081065}. Note=Identified by mass spectrometry in melanosome fractions from stage I to stage IV (PubMed:17081065). {ECO:0000269|PubMed:17081065}.	Protein disulfide-isomerase A4	18	22	20
P14314	PRKCSH	Regulatory subunit of glucosidase II that cleaves sequentially the 2 innermost alpha-1,3-linked glucose residues from the Glc(2)Man(9)GlcNAc(2) oligosaccharide precursor of immature glycoproteins (PubMed:10929008). Required for efficient PKD1/Polycystin-1 biogenesis and trafficking to the plasma membrane of the primary cilia (By similarity). {ECO:0000250|UniProtKB:O08795, ECO:0000269|PubMed:10929…	Endoplasmic reticulum {ECO:0000255|PROSITE-ProRule:PRU10138, ECO:0000305|PubMed:10929008}.	Glucosidase 2 subunit beta	5	6	6
P14543	NID1	Sulfated glycoprotein widely distributed in basement membranes and tightly associated with laminin. Also binds to collagen IV and perlecan. It probably has a role in cell-extracellular matrix interactions.	Secreted, extracellular space, extracellular matrix, basement membrane.	Nidogen-1	31	33	31
P14625	HSP90B1	Molecular chaperone that functions in the processing and transport of secreted proteins. When associated with CNPY3, required for proper folding of Toll-like receptors (By similarity). Functions in endoplasmic reticulum associated degradation (ERAD). Has ATPase activity. {ECO:0000250, ECO:0000269|PubMed:18264092}.	Endoplasmic reticulum lumen. Melanosome. Note=Identified by mass spectrometry in melanosome fractions from stage I to stage IV.	Endoplasmin	23	22	21
P15151	PVR	Mediates NK cell adhesion and triggers NK cell effector functions. Binds two different NK cell receptors: CD96 and CD226. These interactions accumulates at the cell-cell contact site, leading to the formation of a mature immunological synapse between NK cell and target cell. This may trigger adhesion and secretion of lytic granules and IFN-gamma and activate cytoxicity of activated NK cells. May …	Isoform Alpha: Cell membrane; Single-pass type I membrane protein.; Isoform Delta: Cell membrane; Single-pass type I membrane protein.; Isoform Beta: Secreted.; Isoform Gamma: Secreted.	Poliovirus receptor	4	4	4
P15291	B4GALT1	The Golgi complex form catalyzes the production of lactose in the lactating mammary gland and could also be responsible for the synthesis of complex-type N-linked oligosaccharides in many glycoproteins as well as the carbohydrate moieties of glycolipids.; The cell surface form functions as a recognition molecule during a variety of cell to cell and cell to matrix interactions, as those occurring …	Isoform Long: Golgi apparatus, Golgi stack membrane {ECO:0000269|PubMed:1714903, ECO:0000269|PubMed:20378551}; Single-pass type II membrane protein. Cell membrane {ECO:0000269|PubMed:1714903}; Single-pass type II membrane protein. Cell surface {ECO:0000269|PubMed:1714903}. Cell projection, filopodium {ECO:0000250|UniProtKB:P15535}. Note=Found in trans cisternae of Golgi but is mainly localized at…	Beta-1,4-galactosyltransferase 1	2	2	2
P15311	EZR	Probably involved in connections of major cytoskeletal structures to the plasma membrane. In epithelial cells, required for the formation of microvilli and membrane ruffles on the apical pole. Along with PLEKHG6, required for normal macropinocytosis. {ECO:0000269|PubMed:17881735, ECO:0000269|PubMed:18270268, ECO:0000269|PubMed:19111582}.	Apical cell membrane {ECO:0000269|PubMed:18046454}; Peripheral membrane protein {ECO:0000269|PubMed:18046454}; Cytoplasmic side {ECO:0000269|PubMed:18046454}. Cell projection {ECO:0000269|PubMed:18046454}. Cell projection, microvillus membrane {ECO:0000269|PubMed:18046454}; Peripheral membrane protein {ECO:0000269|PubMed:18046454}; Cytoplasmic side {ECO:0000269|PubMed:18046454}. Cell projection, …	Ezrin	4	3	2
P15529	CD46	Acts as a cofactor for complement factor I, a serine protease which protects autologous cells against complement-mediated injury by cleaving C3b and C4b deposited on host tissue. May be involved in the fusion of the spermatozoa with the oocyte during fertilization. Also acts as a costimulatory factor for T-cells which induces the differentiation of CD4+ into T-regulatory 1 cells. T-regulatory 1 c…	Cytoplasmic vesicle, secretory vesicle, acrosome inner membrane {ECO:0000269|PubMed:12112588, ECO:0000269|PubMed:14597734, ECO:0000269|PubMed:15307194}; Single-pass type I membrane protein {ECO:0000269|PubMed:12112588, ECO:0000269|PubMed:14597734, ECO:0000269|PubMed:15307194}. Note=Inner acrosomal membrane of spermatozoa. Internalized upon binding of Measles virus, Herpesvirus 6 or Neisseria gono…	Membrane cofactor protein	5	4	3
P15586	GNS	0	Lysosome.	N-acetylglucosamine-6-sulfatase	3	3	3
P15880	RPS2	0	0	40S ribosomal protein S2	3	3	2
P15907	ST6GAL1	Transfers sialic acid from CMP-sialic acid to galactose-containing acceptor substrates. {ECO:0000269|PubMed:21081508, ECO:0000269|PubMed:23999306}.	Golgi apparatus, Golgi stack membrane {ECO:0000269|PubMed:20378551}; Single-pass type II membrane protein {ECO:0000305}. Secreted. Note=Membrane-bound form in trans cisternae of Golgi. Secreted into the body fluid.	Beta-galactoside alpha-2,6-sialyltransferase 1	4	5	6
P16035	TIMP2	Complexes with metalloproteinases (such as collagenases) and irreversibly inactivates them by binding to their catalytic zinc cofactor. Known to act on MMP-1, MMP-2, MMP-3, MMP-7, MMP-8, MMP-9, MMP-10, MMP-13, MMP-14, MMP-15, MMP-16 and MMP-19. {ECO:0000269|PubMed:11710594, ECO:0000269|PubMed:2554304, ECO:0000269|PubMed:2793861}.	Secreted.	Metalloproteinase inhibitor 2	18	17	12
P16278	GLB1	Isoform 1: Cleaves beta-linked terminal galactosyl residues from gangliosides, glycoproteins, and glycosaminoglycans. {ECO:0000269|PubMed:15714521, ECO:0000269|PubMed:19472408, ECO:0000269|PubMed:2511208, ECO:0000269|PubMed:25936995, ECO:0000269|PubMed:8200356}.; Isoform 2: Has no beta-galactosidase catalytic activity, but plays functional roles in the formation of extracellular elastic fibers (e…	Isoform 1: Lysosome {ECO:0000269|PubMed:2511208, ECO:0000269|PubMed:3084261}.; Isoform 2: Cytoplasm, perinuclear region {ECO:0000269|PubMed:2511208}. Note=Localized to the perinuclear area of the cytoplasm but not to lysosomes. {ECO:0000269|PubMed:2511208}.	Beta-galactosidase	2	2	2
P16422	EPCAM	May act as a physical homophilic interaction molecule between intestinal epithelial cells (IECs) and intraepithelial lymphocytes (IELs) at the mucosal epithelium for providing immunological barrier as a first line of defense against mucosal infection. Plays a role in embryonic stem cells proliferation and differentiation. Up-regulates the expression of FABP5, MYC and cyclins A and E. {ECO:0000269…	Lateral cell membrane {ECO:0000269|PubMed:15195135, ECO:0000269|PubMed:16054130, ECO:0000269|PubMed:19785009}; Single-pass type I membrane protein {ECO:0000269|PubMed:16054130}. Cell junction, tight junction {ECO:0000269|PubMed:16054130}. Note=Colocalizes with CLDN7 at the lateral cell membrane and tight junction. {ECO:0000269|PubMed:16054130}.	Epithelial cell adhesion molecule	7	9	6
P16870	CPE	Sorting receptor that directs prohormones to the regulated secretory pathway. Acts also as a prohormone processing enzyme in neuro/endocrine cells, removing dibasic residues from the C-terminal end of peptide hormone precursors after initial endoprotease cleavage. {ECO:0000250|UniProtKB:Q00493}.	Isoform 1: Cytoplasmic vesicle, secretory vesicle {ECO:0000250|UniProtKB:Q00493}. Cytoplasmic vesicle, secretory vesicle membrane {ECO:0000250|UniProtKB:P15087}; Peripheral membrane protein {ECO:0000250|UniProtKB:P15087}. Secreted {ECO:0000250|UniProtKB:P15087}. Note=Associated with the secretory granule membrane through direct binding to lipid rafts in intragranular conditions. {ECO:0000250|UniP…	Carboxypeptidase E	16	14	14
P16949	STMN1	Involved in the regulation of the microtubule (MT) filament system by destabilizing microtubules. Prevents assembly and promotes disassembly of microtubules. Phosphorylation at Ser-16 may be required for axon formation during neurogenesis. Involved in the control of the learned and innate fear (By similarity). {ECO:0000250}.	Cytoplasm, cytoskeleton.	Stathmin	10	16	12
P17096	HMGA1	HMG-I/Y bind preferentially to the minor groove of A+T rich regions in double-stranded DNA. It is suggested that these proteins could function in nucleosome phasing and in the 3'-end processing of mRNA transcripts. They are also involved in the transcription regulation of genes containing, or in close proximity to A+T-rich regions.	Nucleus. Chromosome.	High mobility group protein HMG-I/HMG-Y	1	1	2
P17900	GM2A	The large binding pocket can accommodate several single chain phospholipids and fatty acids, GM2A also exhibits some calcium-independent phospholipase activity (By similarity). Binds gangliosides and stimulates ganglioside GM2 degradation. It stimulates only the breakdown of ganglioside GM2 and glycolipid GA2 by beta-hexosaminidase A. It extracts single GM2 molecules from membranes and presents t…	Lysosome.	Ganglioside GM2 activator	2	3	2
P18065	IGFBP2	Inhibits IGF-mediated growth and developmental rates. IGF-binding proteins prolong the half-life of the IGFs and have been shown to either inhibit or stimulate the growth promoting effects of the IGFs on cell culture. They alter the interaction of IGFs with their cell surface receptors. {ECO:0000269|PubMed:19081843}.	Secreted.	Insulin-like growth factor-binding protein 2	13	13	11
P19021	PAM	Bifunctional enzyme that catalyzes the post-translational modification of inactive peptidylglycine precursors to the corresponding bioactive alpha-amidated peptides, a terminal modification in biosynthesis of many neural and endocrine peptides (PubMed:12699694). Alpha-amidation involves two sequential reactions, both of which are catalyzed by separate catalytic domains of the enzyme. The first st…	Cytoplasmic vesicle, secretory vesicle membrane {ECO:0000250|UniProtKB:P10731}; Single-pass membrane protein {ECO:0000250|UniProtKB:P10731}. Note=Secretory granules. {ECO:0000250|UniProtKB:P10731}.; Isoform 1: Membrane; Single-pass type I membrane protein.; Isoform 2: Membrane; Single-pass type I membrane protein.; Isoform 3: Secreted. Note=Secreted from secretory granules.; Isoform 4: Secreted. …	Peptidyl-glycine alpha-amidating monooxygenase	18	20	18
P19022	CDH2	Calcium-dependent cell adhesion protein; preferentially mediates homotypic cell-cell adhesion by dimerization with a CDH2 chain from another cell. Cadherins may thus contribute to the sorting of heterogeneous cell types. Acts as a regulator of neural stem cells quiescence by mediating anchorage of neural stem cells to ependymocytes in the adult subependymal zone: upon cleavage by MMP24, CDH2-medi…	Cell membrane {ECO:0000250|UniProtKB:P15116}; Single-pass type I membrane protein {ECO:0000255}. Cell membrane, sarcolemma {ECO:0000250|UniProtKB:P15116}. Cell junction {ECO:0000269|PubMed:28169360}. Cell surface {ECO:0000250|UniProtKB:P15116}. Note=Colocalizes with TMEM65 at the intercalated disk in cardiomyocytes. Colocalizes with OBSCN at the intercalated disk and at sarcolemma in cardiomyocyt…	Cadherin-2	31	31	31
P19338	NCL	Nucleolin is the major nucleolar protein of growing eukaryotic cells. It is found associated with intranucleolar chromatin and pre-ribosomal particles. It induces chromatin decondensation by binding to histone H1. It is thought to play a role in pre-rRNA transcription and ribosome assembly. May play a role in the process of transcriptional elongation. Binds RNA oligonucleotides with 5'-UUAGGG-3' …	Nucleus, nucleolus. Cytoplasm. Note=Localized in cytoplasmic mRNP granules containing untranslated mRNAs.	Nucleolin	15	16	14
P19883	FST	Binds directly to activin and functions as an activin antagonist. Specific inhibitor of the biosynthesis and secretion of pituitary follicle stimulating hormone (FSH).	Secreted.	Follistatin	2	2	3
P20023	CR2	Receptor for complement C3, for the Epstein-Barr virus on human B-cells and T-cells and for HNRNPU (PubMed:7753047). Participates in B lymphocytes activation (PubMed:7753047). {ECO:0000269|PubMed:7753047}.; (Microbial infection) Acts as a receptor for Epstein-Barr virus. {ECO:0000269|PubMed:2460635}.	Cell membrane {ECO:0000269|PubMed:1383329, ECO:0000269|PubMed:1702139}; Single-pass type I membrane protein.	Complement receptor type 2	7	8	5
P20827	EFNA1	Cell surface GPI-bound ligand for Eph receptors, a family of receptor tyrosine kinases which are crucial for migration, repulsion and adhesion during neuronal, vascular and epithelial development. Binds promiscuously Eph receptors residing on adjacent cells, leading to contact-dependent bidirectional signaling into neighboring cells. Plays an important role in angiogenesis and tumor neovasculariz…	Cell membrane {ECO:0000269|PubMed:18794797}; Lipid-anchor, GPI-anchor {ECO:0000269|PubMed:18794797}.; Ephrin-A1, secreted form: Secreted {ECO:0000269|PubMed:18794797}.	Ephrin-A1	2	2	2
P20908	COL5A1	Type V collagen is a member of group I collagen (fibrillar forming collagen). It is a minor connective tissue component of nearly ubiquitous distribution. Type V collagen binds to DNA, heparan sulfate, thrombospondin, heparin, and insulin.	Secreted, extracellular space, extracellular matrix {ECO:0000255|PROSITE-ProRule:PRU00793}.	Collagen alpha-1(V) chain	9	7	9
P20962	PTMS	Parathymosin may mediate immune function by blocking the effect of prothymosin alpha which confers resistance to certain opportunistic infections.	0	Parathymosin	2	2	4
P21333	FLNA	Promotes orthogonal branching of actin filaments and links actin filaments to membrane glycoproteins. Anchors various transmembrane proteins to the actin cytoskeleton and serves as a scaffold for a wide range of cytoplasmic signaling proteins. Interaction with FLNA may allow neuroblast migration from the ventricular zone into the cortical plate. Tethers cell surface-localized furin, modulates its…	Cytoplasm, cell cortex. Cytoplasm, cytoskeleton.	Filamin-A	2	2	1
P21741	MDK	Developmentally regulated, secreted growth factor homologous to pleiotrophin (PTN), which has heparin binding activity. Binds anaplastic lymphoma kinase (ALK) which induces ALK activation and subsequent phosphorylation of the insulin receptor substrate (IRS1), followed by the activation of mitogen-activated protein kinase (MAPK) and PI3-kinase, and the induction of cell proliferation. Involved in…	Secreted.	Midkine	8	8	8
P21802	FGFR2	Tyrosine-protein kinase that acts as cell-surface receptor for fibroblast growth factors and plays an essential role in the regulation of cell proliferation, differentiation, migration and apoptosis, and in the regulation of embryonic development. Required for normal embryonic patterning, trophoblast function, limb bud development, lung morphogenesis, osteogenesis and skin development. Plays an e…	Cell membrane; Single-pass type I membrane protein. Golgi apparatus. Cytoplasmic vesicle. Note=Detected on osteoblast plasma membrane lipid rafts. After ligand binding, the activated receptor is rapidly internalized and degraded.; Isoform 1: Cell membrane; Single-pass type I membrane protein. Note=After ligand binding, the activated receptor is rapidly internalized and degraded.; Isoform 3: Cell …	Fibroblast growth factor receptor 2	2	2	2
P22004	BMP6	Induces cartilage and bone formation.	Secreted {ECO:0000250}.	Bone morphogenetic protein 6	3	1	5
P22061	PCMT1	Catalyzes the methyl esterification of L-isoaspartyl and D-aspartyl residues in peptides and proteins that result from spontaneous decomposition of normal L-aspartyl and L-asparaginyl residues. It plays a role in the repair and/or degradation of damaged proteins. Acts on EIF4EBP2, microtubule-associated protein 2, calreticulin, clathrin light chains a and b, Ubiquitin carboxyl-terminal hydrolase …	Cytoplasm.	Protein-L-isoaspartate(D-aspartate) O-methyltransferase	5	6	3
P22234	PAICS	0	0	Multifunctional protein ADE2	9	8	5
P23142	FBLN1	Incorporated into fibronectin-containing matrix fibers. May play a role in cell adhesion and migration along protein fibers within the extracellular matrix (ECM). Could be important for certain developmental processes and contribute to the supramolecular organization of ECM architecture, in particular to those of basement membranes. Has been implicated in a role in cellular transformation and tum…	Secreted, extracellular space, extracellular matrix.	Fibulin-1	13	13	13
P23284	PPIB	PPIase that catalyzes the cis-trans isomerization of proline imidic peptide bonds in oligopeptides and may therefore assist protein folding. {ECO:0000269|PubMed:20676357}.	Endoplasmic reticulum lumen {ECO:0000269|PubMed:1530944}. Melanosome {ECO:0000269|PubMed:17081065}. Note=Identified by mass spectrometry in melanosome fractions from stage I to stage IV (PubMed:17081065). {ECO:0000269|PubMed:17081065}.	Peptidyl-prolyl cis-trans isomerase B	20	20	20
P23352	KAL1	Has a dual branch-promoting and guidance activity, which may play an important role in the patterning of mitral and tufted cell collaterals to the olfactory cortex (By similarity). Chemoattractant for fetal olfactory epithelial cells. {ECO:0000250, ECO:0000269|PubMed:19696444}.	Cell membrane {ECO:0000269|PubMed:8842728}; Peripheral membrane protein {ECO:0000269|PubMed:8842728}. Secreted {ECO:0000269|PubMed:8842728}. Note=Proteolytic cleavage may release it from the cell surface into the extracellular space.	Anosmin-1	4	5	5
P23468	PTPRD	Can bidirectionally induce pre- and post-synaptic differentiation of neurons by mediating interaction with IL1RAP and IL1RAPL1 trans-synaptically. Involved in pre-synaptic differentiation through interaction with SLITRK2. {ECO:0000250|UniProtKB:Q64487}.	Membrane; Single-pass type I membrane protein.	Receptor-type tyrosine-protein phosphatase delta	2	2	2
P23470	PTPRG	Possesses tyrosine phosphatase activity. {ECO:0000269|PubMed:19167335}.	Membrane {ECO:0000305}; Single-pass type I membrane protein {ECO:0000305}.	Receptor-type tyrosine-protein phosphatase gamma	11	10	10
P23526	AHCY	Adenosylhomocysteine is a competitive inhibitor of S-adenosyl-L-methionine-dependent methyl transferase reactions; therefore adenosylhomocysteinase may play a key role in the control of methylations via regulation of the intracellular concentration of adenosylhomocysteine. {ECO:0000269|PubMed:12590576}.	Cytoplasm {ECO:0000269|PubMed:17081065}. Melanosome {ECO:0000269|PubMed:17081065}. Note=Identified by mass spectrometry in melanosome fractions from stage I to stage IV.	Adenosylhomocysteinase	2	2	2
P23528	CFL1	Binds to F-actin and exhibits pH-sensitive F-actin depolymerizing activity. Regulates actin cytoskeleton dynamics. Important for normal progress through mitosis and normal cytokinesis. Plays a role in the regulation of cell morphology and cytoskeletal organization. Required for the up-regulation of atypical chemokine receptor ACKR2 from endosomal compartment to cell membrane, increasing its effic…	Nucleus matrix {ECO:0000269|PubMed:15580268}. Cytoplasm, cytoskeleton {ECO:0000269|PubMed:15580268}. Cell projection, ruffle membrane {ECO:0000269|PubMed:15580268}; Peripheral membrane protein {ECO:0000269|PubMed:15580268}; Cytoplasmic side {ECO:0000269|PubMed:15580268}. Cell projection, lamellipodium membrane {ECO:0000269|PubMed:15580268}; Peripheral membrane protein {ECO:0000269|PubMed:15580268…	Cofilin-1	1	2	2
P23582	NPPC	Hormone which plays a role in endochondral ossification through regulation of cartilaginous growth plate chondrocytes proliferation and differentiation. May also be vasoactive and natriuretic. Specifically binds and stimulates the cGMP production of the NPR2 receptor. Binds the clearance receptor NPR3 (By similarity). {ECO:0000250, ECO:0000269|PubMed:1672777}.	Secreted.	C-type natriuretic peptide	2	2	2
P23588	EIF4B	Required for the binding of mRNA to ribosomes. Functions in close association with EIF4-F and EIF4-A. Binds near the 5'-terminal cap of mRNA in presence of EIF-4F and ATP. Promotes the ATPase activity and the ATP-dependent RNA unwinding activity of both EIF4-A and EIF4-F.	0	Eukaryotic translation initiation factor 4B	3	6	3
P24534	EEF1B2	EF-1-beta and EF-1-delta stimulate the exchange of GDP bound to EF-1-alpha to GTP.	0	Elongation factor 1-beta	2	3	4
P24593	IGFBP5	IGF-binding proteins prolong the half-life of the IGFs and have been shown to either inhibit or stimulate the growth promoting effects of the IGFs on cell culture. They alter the interaction of IGFs with their cell surface receptors.	Secreted.	Insulin-like growth factor-binding protein 5	6	5	4
P24821	TNC	Extracellular matrix protein implicated in guidance of migrating neurons as well as axons during development, synaptic plasticity as well as neuronal regeneration. Promotes neurite outgrowth from cortical neurons grown on a monolayer of astrocytes. Ligand for integrins alpha-8/beta-1, alpha-9/beta-1, alpha-V/beta-3 and alpha-V/beta-6. In tumors, stimulates angiogenesis by elongation, migration an…	Secreted, extracellular space, extracellular matrix.	Tenascin	23	24	21
P25391	LAMA1	Binding to cells via a high affinity receptor, laminin is thought to mediate the attachment, migration and organization of cells into tissues during embryonic development by interacting with other extracellular matrix components.	Secreted, extracellular space, extracellular matrix, basement membrane. Note=Major component.	Laminin subunit alpha-1	27	28	20
P26640	VARS	0	0	Valine--tRNA ligase	2	2	2
P27694	RPA1	As part of the heterotrimeric replication protein A complex (RPA/RP-A), binds and stabilizes single-stranded DNA intermediates, that form during DNA replication or upon DNA stress. It prevents their reannealing and in parallel, recruits and activates different proteins and complexes involved in DNA metabolism (PubMed:27723720, PubMed:27723717). Thereby, it plays an essential role both in DNA repl…	Nucleus {ECO:0000269|PubMed:17959650}. Nucleus, PML body {ECO:0000269|PubMed:17959650}. Note=Enriched in PML bodies in cells displaying alternative lengthening of their telomeres. {ECO:0000269|PubMed:17959650}.	Replication protein A 70 kDa DNA-binding subunit	4	4	4
P27797	CALR	Calcium-binding chaperone that promotes folding, oligomeric assembly and quality control in the endoplasmic reticulum (ER) via the calreticulin/calnexin cycle. This lectin interacts transiently with almost all of the monoglucosylated glycoproteins that are synthesized in the ER. Interacts with the DNA-binding domain of NR3C1 and mediates its nuclear export. Involved in maternal gene expression re…	Endoplasmic reticulum lumen {ECO:0000269|PubMed:10358038, ECO:0000269|PubMed:11149926}. Cytoplasm, cytosol {ECO:0000269|PubMed:11149926}. Secreted, extracellular space, extracellular matrix {ECO:0000305}. Cell surface {ECO:0000269|PubMed:10358038}. Sarcoplasmic reticulum lumen {ECO:0000250|UniProtKB:P28491}. Note=Also found in cell surface (T cells), cytosol and extracellular matrix (PubMed:10358…	Calreticulin	14	13	13
P27816	MAP4	Non-neuronal microtubule-associated protein. Promotes microtubule assembly. {ECO:0000269|PubMed:10791892}.	Cytoplasm, cytoskeleton.	Microtubule-associated protein 4	9	9	6
P27824	CANX	Calcium-binding protein that interacts with newly synthesized glycoproteins in the endoplasmic reticulum. It may act in assisting protein assembly and/or in the retention within the ER of unassembled protein subunits. It seems to play a major role in the quality control apparatus of the ER by the retention of incorrectly folded proteins. Associated with partial T-cell antigen receptor complexes t…	Endoplasmic reticulum membrane {ECO:0000269|PubMed:22314232}; Single-pass type I membrane protein {ECO:0000255}. Endoplasmic reticulum {ECO:0000269|PubMed:22314232}. Melanosome {ECO:0000269|PubMed:12643545, ECO:0000269|PubMed:17081065}. Note=Identified by mass spectrometry in melanosome fractions from stage I to stage IV (PubMed:12643545, PubMed:17081065). The palmitoylated form preferentially lo…	Calnexin	6	3	5
P28799	GRN	Secreted proteins that act as key regulator of lysosomal function and as a growth factor involved in inflammation, wound healing and cell proliferation (PubMed:28541286, PubMed:28073925, PubMed:18378771, PubMed:28453791, PubMed:12526812). Functions as regulator of proteins trafficking to lysosome and activity of lysosomal enzymes (PubMed:28453791, PubMed:28541286). Facilitates also the acidificat…	Secreted {ECO:0000269|PubMed:21092856, ECO:0000269|PubMed:26370502}. Lysosome {ECO:0000269|PubMed:21092856, ECO:0000269|PubMed:26370502, ECO:0000269|PubMed:28073925, ECO:0000269|PubMed:28541286, ECO:0000269|PubMed:28743268}. Note=Endocytosed by SORT1 and delivred to lysosomes (PubMed:21092856, PubMed:28073925). Targeted to lysosome by PSAP via M6PR and LRP1, in both biosynthetic and endocytic pat…	Granulins	3	1	3
P29122	PCSK6	Serine endoprotease that processes various proproteins by cleavage at paired basic amino acids, recognizing the RXXX[KR]R consensus motif. Likely functions in the constitutive secretory pathway, with unique restricted distribution in both neuroendocrine and non-neuroendocrine tissues.	Isoform PACE4A-I: Secreted.; Isoform PACE4A-II: Secreted.; Isoform PACE4C: Endoplasmic reticulum. Note=Not secreted, remains probably in zymogen form in endoplasmic reticulum.; Isoform PACE4CS: Endoplasmic reticulum. Note=Not secreted, remains probably in zymogen form in endoplasmic reticulum.; Isoform PACE4E-I: Endomembrane system; Peripheral membrane protein. Note=Retained intracellularly proba…	Proprotein convertase subtilisin/kexin type 6	4	2	1
P30040	ERP29	Does not seem to be a disulfide isomerase. Plays an important role in the processing of secretory proteins within the endoplasmic reticulum (ER), possibly by participating in the folding of proteins in the ER.	Endoplasmic reticulum lumen. Melanosome. Note=Identified by mass spectrometry in melanosome fractions from stage I to stage IV.	Endoplasmic reticulum resident protein 29	3	4	3
P30041	PRDX6	Thiol-specific peroxidase that catalyzes the reduction of hydrogen peroxide and organic hydroperoxides to water and alcohols, respectively. Can reduce H(2)O(2) and short chain organic, fatty acid, and phospholipid hydroperoxides. Also has phospholipase activity, and can therefore either reduce the oxidized sn-2 fatty acyl grup of phospholipids (peroxidase activity) or hydrolyze the sn-2 ester bon…	Cytoplasm {ECO:0000269|PubMed:16186110, ECO:0000269|PubMed:19188445, ECO:0000269|PubMed:9497358}. Lysosome {ECO:0000250|UniProtKB:O35244}. Note=Also found in lung secretory organelles (lamellar bodies). {ECO:0000250|UniProtKB:O35244}.	Peroxiredoxin-6	2	2	1
P30101	PDIA3	0	Endoplasmic reticulum {ECO:0000269|PubMed:23826168}. Endoplasmic reticulum lumen {ECO:0000250}. Melanosome {ECO:0000269|PubMed:12643545, ECO:0000269|PubMed:17081065}. Note=Identified by mass spectrometry in melanosome fractions from stage I to stage IV (PubMed:12643545). {ECO:0000269|PubMed:12643545}.	Protein disulfide-isomerase A3	18	17	17
P30419	NMT1	Adds a myristoyl group to the N-terminal glycine residue of certain cellular and viral proteins. {ECO:0000269|PubMed:25255805, ECO:0000269|PubMed:9353336, ECO:0000269|PubMed:9506952}.	Cytoplasm {ECO:0000269|PubMed:9353336, ECO:0000269|PubMed:9506952}. Cytoplasm, cytosol {ECO:0000269|PubMed:9353336}. Membrane {ECO:0000269|PubMed:9506952}; Peripheral membrane protein {ECO:0000269|PubMed:9506952}. Note=Copurifies with ribosomes. {ECO:0000269|PubMed:9353336}.	Glycylpeptide N-tetradecanoyltransferase 1	2	2	2
P32004	L1CAM	Neural cell adhesion molecule involved in the dynamics of cell adhesion and in the generation of transmembrane signals at tyrosine kinase receptors. During brain development, critical in multiple processes, including neuronal migration, axonal growth and fasciculation, and synaptogenesis. In the mature brain, plays a role in the dynamics of neuronal structure and function, including synaptic plas…	Cell membrane {ECO:0000269|PubMed:12514225, ECO:0000269|PubMed:20621658, ECO:0000269|PubMed:22973895, ECO:0000269|PubMed:26891472}; Single-pass type I membrane protein {ECO:0000250|UniProtKB:Q05695}. Cell projection, growth cone {ECO:0000250|UniProtKB:Q05695}. Cell projection, axon {ECO:0000269|PubMed:20621658}. Cell projection, dendrite. Note=Colocalized with SHTN1 in close apposition with actin…	Neural cell adhesion molecule L1	3	3	3
P32019	INPP5B	Hydrolyzes phosphatidylinositol 4,5-bisphosphate (PtIns(4,5)P2) and the signaling molecule phosphatidylinositol 1,4,5-trisphosphate (PtIns(1,4,5)P3), and thereby modulates cellular signaling events. {ECO:0000269|PubMed:7721860}.	Cytoplasm, cytosol {ECO:0000269|PubMed:7721860}. Endoplasmic reticulum-Golgi intermediate compartment {ECO:0000269|PubMed:17956944}. Early endosome membrane {ECO:0000269|PubMed:17956944}. Membrane {ECO:0000269|PubMed:7721860}; Peripheral membrane protein {ECO:0000305|PubMed:7721860}; Cytoplasmic side {ECO:0000305|PubMed:7721860}. Cytoplasmic vesicle, phagosome membrane {ECO:0000250|UniProtKB:Q8K3…	Type II inositol 1,4,5-trisphosphate 5-phosphatase	2	2	1
P33908	MAN1A1	Involved in the maturation of Asn-linked oligosaccharides. Progressively trim alpha-1,2-linked mannose residues from Man(9)GlcNAc(2) to produce Man(5)GlcNAc(2).	Golgi apparatus membrane; Single-pass type II membrane protein.	Mannosyl-oligosaccharide 1,2-alpha-mannosidase IA	7	7	5
P35052	GPC1	Cell surface proteoglycan that bears heparan sulfate. Binds, via the heparan sulfate side chains, alpha-4 (V) collagen and participates in Schwann cell myelination (By similarity). May act as a catalyst in increasing the rate of conversion of prion protein PRPN(C) to PRNP(Sc) via associating (via the heparan sulfate side chains) with both forms of PRPN, targeting them to lipid rafts and facilitat…	Cell membrane; Lipid-anchor, GPI-anchor; Extracellular side. Endosome. Note=S-nitrosylated form recycled in endosomes. Localizes to CAV1-containing vesicles close to the cell surface. Cleavage of heparan sulfate side chains takes place mainly in late endosomes. Associates with both forms of PRNP in lipid rafts. Colocalizes with APP in perinuclear compartments and with CP in intracellular compartm…	Glypican-1	7	7	7
P35221	CTNNA1	Associates with the cytoplasmic domain of a variety of cadherins. The association of catenins to cadherins produces a complex which is linked to the actin filament network, and which seems to be of primary importance for cadherins cell-adhesion properties. Can associate with both E- and N-cadherins. Originally believed to be a stable component of E-cadherin/catenin adhesion complexes and to media…	Isoform 1: Cytoplasm, cytoskeleton. Cell junction, adherens junction. Cell membrane; Peripheral membrane protein; Cytoplasmic side. Cell junction. Note=Found at cell-cell boundaries and probably at cell-matrix boundaries.; Isoform 3: Cell membrane {ECO:0000269|PubMed:21708131}; Peripheral membrane protein {ECO:0000269|PubMed:21708131}; Cytoplasmic side {ECO:0000269|PubMed:21708131}.	Catenin alpha-1	1	2	2
P35241	RDX	Probably plays a crucial role in the binding of the barbed end of actin filaments to the plasma membrane.	Cell membrane; Peripheral membrane protein; Cytoplasmic side. Cytoplasm, cytoskeleton. Cleavage furrow. Cell projection, microvillus {ECO:0000250|UniProtKB:P26043}. Note=Highly concentrated in the undercoat of the cell-to-cell adherens junction and the cleavage furrow in the interphase and mitotic phase, respectively.	Radixin	5	5	3
P35555	FBN1	Fibrillin-1: Structural component of the 10-12 nm diameter microfibrils of the extracellular matrix, which conveys both structural and regulatory properties to load-bearing connective tissues (PubMed:1860873, PubMed:15062093). Fibrillin-1-containing microfibrils provide long-term force bearing structural support. In tissues such as the lung, blood vessels and skin, microfibrils form the periphery…	Secreted {ECO:0000269|PubMed:24982166}. Note=Fibrillin-1 and Asprosin chains are still linked together during the secretion from cells, but are subsequently separated by furin (PubMed:24982166). {ECO:0000269|PubMed:24982166}.; Asprosin: Secreted {ECO:0000269|PubMed:27087445}. Note=Secreted into the plasma. {ECO:0000269|PubMed:27087445}.; Fibrillin-1: Secreted, extracellular space, extracellular m…	Fibrillin-1	3	4	2
P35556	FBN2	Fibrillin-2: Fibrillins are structural components of 10-12 nm extracellular calcium-binding microfibrils, which occur either in association with elastin or in elastin-free bundles. Fibrillin-2-containing microfibrils regulate the early process of elastic fiber assembly. Regulates osteoblast maturation by controlling TGF-beta bioavailability and calibrating TGF-beta and BMP levels, respectively. {…	Secreted, extracellular space, extracellular matrix.	Fibrillin-2	31	26	28
P35579	MYH9	Cellular myosin that appears to play a role in cytokinesis, cell shape, and specialized functions such as secretion and capping. During cell spreading, plays an important role in cytoskeleton reorganization, focal contacts formation (in the margins but not the central part of spreading cells), and lamellipodial retraction; this function is mechanically antagonized by MYH10. {ECO:0000269|PubMed:20…	Cytoplasm, cytoskeleton {ECO:0000250|UniProtKB:Q8VDD5}. Cytoplasm, cell cortex {ECO:0000250|UniProtKB:Q8VDD5}. Note=Colocalizes with actin filaments at lamellipodia margins and at the leading edge of migrating cells (PubMed:20052411). In retinal pigment epithelial cells, predominantly localized to stress fiber-like structures with some localization to cytoplasmic puncta (PubMed:27331610). {ECO:00…	Myosin-9	4	4	2
P35613	BSG	Plays an important role in targeting the monocarboxylate transporters SLC16A1, SLC16A3, SLC16A8, SLC16A11 and SLC16A12 to the plasma membrane (PubMed:21778275). Plays pivotal roles in spermatogenesis, embryo implantation, neural network formation and tumor progression. Stimulates adjacent fibroblasts to produce matrix metalloproteinases (MMPS). Seems to be a receptor for oligomannosidic glycans. …	Cell membrane {ECO:0000269|PubMed:15946952, ECO:0000269|PubMed:17127621, ECO:0000269|PubMed:21536654}; Single-pass type I membrane protein {ECO:0000303|PubMed:15946952}. Melanosome {ECO:0000269|PubMed:17081065}. Note=Identified by mass spectrometry in melanosome fractions from stage I to stage IV. In spermatozoa, localized on the principal piece of caput and in the middle piece during transit in …	Basigin	3	3	3
P35625	TIMP3	Complexes with metalloproteinases (such as collagenases) and irreversibly inactivates them by binding to their catalytic zinc cofactor. May form part of a tissue-specific acute response to remodeling stimuli. Known to act on MMP-1, MMP-2, MMP-3, MMP-7, MMP-9, MMP-13, MMP-14 and MMP-15.	Secreted, extracellular space, extracellular matrix.	Metalloproteinase inhibitor 3	3	3	2
P35637	FUS	DNA/RNA-binding protein that plays a role in various cellular processes such as transcription regulation, RNA splicing, RNA transport, DNA repair and damage response (PubMed:27731383). Binds to nascent pre-mRNAs and acts as a molecular mediator between RNA polymerase II and U1 small nuclear ribonucleoprotein thereby coupling transcription and splicing (PubMed:26124092). Binds also its own pre-mRN…	Nucleus {ECO:0000269|PubMed:19251627, ECO:0000269|PubMed:19251628, ECO:0000269|PubMed:24204307, ECO:0000269|PubMed:25453086, ECO:0000269|PubMed:30354839}. Note=Displays a punctate pattern inside the nucleus and is excluded from nucleoli. {ECO:0000269|PubMed:25453086}.	RNA-binding protein FUS	3	4	3
P35916	FLT4	Tyrosine-protein kinase that acts as a cell-surface receptor for VEGFC and VEGFD, and plays an essential role in adult lymphangiogenesis and in the development of the vascular network and the cardiovascular system during embryonic development. Promotes proliferation, survival and migration of endothelial cells, and regulates angiogenic sprouting. Signaling by activated FLT4 leads to enhanced prod…	Cell membrane {ECO:0000269|PubMed:20445537, ECO:0000269|PubMed:7898938}; Single-pass type I membrane protein. Cytoplasm {ECO:0000269|PubMed:16452200, ECO:0000269|PubMed:20445537}. Nucleus {ECO:0000269|PubMed:16452200}. Note=Ligand-mediated autophosphorylation leads to rapid internalization. {ECO:0000269|PubMed:20445537}.; Isoform 1: Cell membrane; Single-pass type I membrane protein. Note=Ligand-…	Vascular endothelial growth factor receptor 3	3	3	2
P36896	ACVR1B	Transmembrane serine/threonine kinase activin type-1 receptor forming an activin receptor complex with activin receptor type-2 (ACVR2A or ACVR2B). Transduces the activin signal from the cell surface to the cytoplasm and is thus regulating a many physiological and pathological processes including neuronal differentiation and neuronal survival, hair follicle development and cycling, FSH production …	Cell membrane {ECO:0000250}; Single-pass type I membrane protein {ECO:0000250}.	Activin receptor type-1B	4	4	4
P36955	SERPINF1	Neurotrophic protein; induces extensive neuronal differentiation in retinoblastoma cells. Potent inhibitor of angiogenesis. As it does not undergo the S (stressed) to R (relaxed) conformational transition characteristic of active serpins, it exhibits no serine protease inhibitory activity. {ECO:0000269|PubMed:7592790, ECO:0000269|PubMed:8226833}.	Secreted {ECO:0000269|PubMed:17081065}. Melanosome {ECO:0000269|PubMed:17081065}. Note=Enriched in stage I melanosomes.	Pigment epithelium-derived factor	5	5	4
P37802	TAGLN2	0	0	Transgelin-2	10	10	9
P37840	SNCA	Neuronal protein that plays several roles in synaptic activity such as regulation of synaptic vesicle trafficking and subsequent neurotransmitter release. Participates as a monomer in synaptic vesicle exocytosis by enhancing vesicle priming, fusion and dilation of exocytotic fusion pores (PubMed:28288128, PubMed:30404828). Mechanistically, acts by increasing local Ca(2+) release from microdomains…	Cytoplasm {ECO:0000269|PubMed:19762560, ECO:0000269|PubMed:24936070, ECO:0000269|PubMed:25561023, ECO:0000269|PubMed:26442590}. Membrane {ECO:0000269|PubMed:24936070}. Nucleus {ECO:0000269|PubMed:12859192, ECO:0000269|PubMed:24936070}. Cell junction, synapse {ECO:0000269|PubMed:15282274}. Secreted {ECO:0000269|PubMed:24936070}. Note=Membrane-bound in dopaminergic neurons. {ECO:0000269|PubMed:1528…	Alpha-synuclein	10	10	10
P38571	LIPA	Crucial for the intracellular hydrolysis of cholesteryl esters and triglycerides that have been internalized via receptor-mediated endocytosis of lipoprotein particles. Important in mediating the effect of LDL (low density lipoprotein) uptake on suppression of hydroxymethylglutaryl-CoA reductase and activation of endogenous cellular cholesteryl ester formation.	Lysosome.	Lysosomal acid lipase/cholesteryl ester hydrolase	2	2	1
P39656	DDOST	Essential subunit of the N-oligosaccharyl transferase (OST) complex which catalyzes the transfer of a high mannose oligosaccharide from a lipid-linked oligosaccharide donor to an asparagine residue within an Asn-X-Ser/Thr consensus motif in nascent polypeptide chains. Required for the assembly of both SST3A- and SS3B-containing OST complexes. Required for efficient N-glycosylation. {ECO:0000250|U…	Endoplasmic reticulum membrane {ECO:0000250|UniProtKB:Q29381}; Single-pass type I membrane protein {ECO:0000250|UniProtKB:Q29381}.	Dolichyl-diphosphooligosaccharide--protein glycosyltransferase 48 kDa subunit	2	0	2
P41221	WNT5A	Ligand for members of the frizzled family of seven transmembrane receptors. Can activate or inhibit canonical Wnt signaling, depending on receptor context. In the presence of FZD4, activates beta-catenin signaling. In the presence of ROR2, inhibits the canonical Wnt pathway by promoting beta-catenin degradation through a GSK3-independent pathway which involves down-regulation of beta-catenin-indu…	Secreted, extracellular space, extracellular matrix {ECO:0000305}. Secreted {ECO:0000269|PubMed:26902720}.	Protein Wnt-5a	3	3	3
P42166	TMPO	May be involved in the structural organization of the nucleus and in the post-mitotic nuclear assembly. Plays an important role, together with LMNA, in the nuclear anchorage of RB1.; TP and TP5 may play a role in T-cell development and function. TP5 is an immunomodulating pentapeptide.	Nucleus. Chromosome. Note=Expressed diffusely throughout the nucleus.	Lamina-associated polypeptide 2, isoform alpha	2	3	2
P42167	TMPO	May help direct the assembly of the nuclear lamina and thereby help maintain the structural organization of the nuclear envelope. Possible receptor for attachment of lamin filaments to the inner nuclear membrane. May be involved in the control of initiation of DNA replication through its interaction with NAKAP95.; Thymopoietin (TP) and Thymopentin (TP5) may play a role in T-cell development and f…	Nucleus inner membrane; Single-pass type II membrane protein. Note=Tightly associated with the nuclear lamina.; Isoform Zeta: Cytoplasm {ECO:0000269|PubMed:18403046}.	Lamina-associated polypeptide 2, isoforms beta/gamma	1	1	2
P42702	LIFR	Signal-transducing molecule. May have a common pathway with IL6ST. The soluble form inhibits the biological activity of LIF by blocking its binding to receptors on target cells.	Isoform 1: Cell membrane; Single-pass type I membrane protein.; Isoform 2: Secreted.	Leukemia inhibitory factor receptor	3	4	4
P42785	PRCP	Cleaves C-terminal amino acids linked to proline in peptides such as angiotensin II, III and des-Arg9-bradykinin. This cleavage occurs at acidic pH, but enzymatic activity is retained with some substrates at neutral pH.	Lysosome.	Lysosomal Pro-X carboxypeptidase	5	5	5
P43121	MCAM	Plays a role in cell adhesion, and in cohesion of the endothelial monolayer at intercellular junctions in vascular tissue. Its expression may allow melanoma cells to interact with cellular elements of the vascular system, thereby enhancing hematogeneous tumor spread. Could be an adhesion molecule active in neural crest cells during embryonic development. Acts as surface receptor that triggers tyr…	Membrane; Single-pass type I membrane protein.	Cell surface glycoprotein MUC18	3	5	2
P43251	BTD	Catalytic release of biotin from biocytin, the product of biotin-dependent carboxylases degradation.	Secreted, extracellular space.	Biotinidase	2	2	1
P45877	PPIC	PPIase that catalyzes the cis-trans isomerization of proline imidic peptide bonds in oligopeptides and may therefore assist protein folding. {ECO:0000269|PubMed:20676357}.	Cytoplasm {ECO:0000250|UniProtKB:P30412}.	Peptidyl-prolyl cis-trans isomerase C	15	14	15
P45974	USP5	Cleaves linear and branched multiubiquitin polymers with a marked preference for branched polymers. Involved in unanchored 'Lys-48'-linked polyubiquitin disassembly. Binds linear and 'Lys-63'-linked polyubiquitin with a lower affinity. Knock-down of USP5 causes the accumulation of p53/TP53 and an increase in p53/TP53 transcriptional activity because the unanchored polyubiquitin that accumulates i…	0	Ubiquitin carboxyl-terminal hydrolase 5	2	2	2
P46013	MKI67	Required to maintain individual mitotic chromosomes dispersed in the cytoplasm following nuclear envelope disassembly (PubMed:27362226). Associates with the surface of the mitotic chromosome, the perichromosomal layer, and covers a substantial fraction of the chromosome surface (PubMed:27362226). Prevents chromosomes from collapsing into a single chromatin mass by forming a steric and electrostat…	Chromosome {ECO:0000269|PubMed:15896774, ECO:0000269|PubMed:22002106, ECO:0000269|PubMed:27362226, ECO:0000269|PubMed:9510506}. Nucleus {ECO:0000269|PubMed:10878551, ECO:0000269|PubMed:22002106}. Nucleus, nucleolus {ECO:0000269|PubMed:10878551, ECO:0000269|PubMed:22002106, ECO:0000269|PubMed:2674163, ECO:0000269|PubMed:8799815}. Note=Associates with the surface of the mitotic chromosome, the peri…	Antigen KI-67	5	4	4
P46060	RANGAP1	GTPase activator for RAN (PubMed:8146159, PubMed:8896452, PubMed:16428860). Converts cytoplasmic GTP-bound RAN to GDP-bound RAN, which is essential for RAN-mediated nuclear import and export (PubMed:8896452, PubMed:27160050). Mediates dissociation of cargo from nuclear export complexes containing XPO1, RAN and RANBP2 after nuclear export (PubMed:27160050). {ECO:0000269|PubMed:16428860, ECO:000026…	Cytoplasm {ECO:0000269|PubMed:15037602, ECO:0000305|PubMed:8146159}. Nucleus, nucleoplasm {ECO:0000269|PubMed:8146159}. Nucleus envelope {ECO:0000269|PubMed:11854305, ECO:0000269|PubMed:15037602}. Chromosome, centromere, kinetochore {ECO:0000269|PubMed:11854305}. Cytoplasm, cytoskeleton, spindle {ECO:0000269|PubMed:11854305, ECO:0000269|PubMed:15037602}. Note=Cytoplasmic during interphase. Detect…	Ran GTPase-activating protein 1	4	3	4
P46531	NOTCH1	Functions as a receptor for membrane-bound ligands Jagged-1 (JAG1), Jagged-2 (JAG2) and Delta-1 (DLL1) to regulate cell-fate determination. Upon ligand activation through the released notch intracellular domain (NICD) it forms a transcriptional activator complex with RBPJ/RBPSUH and activates genes of the enhancer of split locus. Affects the implementation of differentiation, proliferation and ap…	Cell membrane {ECO:0000250|UniProtKB:Q01705}; Single-pass type I membrane protein {ECO:0000305|PubMed:30598546}.; Notch 1 intracellular domain: Nucleus {ECO:0000250|UniProtKB:Q01705}. Note=Following proteolytical processing NICD is translocated to the nucleus. Nuclear location may require MEGF10. {ECO:0000250|UniProtKB:Q01705}.	Neurogenic locus notch homolog protein 1	2	2	2
P46736	BRCC3	Metalloprotease that specifically cleaves 'Lys-63'-linked polyubiquitin chains (PubMed:19214193, PubMed:20656690, PubMed:24075985, PubMed:26344097). Does not have activity toward 'Lys-48'-linked polyubiquitin chains. Component of the BRCA1-A complex, a complex that specifically recognizes 'Lys-63'-linked ubiquitinated histones H2A and H2AX at DNA lesions sites, leading to target the BRCA1-BARD1 h…	Nucleus {ECO:0000269|PubMed:18077395, ECO:0000269|PubMed:19202061, ECO:0000269|PubMed:19261748, ECO:0000269|PubMed:19261749, ECO:0000269|PubMed:20656690, ECO:0000269|PubMed:24075985, ECO:0000269|PubMed:26344097}. Cytoplasm {ECO:0000269|PubMed:20656690, ECO:0000269|PubMed:24075985}. Cytoplasm, cytoskeleton, spindle pole {ECO:0000305|PubMed:26195665}. Note=Localizes at sites of DNA damage at double…	Lys-63-specific deubiquitinase BRCC36	3	3	2
P46821	MAP1B	Facilitates tyrosination of alpha-tubulin in neuronal microtubules (By similarity). Phosphorylated MAP1B may play a role in the cytoskeletal changes that accompany neurite extension. Possibly MAP1B binds to at least two tubulin subunits in the polymer, and this bridging of subunits might be involved in nucleating microtubule polymerization and in stabilizing microtubules. Acts as a positive cofac…	Cytoplasm, cytoskeleton {ECO:0000269|PubMed:18195017}. Cytoplasm {ECO:0000269|PubMed:18195017}. Cell junction, synapse {ECO:0000250}. Cell projection, dendritic spine {ECO:0000250}. Note=Colocalizes with DAPK1 in the microtubules and cortical actin fibers. {ECO:0000250}.	Microtubule-associated protein 1B	8	6	4
P47972	NPTX2	Likely to play role in the modification of cellular properties that underlie long-term plasticity. Binds to agar matrix in a calcium-dependent manner (By similarity). {ECO:0000250}.	Secreted {ECO:0000250}.	Neuronal pentraxin-2	26	23	21
P48634	PRRC2A	May play a role in the regulation of pre-mRNA splicing. {ECO:0000269|PubMed:14667819}.	Cytoplasm {ECO:0000269|PubMed:15752841}. Nucleus {ECO:0000269|PubMed:15752841}.	Protein PRRC2A	2	2	3
P48723	HSPA13	Has peptide-independent ATPase activity.	Microsome. Endoplasmic reticulum.	Heat shock 70 kDa protein 13	6	5	5
P48745	NOV	Immediate-early protein playing a role in various cellular processes including proliferation, adhesion, migration, differentiation and survival (PubMed:15181016, PubMed:15611078, PubMed:12695522, PubMed:21344378, PubMed:12050162). Acts by binding to integrins or membrane receptors such as NOTCH1 (PubMed:12695522, PubMed:21344378, PubMed:15611078). Essential regulator of hematopoietic stem and pro…	Secreted. Cytoplasm {ECO:0000269|PubMed:15181016}. Cell junction, gap junction {ECO:0000269|PubMed:15181016}. Note=Localizes at the gap junction in presence of GJA1. {ECO:0000250|UniProtKB:Q9QZQ5}.	Protein NOV homolog	11	11	10
P49257	LMAN1	Mannose-specific lectin. May recognize sugar residues of glycoproteins, glycolipids, or glycosylphosphatidyl inositol anchors and may be involved in the sorting or recycling of proteins, lipids, or both. The LMAN1-MCFD2 complex forms a specific cargo receptor for the ER-to-Golgi transport of selected proteins. {ECO:0000269|PubMed:12717434, ECO:0000269|PubMed:13130098}.	Endoplasmic reticulum-Golgi intermediate compartment membrane; Single-pass type I membrane protein. Golgi apparatus membrane; Single-pass membrane protein. Endoplasmic reticulum membrane; Single-pass type I membrane protein.	Protein ERGIC-53	4	3	4
P49321	NASP	Required for DNA replication, normal cell cycle progression and cell proliferation. Forms a cytoplasmic complex with HSP90 and H1 linker histones and stimulates HSP90 ATPase activity. NASP and H1 histone are subsequently released from the complex and translocate to the nucleus where the histone is released for binding to DNA. {ECO:0000250|UniProtKB:Q99MD9}.	Cytoplasm {ECO:0000250|UniProtKB:Q99MD9}. Nucleus {ECO:0000250|UniProtKB:Q99MD9}.	Nuclear autoantigenic sperm protein	2	2	2
P49327	FASN	Fatty acid synthetase catalyzes the formation of long-chain fatty acids from acetyl-CoA, malonyl-CoA and NADPH. This multifunctional protein has 7 catalytic activities as an acyl carrier protein.	Cytoplasm {ECO:0000269|PubMed:17081065}. Melanosome {ECO:0000269|PubMed:17081065}. Note=Identified by mass spectrometry in melanosome fractions from stage I to stage IV.	Fatty acid synthase	9	10	9
P49765	VEGFB	Growth factor for endothelial cells. VEGF-B167 binds heparin and neuropilin-1 whereas the binding to neuropilin-1 of VEGF-B186 is regulated by proteolysis.	Secreted. Note=Secreted but remains associated to cells or to the extracellular matrix unless released by heparin.	Vascular endothelial growth factor B	1	2	2
P49773	HINT1	Hydrolyzes purine nucleotide phosphoramidates with a single phosphate group, including adenosine 5'monophosphoramidate (AMP-NH2), adenosine 5'monophosphomorpholidate (AMP-morpholidate) and guanosine 5'monophosphomorpholidate (GMP-morpholidate). Hydrolyzes lysyl-AMP (AMP-N-epsilon-(N-alpha-acetyl lysine methyl ester)) generated by lysine tRNA ligase, as well as Met-AMP, His-AMP and Asp-AMP, lysyl-…	Cytoplasm. Nucleus. Note=Interaction with CDK7 leads to a more nuclear localization.	Histidine triad nucleotide-binding protein 1	2	2	2
P49792	RANBP2	E3 SUMO-protein ligase which facilitates SUMO1 and SUMO2 conjugation by UBE2I (PubMed:11792325, PubMed:12032081, PubMed:15378033, PubMed:22194619, PubMed:15931224). Involved in transport factor (Ran-GTP, karyopherin)-mediated protein import via the F-G repeat-containing domain which acts as a docking site for substrates (PubMed:7775481). Binds single-stranded RNA (in vitro) (PubMed:7775481). May …	Nucleus {ECO:0000269|PubMed:7775481}. Nucleus membrane {ECO:0000269|PubMed:11839768}. Nucleus, nuclear pore complex {ECO:0000269|PubMed:11839768, ECO:0000269|PubMed:20386726, ECO:0000269|PubMed:23353830, ECO:0000269|PubMed:7603572}. Nucleus envelope {ECO:0000269|PubMed:20386726}. Note=Detected in diffuse and discrete intranuclear foci (PubMed:11839768). Cytoplasmic filaments (PubMed:7775481). {EC…	E3 SUMO-protein ligase RanBP2	2	2	0
P50897	PPT1	Removes thioester-linked fatty acyl groups such as palmitate from modified cysteine residues in proteins or peptides during lysosomal degradation. Prefers acyl chain lengths of 14 to 18 carbons (PubMed:8816748). {ECO:0000269|PubMed:8816748}.	Lysosome {ECO:0000269|PubMed:19941651}. Secreted {ECO:0000250|UniProtKB:P45478}.	Palmitoyl-protein thioesterase 1	4	3	3
P50914	RPL14	Component of the large ribosomal subunit. {ECO:0000305|PubMed:12962325}.	0	60S ribosomal protein L14	1	2	1
P50990	CCT8	Component of the chaperonin-containing T-complex (TRiC), a molecular chaperone complex that assists the folding of proteins upon ATP hydrolysis (PubMed:25467444). The TRiC complex mediates the folding of WRAP53/TCAB1, thereby regulating telomere maintenance (PubMed:25467444). As part of the TRiC complex may play a role in the assembly of BBSome, a complex involved in ciliogenesis regulating trans…	Cytoplasm {ECO:0000269|PubMed:20080638}. Cytoplasm, cytoskeleton, microtubule organizing center, centrosome {ECO:0000269|PubMed:14654843, ECO:0000269|PubMed:20080638}. Cytoplasm, cytoskeleton, cilium basal body {ECO:0000250|UniProtKB:P42932}.	T-complex protein 1 subunit theta	29	30	29
P51654	GPC3	Cell surface proteoglycan that bears heparan sulfate (PubMed:14610063). Negatively regulates the hedgehog signaling pathway when attached via the GPI-anchor to the cell surface by competing with the hedgehog receptor PTC1 for binding to hedgehog proteins (By similarity). Binding to the hedgehog protein SHH triggers internalization of the complex by endocytosis and its subsequent lysosomal degrada…	Cell membrane {ECO:0000269|PubMed:14610063}; Lipid-anchor, GPI-anchor {ECO:0000250|UniProtKB:P13265}; Extracellular side {ECO:0000250|UniProtKB:P13265}.	Glypican-3	13	13	10
P52209	PGD	Catalyzes the oxidative decarboxylation of 6-phosphogluconate to ribulose 5-phosphate and CO(2), with concomitant reduction of NADP to NADPH. {ECO:0000250}.	Cytoplasm {ECO:0000250}.	6-phosphogluconate dehydrogenase, decarboxylating	2	1	1
P52272	HNRNPM	Pre-mRNA binding protein in vivo, binds avidly to poly(G) and poly(U) RNA homopolymers in vitro. Involved in splicing. Acts as a receptor for carcinoembryonic antigen in Kupffer cells, may initiate a series of signaling events leading to tyrosine phosphorylation of proteins and induction of IL-1 alpha, IL-6, IL-10 and tumor necrosis factor alpha cytokines.	Nucleus, nucleolus {ECO:0000269|Ref.5}.	Heterogeneous nuclear ribonucleoprotein M	1	2	2
P52565	ARHGDIA	Controls Rho proteins homeostasis. Regulates the GDP/GTP exchange reaction of the Rho proteins by inhibiting the dissociation of GDP from them, and the subsequent binding of GTP to them. Retains Rho proteins such as CDC42, RAC1 and RHOA in an inactive cytosolic pool, regulating their stability and protecting them from degradation. Actively involved in the recycling and distribution of activated R…	Cytoplasm {ECO:0000269|PubMed:23434736}.	Rho GDP-dissociation inhibitor 1	2	2	1
P52597	HNRNPF	Component of the heterogeneous nuclear ribonucleoprotein (hnRNP) complexes which provide the substrate for the processing events that pre-mRNAs undergo before becoming functional, translatable mRNAs in the cytoplasm. Plays a role in the regulation of alternative splicing events. Binds G-rich sequences in pre-mRNAs and keeps target RNA in an unfolded state. {ECO:0000269|PubMed:20526337}.	Nucleus, nucleoplasm.	Heterogeneous nuclear ribonucleoprotein F	2	2	3
P52799	EFNB2	Cell surface transmembrane ligand for Eph receptors, a family of receptor tyrosine kinases which are crucial for migration, repulsion and adhesion during neuronal, vascular and epithelial development. Binds promiscuously Eph receptors residing on adjacent cells, leading to contact-dependent bidirectional signaling into neighboring cells. The signaling pathway downstream of the receptor is referre…	Cell membrane {ECO:0000269|PubMed:28931592}; Single-pass type I membrane protein {ECO:0000255}.	Ephrin-B2	4	5	2
P52803	EFNA5	Cell surface GPI-bound ligand for Eph receptors, a family of receptor tyrosine kinases which are crucial for migration, repulsion and adhesion during neuronal, vascular and epithelial development. Binds promiscuously Eph receptors residing on adjacent cells, leading to contact-dependent bidirectional signaling into neighboring cells. The signaling pathway downstream of the receptor is referred to…	Cell membrane {ECO:0000269|PubMed:11870224}; Lipid-anchor, GPI-anchor {ECO:0000269|PubMed:11870224}. Membrane, caveola {ECO:0000269|PubMed:11870224}; Lipid-anchor, GPI-anchor {ECO:0000269|PubMed:11870224}. Note=Compartmentalized in discrete caveolae-like membrane microdomains.	Ephrin-A5	3	1	6
P52848	NDST1	Essential bifunctional enzyme that catalyzes both the N-deacetylation and the N-sulfation of glucosamine (GlcNAc) of the glycosaminoglycan in heparan sulfate. Modifies the GlcNAc-GlcA disaccharide repeating sugar backbone to make N-sulfated heparosan, a prerequisite substrate for later modifications in heparin biosynthesis (PubMed:10758005, PubMed:12634318). Plays a role in determining the extent…	Golgi apparatus membrane {ECO:0000269|PubMed:9230113}; Single-pass type II membrane protein {ECO:0000269|PubMed:9230113}.	Bifunctional heparan sulfate N-deacetylase/N-sulfotransferase 1	3	3	3
P53396	ACLY	ATP-citrate synthase is the primary enzyme responsible for the synthesis of cytosolic acetyl-CoA in many tissues. Has a central role in de novo lipid synthesis. In nervous tissue it may be involved in the biosynthesis of acetylcholine. {ECO:0000269|PubMed:23932781}.	Cytoplasm.	ATP-citrate synthase	3	4	2
P53634	CTSC	Thiol protease. Has dipeptidylpeptidase activity. Active against a broad range of dipeptide substrates composed of both polar and hydrophobic amino acids. Proline cannot occupy the P1 position and arginine cannot occupy the P2 position of the substrate. Can act as both an exopeptidase and endopeptidase. Activates serine proteases such as elastase, cathepsin G and granzymes A and B. Can also activ…	Lysosome.	Dipeptidyl peptidase 1	3	4	3
P53999	SUB1	General coactivator that functions cooperatively with TAFs and mediates functional interactions between upstream activators and the general transcriptional machinery. May be involved in stabilizing the multiprotein transcription complex. Binds single-stranded DNA. Also binds, in vitro, non-specifically to double-stranded DNA (ds DNA). {ECO:0000269|PubMed:16605275, ECO:0000269|PubMed:16689930, ECO…	Nucleus.	Activated RNA polymerase II transcriptional coactivator p15	1	2	1
P54277	PMS1	Probably involved in the repair of mismatches in DNA. {ECO:0000269|PubMed:10748105}.	Nucleus {ECO:0000255|PROSITE-ProRule:PRU00267}.	PMS1 protein homolog 1	3	3	3
P54764	EPHA4	Receptor tyrosine kinase which binds membrane-bound ephrin family ligands residing on adjacent cells, leading to contact-dependent bidirectional signaling into neighboring cells. The signaling pathway downstream of the receptor is referred to as forward signaling while the signaling pathway downstream of the ephrin ligand is referred to as reverse signaling. Highly promiscuous, it has the unique …	Cell membrane {ECO:0000250}; Single-pass type I membrane protein {ECO:0000250}. Cell projection, axon {ECO:0000250}. Cell projection, dendrite {ECO:0000250}. Cell junction, synapse, postsynaptic cell membrane, postsynaptic density {ECO:0000250}. Early endosome {ECO:0000250}. Note=Clustered upon activation and targeted to early endosome. {ECO:0000250}.	Ephrin type-A receptor 4	8	15	10
P54802	NAGLU	Involved in the degradation of heparan sulfate.	Lysosome.	Alpha-N-acetylglucosaminidase	3	1	2
P54826	GAS1	Specific growth arrest protein involved in growth suppression. Blocks entry to S phase. Prevents cycling of normal and transformed cells. {ECO:0000269|PubMed:8127893}.	Cell membrane {ECO:0000250}; Lipid-anchor, GPI-anchor {ECO:0000250}.	Growth arrest-specific protein 1	4	5	5
P55072	VCP	Necessary for the fragmentation of Golgi stacks during mitosis and for their reassembly after mitosis. Involved in the formation of the transitional endoplasmic reticulum (tER). The transfer of membranes from the endoplasmic reticulum to the Golgi apparatus occurs via 50-70 nm transition vesicles which derive from part-rough, part-smooth transitional elements of the endoplasmic reticulum (tER). V…	Cytoplasm, cytosol {ECO:0000269|PubMed:15456787}. Endoplasmic reticulum {ECO:0000269|PubMed:15215856}. Nucleus {ECO:0000269|PubMed:23042605, ECO:0000269|PubMed:26842564}. Cytoplasm, Stress granule {ECO:0000269|PubMed:29804830}. Note=Present in the neuronal hyaline inclusion bodies specifically found in motor neurons from amyotrophic lateral sclerosis patients (PubMed:15456787). Present in the Lew…	Transitional endoplasmic reticulum ATPase	2	2	2
P55085	F2RL1	Receptor for trypsin and trypsin-like enzymes coupled to G proteins (PubMed:28445455). Its function is mediated through the activation of several signaling pathways including phospholipase C (PLC), intracellular calcium, mitogen-activated protein kinase (MAPK), I-kappaB kinase/NF-kappaB and Rho (PubMed:28445455). Can also be transactivated by cleaved F2R/PAR1. Involved in modulation of inflammato…	Cell membrane; Multi-pass membrane protein.	Proteinase-activated receptor 2	1	1	2
P55145	MANF	Selectively promotes the survival of dopaminergic neurons of the ventral mid-brain (PubMed:12794311). Modulates GABAergic transmission to the dopaminergic neurons of the substantia nigra (By similarity). Enhances spontaneous, as well as evoked, GABAergic inhibitory postsynaptic currents in dopaminergic neurons (By similarity). Inhibits cell proliferation and endoplasmic reticulum (ER) stress-indu…	Secreted {ECO:0000269|PubMed:12794311, ECO:0000269|PubMed:18561914, ECO:0000269|PubMed:22637475, ECO:0000269|PubMed:29497057}. Endoplasmic reticulum lumen {ECO:0000305|PubMed:29497057}. Sarcoplasmic reticulum lumen {ECO:0000269|PubMed:22637475}. Note=Retained in the endoplasmic reticulum (ER), and sarcoplasmic reticulum (SR) under normal conditions (PubMed:22637475). Up-regulated and secreted by …	Mesencephalic astrocyte-derived neurotrophic factor	3	3	4
P55196	MLLT4	Belongs to an adhesion system, probably together with the E-cadherin-catenin system, which plays a role in the organization of homotypic, interneuronal and heterotypic cell-cell adherens junctions (AJs). Nectin- and actin-filament-binding protein that connects nectin to the actin cytoskeleton.	Cell junction, adherens junction. Note=Not found at cell-matrix AJs.	Afadin	2	2	2
P55209	NAP1L1	Plays a key role in the regulation of embryonic neurogenesis (By similarity). Promotes the proliferation of neural progenitors and inhibits neuronal differentiation during cortical development (By similarity). Regulates neurogenesis via the modulation of RASSF10; regulates RASSF10 expression by promoting SETD1A-mediated H3K4 methylation at the RASSF10 promoter (By similarity). {ECO:0000250|UniPro…	Nucleus {ECO:0000269|PubMed:17081065}. Melanosome {ECO:0000269|PubMed:17081065}. Cytoplasm {ECO:0000250|UniProtKB:P28656}. Note=Identified by mass spectrometry in melanosome fractions from stage I to stage IV.	Nucleosome assembly protein 1-like 1	2	1	2
P55268	LAMB2	Binding to cells via a high affinity receptor, laminin is thought to mediate the attachment, migration and organization of cells into tissues during embryonic development by interacting with other extracellular matrix components.	Secreted, extracellular space, extracellular matrix, basement membrane. Note=S-laminin is concentrated in the synaptic cleft of the neuromuscular junction.	Laminin subunit beta-2	1	1	2
P55283	CDH4	Cadherins are calcium-dependent cell adhesion proteins. They preferentially interact with themselves in a homophilic manner in connecting cells; cadherins may thus contribute to the sorting of heterogeneous cell types. May play an important role in retinal development.	Cell membrane; Single-pass type I membrane protein.	Cadherin-4	6	5	5
P56159	GFRA1	Receptor for GDNF. Mediates the GDNF-induced autophosphorylation and activation of the RET receptor (By similarity). {ECO:0000250}.	Cell membrane {ECO:0000250}; Lipid-anchor, GPI-anchor {ECO:0000250}.	GDNF family receptor alpha-1	6	6	5
P56192	MARS	Catalyzes the specific attachment of an amino acid to its cognate tRNA in a 2 step reaction: the amino acid (AA) is first activated by ATP to form AA-AMP and then transferred to the acceptor end of the tRNA (PubMed:11714285). Plays a role in the synthesis of ribosomal RNA in the nucleolus (PubMed:10791971). {ECO:0000269|PubMed:10791971, ECO:0000269|PubMed:11714285}.	Cytoplasm, cytosol {ECO:0000269|PubMed:10791971, ECO:0000269|PubMed:19289464, ECO:0000305|PubMed:26472928}. Nucleus, nucleolus {ECO:0000269|PubMed:10791971}. Note=Localizes to the nucleolus in proliferative cells but disappears in quiescent cells. {ECO:0000269|PubMed:10791971}.	Methionine--tRNA ligase, cytoplasmic	1	2	2
P56730	PRSS12	Plays a role in neuronal plasticity and the proteolytic action may subserve structural reorganizations associated with learning and memory operations. {ECO:0000250}.	Secreted.	Neurotrypsin	2	2	1
P60866	RPS20	0	Cytoplasm {ECO:0000250}.	40S ribosomal protein S20	4	4	3
P61289	PSME3	Subunit of the 11S REG-gamma (also called PA28-gamma) proteasome regulator, a doughnut-shaped homoheptamer which associates with the proteasome. 11S REG-gamma activates the trypsin-like catalytic subunit of the proteasome but inhibits the chymotrypsin-like and postglutamyl-preferring (PGPH) subunits. Facilitates the MDM2-p53/TP53 interaction which promotes ubiquitination- and MDM2-dependent prote…	Nucleus {ECO:0000269|PubMed:10657252, ECO:0000269|PubMed:12629132}. Cytoplasm {ECO:0000250}. Note=Localizes to the cytoplasm during mitosis following nuclear envelope breakdown at this distinct stage of the cell cycle which allows its interaction with MAP3K3 kinase. {ECO:0000250}.	Proteasome activator complex subunit 3	2	2	3
P61326	MAGOH	Core component of the splicing-dependent multiprotein exon junction complex (EJC) deposited at splice junctions on mRNAs. The EJC is a dynamic structure consisting of core proteins and several peripheral nuclear and cytoplasmic associated factors that join the complex only transiently either during EJC assembly or during subsequent mRNA metabolism. The EJC marks the position of the exon-exon junc…	Nucleus {ECO:0000269|PubMed:19324961}. Nucleus speckle {ECO:0000269|PubMed:19324961}. Cytoplasm {ECO:0000269|PubMed:19324961}. Note=Detected in granule-like structures in the dendroplasm (By similarity). Travels to the cytoplasm as part of the exon junction complex (EJC) bound to mRNA. Colocalizes with the core EJC, ALYREF/THOC4, NXF1 and UAP56 in the nucleus and nuclear speckles (PubMed:19324961…	Protein mago nashi homolog	3	4	3
P61769	B2M	Component of the class I major histocompatibility complex (MHC). Involved in the presentation of peptide antigens to the immune system. Exogenously applied M.tuberculosis EsxA or EsxA-EsxB (or EsxA expressed in host) binds B2M and decreases its export to the cell surface (total protein levels do not change), probably leading to defects in class I antigen presentation (PubMed:25356553). {ECO:00002…	Secreted {ECO:0000269|PubMed:1336137, ECO:0000269|PubMed:7554280}. Cell surface {ECO:0000269|PubMed:25356553}. Note=Detected in serum and urine (PubMed:1336137, PubMed:7554280). {ECO:0000269|PubMed:7554280, ECO:0000269|Ref.6}.; Note=(Microbial infection) In the presence of M.tuberculosis EsxA-EsxB complex decreased amounts of B2M are found on the cell surface (PubMed:25356553). {ECO:0000269|PubMe…	Beta-2-microglobulin	15	13	11
P61812	TGFB2	Transforming growth factor beta-2 proprotein: Precursor of the Latency-associated peptide (LAP) and Transforming growth factor beta-2 (TGF-beta-2) chains, which constitute the regulatory and active subunit of TGF-beta-2, respectively. {ECO:0000250|UniProtKB:P01137, ECO:0000250|UniProtKB:P04202}.; Latency-associated peptide: Required to maintain the Transforming growth factor beta-2 (TGF-beta-2) c…	Latency-associated peptide: Secreted, extracellular space, extracellular matrix {ECO:0000250|UniProtKB:P01137}.; Transforming growth factor beta-2: Secreted {ECO:0000250|UniProtKB:P01137}.	Transforming growth factor beta-2	7	7	8
P61916	NPC2	Intracellular cholesterol transporter which acts in concert with NPC1 and plays an important role in the egress of cholesterol from the lysosomal compartment (PubMed:17018531, PubMed:11125141, PubMed:18772377, PubMed:29580834, PubMed:15937921). Unesterified cholesterol that has been released from LDLs in the lumen of the late endosomes/lysosomes is transferred by NPC2 to the cholesterol-binding p…	Secreted {ECO:0000269|PubMed:11125141, ECO:0000269|PubMed:15937921, ECO:0000269|PubMed:19723497, ECO:0000269|PubMed:21315718}. Endoplasmic reticulum {ECO:0000269|PubMed:19723497}. Lysosome {ECO:0000269|PubMed:15937921, ECO:0000269|PubMed:19723497, ECO:0000305|PubMed:11125141}. Note=Interaction with cell-surface M6PR mediates endocytosis and targeting to lysosomes. {ECO:0000305|PubMed:11125141}.	Epididymal secretory protein E1	8	7	6
P61923	COPZ1	The coatomer is a cytosolic protein complex that binds to dilysine motifs and reversibly associates with Golgi non-clathrin-coated vesicles, which further mediate biosynthetic protein transport from the ER, via the Golgi up to the trans Golgi network. Coatomer complex is required for budding from Golgi membranes, and is essential for the retrograde Golgi-to-ER transport of dilysine-tagged protein…	Cytoplasm {ECO:0000250}. Golgi apparatus membrane {ECO:0000250}; Peripheral membrane protein {ECO:0000250}; Cytoplasmic side {ECO:0000250}. Cytoplasmic vesicle, COPI-coated vesicle membrane {ECO:0000250}; Peripheral membrane protein {ECO:0000250}; Cytoplasmic side {ECO:0000250}. Note=The coatomer is cytoplasmic or polymerized on the cytoplasmic side of the Golgi, as well as on the vesicles/buds o…	Coatomer subunit zeta-1	2	3	1
P62316	SNRPD2	Plays role in pre-mRNA splicing as core component of the SMN-Sm complex that mediates spliceosomal snRNP assembly and as component of the spliceosomal U1, U2, U4 and U5 small nuclear ribonucleoproteins (snRNPs), the building blocks of the spliceosome (PubMed:11991638, PubMed:18984161, PubMed:19325628, PubMed:23333303, PubMed:25555158, PubMed:26912367, PubMed:28502770, PubMed:28781166, PubMed:2807…	Cytoplasm, cytosol {ECO:0000269|PubMed:18984161}. Nucleus {ECO:0000269|PubMed:11991638, ECO:0000269|PubMed:26912367, ECO:0000269|PubMed:28076346, ECO:0000269|PubMed:28502770, ECO:0000269|PubMed:28781166}. Note=SMN-mediated assembly into core snRNPs occurs in the cytosol before SMN-mediated transport to the nucleus to be included in spliceosomes. {ECO:0000305}.	Small nuclear ribonucleoprotein Sm D2	5	5	5
P63313	TMSB10	Plays an important role in the organization of the cytoskeleton. Binds to and sequesters actin monomers (G actin) and therefore inhibits actin polymerization (By similarity). {ECO:0000250}.	Cytoplasm, cytoskeleton.	Thymosin beta-10	5	4	1
P78318	IGBP1	Associated to surface IgM-receptor; may be involved in signal transduction. Involved in regulation of the catalytic activity of the phosphatases PP2A, PP4 and PP6 by protecting their partially folded catalytic subunits from degradative polyubiquitination until they associate with regulatory subunits. {ECO:0000269|PubMed:19818709, ECO:0000269|PubMed:23591866}.	Cytoplasm {ECO:0000305}.	Immunoglobulin-binding protein 1	2	2	2
P78371	CCT2	Component of the chaperonin-containing T-complex (TRiC), a molecular chaperone complex that assists the folding of proteins upon ATP hydrolysis (PubMed:25467444). The TRiC complex mediates the folding of WRAP53/TCAB1, thereby regulating telomere maintenance (PubMed:25467444). As part of the TRiC complex may play a role in the assembly of BBSome, a complex involved in ciliogenesis regulating trans…	Cytoplasm {ECO:0000269|PubMed:20080638}.	T-complex protein 1 subunit beta	0	2	1
P78504	JAG1	Ligand for multiple Notch receptors and involved in the mediation of Notch signaling (PubMed:18660822, PubMed:20437614). May be involved in cell-fate decisions during hematopoiesis (PubMed:9462510). Seems to be involved in early and late stages of mammalian cardiovascular development. Inhibits myoblast differentiation (By similarity). Enhances fibroblast growth factor-induced angiogenesis (in vit…	Membrane; Single-pass type I membrane protein.	Protein jagged-1	1	2	2
P78539	SRPX	May be involved in phagocytosis during disk shedding, cell adhesion to cells other than the pigment epithelium or signal transduction.	Cell surface {ECO:0000305}. Note=Possibly surface of photoreceptor cell.	Sushi repeat-containing protein SRPX	17	19	15
P80303	NUCB2	Calcium-binding protein. May have a role in calcium homeostasis.; Nesfatin-1: Anorexigenic peptide, seems to play an important role in hypothalamic pathways regulating food intake and energy homeostasis, acting in a leptin-independent manner. May also exert hypertensive roles and modulate blood pressure through directly acting on peripheral arterial resistance (By similarity). {ECO:0000250}.	Golgi apparatus {ECO:0000269|PubMed:11749975}. Membrane {ECO:0000269|PubMed:11749975}; Peripheral membrane protein {ECO:0000269|PubMed:11749975}. Cytoplasm {ECO:0000269|PubMed:11749975}. Secreted {ECO:0000269|PubMed:11749975}. Endoplasmic reticulum {ECO:0000250}. Nucleus envelope {ECO:0000250}. Note=Golgi retention is mediated by its N-terminal region.; Nesfatin-1: Secreted.	Nucleobindin-2	3	3	2
P83110	HTRA3	Serine protease that cleaves beta-casein/CSN2 as well as several extracellular matrix (ECM) proteoglycans such as decorin/DCN, biglycan/BGN and fibronectin/FN1. Inhibits signaling mediated by TGF-beta family proteins possibly indirectly by degradation of these ECM proteoglycans (By similarity). May act as a tumor suppressor. Negatively regulates, in vitro, trophoblast invasion during placental de…	Secreted {ECO:0000269|PubMed:21321049}. Note=Secretion increased during decidualization of endometrial stromal cells.	Serine protease HTRA3	2	0	2
P98155	VLDLR	Binds VLDL and transports it into cells by endocytosis. In order to be internalized, the receptor-ligand complexes must first cluster into clathrin-coated pits. Binding to Reelin induces tyrosine phosphorylation of Dab1 and modulation of Tau phosphorylation (By similarity). {ECO:0000250}.	Membrane; Single-pass type I membrane protein. Membrane, clathrin-coated pit; Single-pass type I membrane protein.	Very low-density lipoprotein receptor	10	10	7
P98160	HSPG2	Integral component of basement membranes. Component of the glomerular basement membrane (GBM), responsible for the fixed negative electrostatic membrane charge, and which provides a barrier which is both size- and charge-selective. It serves as an attachment substrate for cells. Plays essential roles in vascularization. Critical for normal heart development and for regulating the vascular respons…	Secreted, extracellular space, extracellular matrix, basement membrane.	Basement membrane-specific heparan sulfate proteoglycan core protein	13	13	9
P98164	LRP2	Multiligand endocytic receptor (By similarity). Acts together with CUBN to mediate endocytosis of high-density lipoproteins (By similarity). Mediates receptor-mediated uptake of polybasic drugs such as aprotinin, aminoglycosides and polymyxin B (By similarity). In the kidney, mediates the tubular uptake and clearance of leptin (By similarity). Also mediates transport of leptin across the blood-br…	Apical cell membrane {ECO:0000269|PubMed:23825075, ECO:0000269|PubMed:27798286}; Single-pass type I membrane protein {ECO:0000255}. Endosome lumen {ECO:0000250|UniProtKB:P98158}. Membrane, coated pit {ECO:0000250|UniProtKB:A2ARV4}. Cell projection, dendrite {ECO:0000250|UniProtKB:A2ARV4}. Cell projection, axon {ECO:0000250|UniProtKB:A2ARV4}. Note=Localizes to brush border membranes in the kidney.…	Low-density lipoprotein receptor-related protein 2	7	5	4
P98172	EFNB1	Cell surface transmembrane ligand for Eph receptors, a family of receptor tyrosine kinases which are crucial for migration, repulsion and adhesion during neuronal, vascular and epithelial development (PubMed:8070404, PubMed:7973638). Binding to Eph receptors residing on adjacent cells leads to contact-dependent bidirectional signaling into neighboring cells (PubMed:8070404, PubMed:7973638). Shows…	Cell membrane {ECO:0000269|PubMed:10197531, ECO:0000269|PubMed:7973638}; Single-pass type I membrane protein {ECO:0000255}. Membrane raft {ECO:0000269|PubMed:10197531}. Note=May recruit GRIP1 and GRIP2 to membrane raft domains. {ECO:0000269|PubMed:10197531}.; Ephrin-B1 C-terminal fragment: Cell membrane {ECO:0000269|PubMed:16930449}; Single-pass type I membrane protein {ECO:0000305}.; Ephrin-B1 i…	Ephrin-B1	10	9	9
P98173	FAM3A	May act as a defensin against invading fungal microorganisms.	Secreted {ECO:0000305}.	Protein FAM3A	5	6	4
Q00341	HDLBP	Appears to play a role in cell sterol metabolism. It may function to protect cells from over-accumulation of cholesterol.	Cytoplasm {ECO:0000269|PubMed:8605996}. Nucleus {ECO:0000269|PubMed:8605996}.	Vigilin	2	2	1
Q00688	FKBP3	FK506- and rapamycin-binding proteins (FKBPs) constitute a family of receptors for the two immunosuppressants which inhibit T-cell proliferation by arresting two distinct cytoplasmic signal transmission pathways. PPIases accelerate the folding of proteins.	Nucleus.	Peptidyl-prolyl cis-trans isomerase FKBP3	2	2	2
Q00839	HNRNPU	DNA- and RNA-binding protein involved in several cellular processes such as nuclear chromatin organization, telomere-length regulation, transcription, mRNA alternative splicing and stability, Xist-mediated transcriptional silencing and mitotic cell progression (PubMed:10490622, PubMed:18082603, PubMed:19029303, PubMed:22325991, PubMed:25986610, PubMed:28622508). Plays a role in the regulation of …	Nucleus {ECO:0000269|PubMed:10671544, ECO:0000269|PubMed:11003645, ECO:0000269|PubMed:1324173, ECO:0000269|PubMed:14608463, ECO:0000269|PubMed:15563465, ECO:0000269|PubMed:19617346, ECO:0000269|PubMed:21242313, ECO:0000269|PubMed:8174554, ECO:0000269|PubMed:9353307, ECO:0000269|PubMed:9405365}. Nucleus matrix {ECO:0000269|PubMed:1324173, ECO:0000269|PubMed:14608463, ECO:0000269|PubMed:8174554}. C…	Heterogeneous nuclear ribonucleoprotein U	8	7	8
Q01459	CTBS	Involved in the degradation of asparagine-linked glycoproteins. Hydrolyze of N-acetyl-beta-D-glucosamine (1-4)N-acetylglucosamine chitobiose core from the reducing end of the bond, it requires prior cleavage by glycosylasparaginase.	Lysosome.	Di-N-acetylchitobiase	7	5	6
Q01780	EXOSC10	Putative catalytic component of the RNA exosome complex which has 3'->5' exoribonuclease activity and participates in a multitude of cellular RNA processing and degradation events. In the nucleus, the RNA exosome complex is involved in proper maturation of stable RNA species such as rRNA, snRNA and snoRNA, in the elimination of RNA processing by-products and non-coding 'pervasive' transcripts, su…	Cytoplasm. Nucleus, nucleolus. Nucleus. Note=Strongly enriched in the nucleolus and a small amount has been found in cytoplasm supporting the existence of a nucleolar RNA exosome complex form.	Exosome component 10	2	2	2
Q01968	OCRL	Converts phosphatidylinositol 4,5-bisphosphate to phosphatidylinositol 4-phosphate. Also converts inositol 1,4,5-trisphosphate to inositol 1,4-bisphosphate and inositol 1,3,4,5-tetrakisphosphate to inositol 1,3,4-trisphosphate (PubMed:25869668, PubMed:7761412, PubMed:9430698). May function in lysosomal membrane trafficking by regulating the specific pool of phosphatidylinositol 4,5-bisphosphate t…	Cytoplasmic vesicle, phagosome membrane {ECO:0000250|UniProtKB:D3ZGS3}. Early endosome membrane {ECO:0000269|PubMed:25869668}. Membrane, clathrin-coated pit {ECO:0000269|PubMed:25869668}. Cell projection, cilium, photoreceptor outer segment {ECO:0000269|PubMed:22543976}. Cell projection, cilium {ECO:0000269|PubMed:22543976}. Cytoplasmic vesicle {ECO:0000250|UniProtKB:D3ZGS3}. Endosome {ECO:000026…	Inositol polyphosphate 5-phosphatase OCRL-1	2	2	2
Q02487	DSC2	Component of intercellular desmosome junctions. Involved in the interaction of plaque proteins and intermediate filaments mediating cell-cell adhesion. May contribute to epidermal cell positioning (stratification) by mediating differential adhesiveness between cells that express different isoforms.	Cell membrane {ECO:0000269|PubMed:21062920}; Single-pass type I membrane protein {ECO:0000269|PubMed:21062920}. Cell junction, desmosome {ECO:0000269|PubMed:21062920}.	Desmocollin-2	9	6	10
Q02742	GCNT1	Glycosyltransferase that catalyzes the transfer of an N-acetylglucosamine moiety onto mucin-type core 1 O-glycan to form the branched mucin-type core 2 O-glycan. Mucin-type core 2 O-glycans play an important role in leukocyte extravasation as they serve as scaffolds for the display of the selectin ligand sialyl Lewis X by leukocytes. {ECO:0000269|PubMed:23027862}.	Golgi apparatus membrane {ECO:0000269|PubMed:23027862}; Single-pass type II membrane protein {ECO:0000269|PubMed:23027862}. Note=Also detected in the trans-Golgi network.	Beta-1,3-galactosyl-O-glycosyl-glycoprotein beta-1,6-N-acetylglucosaminyltransferase	3	2	2
Q02809	PLOD1	Part of a complex composed of PLOD1, P3H3 and P3H4 that catalyzes hydroxylation of lysine residues in collagen alpha chains and is required for normal assembly and cross-linkling of collagen fibrils (By similarity). Forms hydroxylysine residues in -Xaa-Lys-Gly- sequences in collagens (PubMed:8621606, PubMed:10686424, PubMed:15854030). These hydroxylysines serve as sites of attachment for carbohyd…	Rough endoplasmic reticulum membrane; Peripheral membrane protein; Lumenal side.	Procollagen-lysine,2-oxoglutarate 5-dioxygenase 1	22	18	17
Q02818	NUCB1	Major calcium-binding protein of the Golgi. May have a role in calcium homeostasis (By similarity). {ECO:0000250}.	Golgi apparatus, cis-Golgi network membrane {ECO:0000250|UniProtKB:Q63083}; Peripheral membrane protein {ECO:0000250|UniProtKB:Q63083}; Lumenal side {ECO:0000250|UniProtKB:Q63083}. Cytoplasm {ECO:0000250|UniProtKB:Q63083}. Secreted {ECO:0000250|UniProtKB:Q63083}. Note=A small fraction of the protein may be cytoplasmic. {ECO:0000250|UniProtKB:Q63083}.	Nucleobindin-1	30	35	31
Q02952	AKAP12	Anchoring protein that mediates the subcellular compartmentation of protein kinase A (PKA) and protein kinase C (PKC).	Cytoplasm, cell cortex {ECO:0000305}. Cytoplasm, cytoskeleton {ECO:0000305}. Membrane {ECO:0000305}; Lipid-anchor {ECO:0000305}. Note=May be part of the cortical cytoskeleton.	A-kinase anchor protein 12	2	2	1
Q03167	TGFBR3	Binds to TGF-beta. Could be involved in capturing and retaining TGF-beta for presentation to the signaling receptors.	Secreted. Secreted, extracellular space. Cell membrane {ECO:0000305}; Single-pass type I membrane protein {ECO:0000305}. Note=Exists both as a membrane-bound form and as soluble form in serum and in the extracellular matrix.	Transforming growth factor beta receptor type 3	5	4	5
Q04637	EIF4G1	Component of the protein complex eIF4F, which is involved in the recognition of the mRNA cap, ATP-dependent unwinding of 5'-terminal secondary structure and recruitment of mRNA to the ribosome.	0	Eukaryotic translation initiation factor 4 gamma 1	6	8	4
Q05682	CALD1	Actin- and myosin-binding protein implicated in the regulation of actomyosin interactions in smooth muscle and nonmuscle cells (could act as a bridge between myosin and actin filaments). Stimulates actin binding of tropomyosin which increases the stabilization of actin filament structure. In muscle tissues, inhibits the actomyosin ATPase by binding to F-actin. This inhibition is attenuated by cal…	Cytoplasm, cytoskeleton {ECO:0000250|UniProtKB:P13505}. Cytoplasm, myofibril {ECO:0000250|UniProtKB:P13505}. Cytoplasm, cytoskeleton, stress fiber {ECO:0000250|UniProtKB:P13505}. Note=On thin filaments in smooth muscle and on stress fibers in fibroblasts (nonmuscle). {ECO:0000250|UniProtKB:P13505}.	Caldesmon	4	4	3
Q05707	COL14A1	Plays an adhesive role by integrating collagen bundles. It is probably associated with the surface of interstitial collagen fibrils via COL1. The COL2 domain may then serve as a rigid arm which sticks out from the fibril and protrudes the large N-terminal globular domain into the extracellular space, where it might interact with other matrix molecules or cell surface receptors (By similarity). {E…	Secreted, extracellular space, extracellular matrix {ECO:0000250|UniProtKB:P32018}.	Collagen alpha-1(XIV) chain	49	46	41
Q06481	APLP2	May play a role in the regulation of hemostasis. The soluble form may have inhibitory properties towards coagulation factors. May interact with cellular G-protein signaling pathways. May bind to the DNA 5'-GTCACATG-3'(CDEI box). Inhibits trypsin, chymotrypsin, plasmin, factor XIA and plasma and glandular kallikrein. Modulates the Cu/Zn nitric oxide-catalyzed autodegradation of GPC1 heparan sulfat…	Cell membrane {ECO:0000305}; Single-pass type I membrane protein {ECO:0000305}. Nucleus {ECO:0000305}.	Amyloid-like protein 2	3	4	2
Q06830	PRDX1	Thiol-specific peroxidase that catalyzes the reduction of hydrogen peroxide and organic hydroperoxides to water and alcohols, respectively. Plays a role in cell protection against oxidative stress by detoxifying peroxides and as sensor of hydrogen peroxide-mediated signaling events. Might participate in the signaling cascades of growth factors and tumor necrosis factor-alpha by regulating the int…	Cytoplasm {ECO:0000269|PubMed:17081065, ECO:0000269|PubMed:9497357}. Melanosome {ECO:0000269|PubMed:17081065}. Note=Identified by mass spectrometry in melanosome fractions from stage I to stage IV.	Peroxiredoxin-1	6	5	5
Q07954	LRP1	Endocytic receptor involved in endocytosis and in phagocytosis of apoptotic cells. Required for early embryonic development. Involved in cellular lipid homeostasis. Involved in the plasma clearance of chylomicron remnants and activated LRPAP1 (alpha 2-macroglobulin), as well as the local metabolism of complexes between plasminogen activators and their endogenous inhibitors. May modulate cellular …	Low-density lipoprotein receptor-related protein 1 85 kDa subunit: Cell membrane; Single-pass type I membrane protein. Membrane, coated pit.; Low-density lipoprotein receptor-related protein 1 515 kDa subunit: Cell membrane; Peripheral membrane protein; Extracellular side. Membrane, coated pit.; Low-density lipoprotein receptor-related protein 1 intracellular domain: Cytoplasm. Nucleus. Note=Afte…	Prolow-density lipoprotein receptor-related protein 1	7	5	5
Q08380	LGALS3BP	Promotes integrin-mediated cell adhesion. May stimulate host defense against viruses and tumor cells. {ECO:0000269|PubMed:11146440, ECO:0000269|PubMed:8034587, ECO:0000269|PubMed:9501082}.	Secreted {ECO:0000269|PubMed:8390986}. Secreted, extracellular space, extracellular matrix {ECO:0000269|PubMed:9501082}.	Galectin-3-binding protein	38	36	37
Q08397	LOXL1	Active on elastin and collagen substrates. {ECO:0000250}.	Secreted, extracellular space {ECO:0000305}.	Lysyl oxidase homolog 1	2	2	2
Q08431	MFGE8	Plays an important role in the maintenance of intestinal epithelial homeostasis and the promotion of mucosal healing. Promotes VEGF-dependent neovascularization (By similarity). Contributes to phagocytic removal of apoptotic cells in many tissues. Specific ligand for the alpha-v/beta-3 and alpha-v/beta-5 receptors. Also binds to phosphatidylserine-enriched cell surfaces in a receptor-independent …	Membrane {ECO:0000269|PubMed:19204935}; Peripheral membrane protein {ECO:0000269|PubMed:19204935}. Secreted {ECO:0000269|PubMed:19204935}.	Lactadherin	2	2	2
Q08629	SPOCK1	May play a role in cell-cell and cell-matrix interactions. May contribute to various neuronal mechanisms in the central nervous system.	Secreted, extracellular space, extracellular matrix.	Testican-1	4	4	2
Q09328	MGAT5	Catalyzes the addition of N-acetylglucosamine (GlcNAc) in beta 1-6 linkage to the alpha-linked mannose of biantennary N-linked oligosaccharides (PubMed:10395745, PubMed:30140003). Catalyzes an important step in the biosynthesis of branched, complex-type N-glycans, such as those found on EGFR, TGFR (TGF-beta receptor) and CDH2 (PubMed:10395745, PubMed:22614033, PubMed:30140003). Via its role in th…	Golgi apparatus membrane {ECO:0000250|UniProtKB:P97259}; Single-pass type II membrane protein {ECO:0000269|PubMed:17142794}.; Secreted alpha-1,6-mannosylglycoprotein 6-beta-N-acetylglucosaminyltransferase A: Secreted {ECO:0000269|PubMed:17142794}.	Alpha-1,6-mannosylglycoprotein 6-beta-N-acetylglucosaminyltransferase A	16	16	17
Q10471	GALNT2	Catalyzes the initial reaction in O-linked oligosaccharide biosynthesis, the transfer of an N-acetyl-D-galactosamine residue to a serine or threonine residue on the protein receptor. Has a broad spectrum of substrates for peptides such as EA2, Muc5AC, Muc1a, Muc1b. Probably involved in O-linked glycosylation of the immunoglobulin A1 (IgA1) hinge region. {ECO:0000269|PubMed:12438318, ECO:0000269|P…	Golgi apparatus, Golgi stack membrane {ECO:0000269|PubMed:9394011}; Single-pass type II membrane protein {ECO:0000269|PubMed:9394011}. Secreted {ECO:0000269|PubMed:9394011}. Note=Resides preferentially in the trans and medial parts of the Golgi stack. A secreted form also exists.	Polypeptide N-acetylgalactosaminyltransferase 2	18	20	25
Q11206	ST3GAL4	Catalyzes the formation of the NeuAc-alpha-2,3-Gal-beta-1,4-GlcNAc-, and NeuAc-alpha-2,3-Gal-beta-1,3-GlcNAc- sequences found in terminal carbohydrate groups of glycoproteins and glycolipids. It may be involved in the biosynthesis of the sialyl Lewis X determinant. {ECO:0000250|UniProtKB:Q91Y74, ECO:0000269|PubMed:8611500}.	Golgi apparatus, Golgi stack membrane; Single-pass type II membrane protein. Secreted. Note=Membrane-bound form in trans cisternae of Golgi. Secreted into the body fluid.	CMP-N-acetylneuraminate-beta-galactosamide-alpha-2,3-sialyltransferase 4	2	2	1
Q12805	EFEMP1	Binds EGFR, the EGF receptor, inducing EGFR autophosphorylation and the activation of downstream signaling pathways. May play a role in cell adhesion and migration. May function as a negative regulator of chondrocyte differentiation. In the olfactory epithelium, it may regulate glial cell migration, differentiation and the ability of glial cells to support neuronal neurite outgrowth. {ECO:0000269…	Secreted, extracellular space {ECO:0000250}. Secreted, extracellular space, extracellular matrix {ECO:0000250}. Note=Localizes to the lamina propria underneath the olfactory epithelium. {ECO:0000250}.	EGF-containing fibulin-like extracellular matrix protein 1	4	2	5
Q12841	FSTL1	May modulate the action of some growth factors on cell proliferation and differentiation. Binds heparin (By similarity). {ECO:0000250}.	Secreted {ECO:0000305}.	Follistatin-related protein 1	36	32	29
Q12860	CNTN1	Contactins mediate cell surface interactions during nervous system development. Involved in the formation of paranodal axo-glial junctions in myelinated peripheral nerves and in the signaling between axons and myelinating glial cells via its association with CNTNAP1. Participates in oligodendrocytes generation by acting as a ligand of NOTCH1. Its association with NOTCH1 promotes NOTCH1 activation…	Isoform 1: Cell membrane; Lipid-anchor, GPI-anchor; Extracellular side.; Isoform 2: Cell membrane; Lipid-anchor, GPI-anchor; Extracellular side.	Contactin-1	7	8	5
Q12906	ILF3	RNA-binding protein that plays an essential role in the biogenesis of circular RNAs (circRNAs) which are produced by back-splicing circularization of pre-mRNAs. Within the nucleus, promotes circRNAs processing by stabilizing the regulatory elements residing in the flanking introns of the circularized exons. Plays thereby a role in the back-splicing of a subset of circRNAs (PubMed:28625552). As a …	Nucleus, nucleolus {ECO:0000269|PubMed:26240280}. Cytoplasm {ECO:0000269|PubMed:28625552}. Nucleus {ECO:0000269|PubMed:10749851, ECO:0000269|PubMed:26240280, ECO:0000269|PubMed:28625552}. Note=Localizes in the cytoplasm in response to viral infection. The unphosphorylated form is retained in the nucleus by ILF2. Phosphorylation at Thr-188 and Thr-315 causes the dissociation of ILF2 from the ILF2-…	Interleukin enhancer-binding factor 3	2	2	1
Q12907	LMAN2	Plays a role as an intracellular lectin in the early secretory pathway. Interacts with N-acetyl-D-galactosamine and high-mannose type glycans and may also bind to O-linked glycans. Involved in the transport and sorting of glycoproteins carrying high mannose-type glycans (By similarity). {ECO:0000250}.	Endoplasmic reticulum-Golgi intermediate compartment membrane {ECO:0000269|PubMed:10444376}; Single-pass type I membrane protein {ECO:0000269|PubMed:10444376}. Golgi apparatus membrane {ECO:0000269|PubMed:10444376}; Single-pass membrane protein {ECO:0000269|PubMed:10444376}. Endoplasmic reticulum membrane {ECO:0000269|PubMed:10444376}; Single-pass type I membrane protein {ECO:0000269|PubMed:10444…	Vesicular integral-membrane protein VIP36	13	9	11
Q13162	PRDX4	Thiol-specific peroxidase that catalyzes the reduction of hydrogen peroxide and organic hydroperoxides to water and alcohols, respectively. Plays a role in cell protection against oxidative stress by detoxifying peroxides and as sensor of hydrogen peroxide-mediated signaling events. Regulates the activation of NF-kappa-B in the cytosol by a modulation of I-kappa-B-alpha phosphorylation. {ECO:0000…	Cytoplasm {ECO:0000269|PubMed:18052930, ECO:0000269|PubMed:9388242}. Endoplasmic reticulum {ECO:0000269|PubMed:18052930}. Note=Cotranslationally translocated to and retained within the endoplasmic reticulum. A small fraction of the protein is cytoplasmic. {ECO:0000269|PubMed:18052930}.	Peroxiredoxin-4	2	3	3
Q13177	PAK2	Serine/threonine protein kinase that plays a role in a variety of different signaling pathways including cytoskeleton regulation, cell motility, cell cycle progression, apoptosis or proliferation. Acts as downstream effector of the small GTPases CDC42 and RAC1. Activation by the binding of active CDC42 and RAC1 results in a conformational change and a subsequent autophosphorylation on several ser…	Serine/threonine-protein kinase PAK 2: Cytoplasm. Note=MYO18A mediates the cellular distribution of the PAK2-ARHGEF7-GIT1 complex to the inner surface of the cell membrane.; PAK-2p34: Nucleus. Cytoplasm, perinuclear region. Membrane; Lipid-anchor. Note=Interaction with ARHGAP10 probably changes PAK-2p34 location to cytoplasmic perinuclear region. Myristoylation changes PAK-2p34 location to the me…	Serine/threonine-protein kinase PAK 2	3	4	4
Q13232	NME3	Major role in the synthesis of nucleoside triphosphates other than ATP. The ATP gamma phosphate is transferred to the NDP beta phosphate via a ping-pong mechanism, using a phosphorylated active-site intermediate. Probably has a role in normal hematopoiesis by inhibition of granulocyte differentiation and induction of apoptosis.	0	Nucleoside diphosphate kinase 3	1	2	1
Q13263	TRIM28	Nuclear corepressor for KRAB domain-containing zinc finger proteins (KRAB-ZFPs). Mediates gene silencing by recruiting CHD3, a subunit of the nucleosome remodeling and deacetylation (NuRD) complex, and SETDB1 (which specifically methylates histone H3 at 'Lys-9' (H3K9me)) to the promoter regions of KRAB target genes. Enhances transcriptional repression by coordinating the increase in H3K9me, the d…	Nucleus {ECO:0000269|PubMed:10330177, ECO:0000269|PubMed:17178852, ECO:0000269|PubMed:20858735, ECO:0000269|PubMed:23665872, ECO:0000269|PubMed:24741090, ECO:0000269|PubMed:9016654}. Note=Associated with centromeric heterochromatin during cell differentiation through CBX1. {ECO:0000250}.	Transcription intermediary factor 1-beta	5	5	5
Q13275	SEMA3F	May play a role in cell motility and cell adhesion.	Secreted {ECO:0000250}.	Semaphorin-3F	2	2	2
Q13283	G3BP1	ATP- and magnesium-dependent helicase (PubMed:9889278). Unwinds preferentially partial DNA and RNA duplexes having a 17 bp annealed portion and either a hanging 3' tail or hanging tails at both 5'- and 3'-ends (PubMed:9889278). Unwinds DNA/DNA, RNA/DNA, and RNA/RNA substrates with comparable efficiency (PubMed:9889278). Acts unidirectionally by moving in the 5' to 3' direction along the bound sin…	Cytoplasm, cytosol {ECO:0000269|PubMed:20180778}. Perikaryon {ECO:0000250|UniProtKB:P97855}. Cytoplasm, Stress granule {ECO:0000269|PubMed:12642610, ECO:0000269|PubMed:20180778, ECO:0000269|PubMed:23953116}. Nucleus {ECO:0000269|PubMed:11604510}. Note=Cytoplasmic in proliferating cells (PubMed:11604510). Cytosolic and partially nuclear in resting cells (PubMed:11604510). Recruited to stress granu…	Ras GTPase-activating protein-binding protein 1	2	2	1
Q13308	PTK7	Inactive tyrosine kinase involved in Wnt signaling pathway. Component of both the non-canonical (also known as the Wnt/planar cell polarity signaling) and the canonical Wnt signaling pathway. Functions in cell adhesion, cell migration, cell polarity, proliferation, actin cytoskeleton reorganization and apoptosis. Has a role in embryogenesis, epithelial tissue organization and angiogenesis. {ECO:0…	Membrane {ECO:0000269|PubMed:20837484}; Single-pass type I membrane protein {ECO:0000269|PubMed:20837484}. Cell junction {ECO:0000269|PubMed:20837484}. Note=Colocalizes with MMP14 at cell junctions. Also localizes at the leading edge of migrating cells.	Inactive tyrosine-protein kinase 7	8	7	5
Q13428	TCOF1	Nucleolar protein that acts as a regulator of RNA polymerase I by connecting RNA polymerase I with enzymes responsible for ribosomal processing and modification (PubMed:12777385, PubMed:26399832). Required for neural crest specification: following monoubiquitination by the BCR(KBTBD8) complex, associates with NOLC1 and acts as a platform to connect RNA polymerase I with enzymes responsible for ri…	Nucleus, nucleolus {ECO:0000269|PubMed:12777385}.	Treacle protein	8	6	7
Q13435	SF3B2	Involved in pre-mRNA splicing as a component of the splicing factor SF3B complex (PubMed:27720643). SF3B complex is required for 'A' complex assembly formed by the stable binding of U2 snRNP to the branchpoint sequence (BPS) in pre-mRNA. Sequence independent binding of SF3A/SF3B complex upstream of the branch site is essential, it may anchor U2 snRNP to the pre-mRNA (PubMed:12234937). May also be…	Nucleus {ECO:0000269|PubMed:27720643, ECO:0000269|PubMed:28541300}. Nucleus speckle {ECO:0000269|PubMed:16923959}.	Splicing factor 3B subunit 2	3	2	3
Q13442	PDAP1	Enhances PDGFA-stimulated cell growth in fibroblasts, but inhibits the mitogenic effect of PDGFB. {ECO:0000250}.	0	28 kDa heat- and acid-stable phosphoprotein	11	11	6
Q13561	DCTN2	Modulates cytoplasmic dynein binding to an organelle, and plays a role in prometaphase chromosome alignment and spindle organization during mitosis. Involved in anchoring microtubules to centrosomes. May play a role in synapse formation during brain development.	Cytoplasm, cytoskeleton, microtubule organizing center, centrosome {ECO:0000269|PubMed:14654843, ECO:0000269|PubMed:8647893}. Membrane {ECO:0000269|PubMed:8647893}; Peripheral membrane protein {ECO:0000269|PubMed:8647893}.	Dynactin subunit 2	4	2	1
Q13740	ALCAM	Cell adhesion molecule that mediates both heterotypic cell-cell contacts via its interaction with CD6, as well as homotypic cell-cell contacts (PubMed:7760007, PubMed:15496415, PubMed:15048703, PubMed:16352806, PubMed:23169771, PubMed:24945728). Promotes T-cell activation and proliferation via its interactions with CD6 (PubMed:15048703, PubMed:16352806, PubMed:24945728). Contributes to the format…	Cell membrane {ECO:0000269|PubMed:15048703, ECO:0000269|PubMed:15294938, ECO:0000269|PubMed:16352806, ECO:0000269|PubMed:23169771, ECO:0000269|PubMed:24740813, ECO:0000269|PubMed:24945728, ECO:0000269|PubMed:7760007}; Single-pass type I membrane protein {ECO:0000305}. Cell projection, axon {ECO:0000250|UniProtKB:Q61490}. Cell projection, dendrite {ECO:0000250|UniProtKB:Q61490}. Note=Detected at t…	CD166 antigen	12	11	11
Q13765	NACA	Prevents inappropriate targeting of non-secretory polypeptides to the endoplasmic reticulum (ER). Binds to nascent polypeptide chains as they emerge from the ribosome and blocks their interaction with the signal recognition particle (SRP), which normally targets nascent secretory peptides to the ER. Also reduces the inherent affinity of ribosomes for protein translocation sites in the ER membrane…	Cytoplasm. Nucleus. Note=The heterodimer is located mainly in the cytosol, and the homodimer in the nucleus.	Nascent polypeptide-associated complex subunit alpha	3	3	1
Q13813	SPTAN1	Fodrin, which seems to be involved in secretion, interacts with calmodulin in a calcium-dependent manner and is thus candidate for the calcium-dependent movement of the cytoskeleton at the membrane.	Cytoplasm, cytoskeleton. Cytoplasm, cell cortex. Note=Expressed along the cell membrane in podocytes and presumptive tubule cells during glomerulogenesis and is expressed along lateral cell margins in tubule cells. {ECO:0000250}.	Spectrin alpha chain, non-erythrocytic 1	2	2	0
Q13822	ENPP2	Hydrolyzes lysophospholipids to produce the signaling molecule lysophosphatidic acid (LPA) in extracellular fluids (PubMed:15769751, PubMed:26371182, PubMed:27754931). Major substrate is lysophosphatidylcholine (PubMed:12176993, PubMed:27754931). Also can act on sphingosylphosphorylcholine producing sphingosine-1-phosphate, a modulator of cell motility. Can hydrolyze, in vitro, bis-pNPP, to some …	Secreted {ECO:0000269|PubMed:12176993, ECO:0000269|PubMed:15769751, ECO:0000269|PubMed:1733949, ECO:0000269|PubMed:26371182, ECO:0000269|PubMed:27754931}.	Ectonucleotide pyrophosphatase/phosphodiesterase family member 2	21	19	19
Q14112	NID2	Cell adhesion glycoprotein which is widely distributed in basement membranes. Binds to collagens I and IV, to perlecan and to laminin 1. Does not bind fibulins. It probably has a role in cell-extracellular matrix interactions.	Secreted, extracellular space, extracellular matrix, basement membrane.	Nidogen-2	10	11	10
Q14114	LRP8	Cell surface receptor for Reelin (RELN) and apolipoprotein E (apoE)-containing ligands. LRP8 participates in transmitting the extracellular Reelin signal to intracellular signaling processes, by binding to DAB1 on its cytoplasmic tail. Reelin acts via both the VLDL receptor (VLDLR) and LRP8 to regulate DAB1 tyrosine phosphorylation and microtubule function in neurons. LRP8 has higher affinity for…	Cell membrane {ECO:0000250}; Single-pass type I membrane protein {ECO:0000250}. Secreted {ECO:0000250}. Note=Isoforms that contain the exon coding for a furin-type cleavage site are proteolytically processed, leading to a secreted receptor fragment. {ECO:0000250}.	Low-density lipoprotein receptor-related protein 8	7	4	5
Q14118	DAG1	The dystroglycan complex is involved in a number of processes including laminin and basement membrane assembly, sarcolemmal stability, cell survival, peripheral nerve myelination, nodal structure, cell migration, and epithelial polarization.; Alpha-dystroglycan is an extracellular peripheral glycoprotein that acts as a receptor for both extracellular matrix proteins containing laminin-G domains. …	Alpha-dystroglycan: Secreted, extracellular space.; Beta-dystroglycan: Cell membrane; Single-pass type I membrane protein. Cytoplasm, cytoskeleton. Nucleus, nucleoplasm. Cell membrane, sarcolemma {ECO:0000250}. Cell junction, synapse, postsynaptic cell membrane {ECO:0000250}. Note=The monomeric form translocates to the nucleus via the action of importins and depends on RAN. Nuclear transport is i…	Dystroglycan	15	17	17
Q14126	DSG2	Component of intercellular desmosome junctions. Involved in the interaction of plaque proteins and intermediate filaments mediating cell-cell adhesion.	Cell membrane; Single-pass type I membrane protein. Cell junction, desmosome.	Desmoglein-2	20	19	16
Q14152	EIF3A	RNA-binding component of the eukaryotic translation initiation factor 3 (eIF-3) complex, which is required for several steps in the initiation of protein synthesis (PubMed:17581632, PubMed:25849773). The eIF-3 complex associates with the 40S ribosome and facilitates the recruitment of eIF-1, eIF-1A, eIF-2:GTP:methionyl-tRNAi and eIF-5 to form the 43S pre-initiation complex (43S PIC). The eIF-3 co…	Cytoplasm {ECO:0000255|HAMAP-Rule:MF_03000, ECO:0000269|PubMed:9150439}.	Eukaryotic translation initiation factor 3 subunit A	2	2	3
Q14160	SCRIB	Scaffold protein involved in different aspects of polarized cells differentiation regulating epithelial and neuronal morphogenesis. Most probably functions in the establishment of apico-basal cell polarity. May function in cell proliferation regulating progression from G1 to S phase and as a positive regulator of apoptosis for instance during acinar morphogenesis of the mammary epithelium. May al…	Cell membrane {ECO:0000269|PubMed:28169360}; Peripheral membrane protein. Cell junction, adherens junction. Cell projection, lamellipodium. Cytoplasm. Note=Targeting to cell-cell junctions which is CDH1-dependent is required for the pro-apoptotic activity. Localizes to neuronal post- and pre-synaptic regions.	Protein scribble homolog	3	3	3
Q14165	MLEC	Carbohydrate-binding protein with a strong ligand preference for Glc2-N-glycan. May play a role in the early steps of protein N-glycosylation (By similarity). {ECO:0000250}.	Endoplasmic reticulum membrane {ECO:0000250}; Single-pass type I membrane protein {ECO:0000250}.	Malectin	2	2	2
Q14247	CTTN	Contributes to the organization of the actin cytoskeleton and cell shape (PubMed:21296879). Plays a role in the formation of lamellipodia and in cell migration. Plays a role in the regulation of neuron morphology, axon growth and formation of neuronal growth cones (By similarity). Through its interaction with CTTNBP2, involved in the regulation of neuronal spine density (By similarity). Plays a r…	Cytoplasm, cytoskeleton {ECO:0000269|PubMed:12151401}. Cell projection, lamellipodium {ECO:0000269|PubMed:12151401}. Cell projection, ruffle. Cell projection, dendrite {ECO:0000250}. Cell projection {ECO:0000250|UniProtKB:Q66HL2}. Cell membrane {ECO:0000305|PubMed:17959782}; Peripheral membrane protein {ECO:0000305}; Cytoplasmic side {ECO:0000305}. Cell projection, podosome {ECO:0000250|UniProtKB…	Src substrate cortactin	4	6	4
Q14258	TRIM25	Functions as a ubiquitin E3 ligase and as an ISG15 E3 ligase (PubMed:16352599). Involved in innate immune defense against viruses by mediating ubiquitination of DDX58 and IFIH1 (PubMed:17392790, PubMed:30193849). Mediates 'Lys-63'-linked polyubiquitination of the DDX58 N-terminal CARD-like region which is crucial for triggering the cytosolic signal transduction that leads to the production of int…	Cytoplasm {ECO:0000269|PubMed:17392790}. Note=Colocalized with DDX58 at cytoplasmic perinuclear bodies.	E3 ubiquitin/ISG15 ligase TRIM25	3	2	3
Q14320	FAM50A	May be a DNA-binding protein or transcriptional factor. {ECO:0000269|PubMed:9339379}.	Nucleus {ECO:0000305}.	Protein FAM50A	3	3	2
Q14393	GAS6	Ligand for tyrosine-protein kinase receptors AXL, TYRO3 and MER whose signaling is implicated in cell growth and survival, cell adhesion and cell migration. GAS6/AXL signaling plays a role in various processes such as endothelial cell survival during acidification by preventing apoptosis, optimal cytokine signaling during human natural killer cell development, hepatic regeneration, gonadotropin-r…	Secreted {ECO:0000269|PubMed:9326369}.	Growth arrest-specific protein 6	16	17	17
Q14517	FAT1	Plays an essential role for cellular polarization, directed cell migration and modulating cell-cell contact. {ECO:0000250}.	Cell membrane {ECO:0000269|PubMed:15922730}; Single-pass type I membrane protein {ECO:0000269|PubMed:15922730}. Nucleus {ECO:0000269|PubMed:15922730}. Cytoplasm, perinuclear region {ECO:0000269|PubMed:15922730}.	Protocadherin Fat 1	14	12	11
Q14563	SEMA3A	Involved in the development of the olfactory system and in neuronal control of puberty. Induces the collapse and paralysis of neuronal growth cones. Could serve as a ligand that guides specific growth cones by a motility-inhibiting mechanism. Binds to the complex neuropilin-1/plexin-1. {ECO:0000269|PubMed:22416012}.	Secreted {ECO:0000250}.	Semaphorin-3A	5	5	5
Q14574	DSC3	Component of intercellular desmosome junctions. Involved in the interaction of plaque proteins and intermediate filaments mediating cell-cell adhesion. May contribute to epidermal cell positioning (stratification) by mediating differential adhesiveness between cells that express different isoforms.	Cell membrane; Single-pass type I membrane protein. Cell junction, desmosome.	Desmocollin-3	6	7	5
Q14677	CLINT1	Binds to membranes enriched in phosphatidylinositol 4,5-bisphosphate (PtdIns(4,5)P2). May have a role in transport via clathrin-coated vesicles from the trans-Golgi network to endosomes. Stimulates clathrin assembly. {ECO:0000269|PubMed:12429846, ECO:0000269|PubMed:12538641}.	Cytoplasm. Cytoplasm, perinuclear region. Membrane; Peripheral membrane protein. Cytoplasmic vesicle, clathrin-coated vesicle. Note=Found throughout the cell, with the exception of the cell surface. Concentrated in the perinuclear region and associated with clathrin-coated vesicles close to the trans-Golgi network.	Clathrin interactor 1	2	1	3
Q14696	MESDC2	Chaperone specifically assisting the folding of beta-propeller/EGF modules within the family of low-density lipoprotein receptors (LDLRs). Acts as a modulator of the Wnt pathway through chaperoning the coreceptors of the canonical Wnt pathway, LRP5 and LRP6, to the plasma membrane. Essential for specification of embryonic polarity and mesoderm induction. Plays an essential role in neuromuscular j…	Endoplasmic reticulum {ECO:0000269|PubMed:15014448, ECO:0000269|PubMed:17488095}. Note=Released from apoptotic cells and shed photoreceptor outer segments. {ECO:0000250|UniProtKB:Q9ERE7}.	LDLR chaperone MESD	2	2	1
Q14697	GANAB	Catalytic subunit of glucosidase II that cleaves sequentially the 2 innermost alpha-1,3-linked glucose residues from the Glc(2)Man(9)GlcNAc(2) oligosaccharide precursor of immature glycoproteins (PubMed:10929008). Required for PKD1/Polycystin-1 and PKD2/Polycystin-2 maturation and localization to the cell surface and cilia (PubMed:27259053). {ECO:0000269|PubMed:10929008, ECO:0000269|PubMed:272590…	Endoplasmic reticulum {ECO:0000305|PubMed:10929008}. Golgi apparatus {ECO:0000250|UniProtKB:P79403}. Melanosome {ECO:0000269|PubMed:17081065}. Note=Identified by mass spectrometry in melanosome fractions from stage I to stage IV. {ECO:0000269|PubMed:17081065}.	Neutral alpha-glucosidase AB	6	6	5
Q14703	MBTPS1	Serine protease that catalyzes the first step in the proteolytic activation of the sterol regulatory element-binding proteins (SREBPs). Other known substrates are BDNF, GNPTAB and ATF6. Cleaves after hydrophobic or small residues, provided that Arg or Lys is in position P4. Cleaves known substrates after Arg-Ser-Val-Leu (SERBP-2), Arg-His-Leu-Leu (ATF6), Arg-Gly-Leu-Thr (BDNF) and its own propept…	Endoplasmic reticulum membrane {ECO:0000269|PubMed:9990022}; Single-pass type I membrane protein {ECO:0000269|PubMed:9990022}. Golgi apparatus membrane {ECO:0000269|PubMed:9990022}; Single-pass type I membrane protein {ECO:0000269|PubMed:9990022}. Note=May sort to other organelles, including lysosomal and/or endosomal compartments.	Membrane-bound transcription factor site-1 protease	8	7	5
Q14738	PPP2R5D	The B regulatory subunit might modulate substrate selectivity and catalytic activity, and also might direct the localization of the catalytic enzyme to a particular subcellular compartment.	Cytoplasm. Nucleus. Note=Nuclear in interphase, nuclear during mitosis.	Serine/threonine-protein phosphatase 2A 56 kDa regulatory subunit delta isoform	1	2	1
Q14739	LBR	Catalyzes the reduction of the C14-unsaturated bond of lanosterol, as part of the metabolic pathway leading to cholesterol biosynthesis (PubMed:9630650, PubMed:12618959, PubMed:16784888, PubMed:21327084, PubMed:27336722). Plays a critical role in myeloid cell cholesterol biosynthesis which is essential to both myeloid cell growth and functional maturation (By similarity). Mediates the activation …	Nucleus inner membrane {ECO:0000269|PubMed:8157662}; Multi-pass membrane protein {ECO:0000255}. Endoplasmic reticulum membrane {ECO:0000269|PubMed:21327084}. Cytoplasm {ECO:0000269|PubMed:21327084}. Nucleus {ECO:0000269|PubMed:21327084}. Note=Nucleus; nuclear rim. {ECO:0000269|PubMed:21327084}.	Lamin-B receptor	2	2	2
Q14766	LTBP1	Key regulator of transforming growth factor beta (TGFB1, TGFB2 and TGFB3) that controls TGF-beta activation by maintaining it in a latent state during storage in extracellular space (PubMed:2022183, PubMed:8617200, PubMed:8939931). Associates specifically via disulfide bonds with the Latency-associated peptide (LAP), which is the regulatory chain of TGF-beta, and regulates integrin-dependent acti…	Secreted {ECO:0000269|PubMed:16157329}. Secreted, extracellular space, extracellular matrix {ECO:0000269|PubMed:16157329, ECO:0000269|PubMed:8617200}.	Latent-transforming growth factor beta-binding protein 1	14	14	14
Q14847	LASP1	Plays an important role in the regulation of dynamic actin-based, cytoskeletal activities. Agonist-dependent changes in LASP1 phosphorylation may also serve to regulate actin-associated ion transport activities, not only in the parietal cell but also in certain other F-actin-rich secretory epithelial cell types (By similarity). {ECO:0000250}.	Cytoplasm, cell cortex {ECO:0000250}. Cytoplasm, cytoskeleton {ECO:0000250}. Note=Associated with the F-actin rich cortical cytoskeleton. {ECO:0000250}.	LIM and SH3 domain protein 1	3	3	2
Q15084	PDIA6	May function as a chaperone that inhibits aggregation of misfolded proteins (PubMed:12204115). Negatively regulates the unfolded protein response (UPR) through binding to UPR sensors such as ERN1, which in turn inactivates ERN1 signaling (PubMed:24508390). May also regulate the UPR via the EIF2AK3 UPR sensor (PubMed:24508390). Plays a role in platelet aggregation and activation by agonists such a…	Endoplasmic reticulum lumen {ECO:0000269|PubMed:15466936}. Cell membrane {ECO:0000269|PubMed:15466936}. Melanosome {ECO:0000269|PubMed:12643545, ECO:0000269|PubMed:17081065}. Note=Identified by mass spectrometry in melanosome fractions from stage I to stage IV (PubMed:12643545). {ECO:0000269|PubMed:12643545}.	Protein disulfide-isomerase A6	4	4	4
Q15121	PEA15	Blocks Ras-mediated inhibition of integrin activation and modulates the ERK MAP kinase cascade. Inhibits RPS6KA3 activities by retaining it in the cytoplasm (By similarity). Inhibits both TNFRSF6- and TNFRSF1A-mediated CASP8 activity and apoptosis. Regulates glucose transport by controlling both the content of SLC2A1 glucose transporters on the plasma membrane and the insulin-dependent traffickin…	Cytoplasm. Note=Associated with microtubules.	Astrocytic phosphoprotein PEA-15	2	2	1
Q15155	NOMO1	May antagonize Nodal signaling. {ECO:0000250}.	Membrane {ECO:0000305}; Single-pass type I membrane protein {ECO:0000305}.	Nodal modulator 1	16	13	16
Q15198	PDGFRL	0	Secreted {ECO:0000305}.	Platelet-derived growth factor receptor-like protein	8	8	7
Q15233	NONO	DNA- and RNA binding protein, involved in several nuclear processes. Binds the conventional octamer sequence in double-stranded DNA. Also binds single-stranded DNA and RNA at a site independent of the duplex site. Involved in pre-mRNA splicing, probably as a heterodimer with SFPQ. Interacts with U5 snRNA, probably by binding to a purine-rich sequence located on the 3' side of U5 snRNA stem 1b. To…	Nucleus. Nucleus, nucleolus. Nucleus speckle. Note=Detected in punctate subnuclear structures often located adjacent to splicing speckles, called paraspeckles.	Non-POU domain-containing octamer-binding protein	6	6	6
Q15262	PTPRK	Regulation of processes involving cell contact and adhesion such as growth control, tumor invasion, and metastasis. Negative regulator of EGFR signaling pathway. Forms complexes with beta-catenin and gamma-catenin/plakoglobin. Beta-catenin may be a substrate for the catalytic activity of PTPRK/PTP-kappa. {ECO:0000269|PubMed:19836242}.	Cell junction, adherens junction. Cell membrane; Single-pass type I membrane protein.	Receptor-type tyrosine-protein phosphatase kappa	22	22	19
Q15375	EPHA7	Receptor tyrosine kinase which binds promiscuously GPI-anchored ephrin-A family ligands residing on adjacent cells, leading to contact-dependent bidirectional signaling into neighboring cells. The signaling pathway downstream of the receptor is referred to as forward signaling while the signaling pathway downstream of the ephrin ligand is referred to as reverse signaling. Among GPI-anchored ephri…	Cell membrane {ECO:0000305}; Single-pass type I membrane protein {ECO:0000305}.	Ephrin type-A receptor 7	12	11	9
Q15393	SF3B3	Involved in pre-mRNA splicing as a component of the splicing factor SF3B complex, a constituent of the spliceosome (PubMed:10490618, PubMed:10882114, PubMed:27720643, PubMed:28781166). SF3B complex is required for 'A' complex assembly formed by the stable binding of U2 snRNP to the branchpoint sequence (BPS) in pre-mRNA. Sequence independent binding of SF3A/SF3B complex upstream of the branch sit…	Nucleus {ECO:0000269|PubMed:10490618, ECO:0000269|PubMed:11564863, ECO:0000269|PubMed:27720643, ECO:0000269|PubMed:28541300, ECO:0000269|PubMed:28781166}.	Splicing factor 3B subunit 3	2	2	1
Q15417	CNN3	Thin filament-associated protein that is implicated in the regulation and modulation of smooth muscle contraction. It is capable of binding to actin, calmodulin, troponin C and tropomyosin. The interaction of calponin with actin inhibits the actomyosin Mg-ATPase activity.	0	Calponin-3	5	5	5
Q15424	SAFB	Binds to scaffold/matrix attachment region (S/MAR) DNA and forms a molecular assembly point to allow the formation of a 'transcriptosomal' complex (consisting of SR proteins and RNA polymerase II) coupling transcription and RNA processing (By similarity). Can function as an estrogen receptor corepressor and can also bind to the HSP27 promoter and decrease its transcription. When associated with R…	Nucleus {ECO:0000269|PubMed:19674106}.	Scaffold attachment factor B1	2	2	2
Q15631	TSN	DNA-binding protein that specifically recognizes consensus sequences at the breakpoint junctions in chromosomal translocations, mostly involving immunoglobulin (Ig)/T-cell receptor gene segments. Seems to recognize single-stranded DNA ends generated by staggered breaks occurring at recombination hot spots.; Exhibits both single-stranded and double-stranded endoribonuclease activity. May act as an…	Cytoplasm {ECO:0000269|PubMed:11801738}. Nucleus {ECO:0000269|PubMed:11801738}.	Translin	2	3	2
Q15691	MAPRE1	Plus-end tracking protein (+TIP) that binds to the plus-end of microtubules and regulates the dynamics of the microtubule cytoskeleton (PubMed:12388762, PubMed:16109370, PubMed:19632184, PubMed:21646404, PubMed:28726242, PubMed:28814570). Promotes cytoplasmic microtubule nucleation and elongation (PubMed:12388762, PubMed:16109370, PubMed:19632184, PubMed:21646404, PubMed:28726242, PubMed:28814570…	Cytoplasm, cytoskeleton {ECO:0000269|PubMed:10188731, ECO:0000269|PubMed:12388762, ECO:0000269|PubMed:21646404, ECO:0000269|PubMed:28814570, ECO:0000269|PubMed:9724749}. Cytoplasm, cytoskeleton, microtubule organizing center, centrosome {ECO:0000269|PubMed:12388762, ECO:0000269|PubMed:14654843}. Golgi apparatus {ECO:0000269|PubMed:25217626}. Note=Associated with the microtubule growing distal tip…	Microtubule-associated protein RP/EB family member 1	2	3	2
Q15818	NPTX1	May be involved in mediating uptake of synaptic material during synapse remodeling or in mediating the synaptic clustering of AMPA glutamate receptors at a subset of excitatory synapses. {ECO:0000250}.	Cytoplasmic vesicle, secretory vesicle {ECO:0000305}.	Neuronal pentraxin-1	28	27	23
Q15904	ATP6AP1	Accessory subunit of the proton-transporting vacuolar (V)-ATPase protein pump, which is required for luminal acidification of secretory vesicles. Guides the V-type ATPase into specialized subcellular compartments, such as neuroendocrine regulated secretory vesicles or the ruffled border of the osteoclast, thereby regulating its activity. Involved in membrane trafficking and Ca(2+)-dependent membr…	Endoplasmic reticulum membrane {ECO:0000269|PubMed:27231034}; Single-pass membrane protein {ECO:0000305}. Endoplasmic reticulum-Golgi intermediate compartment membrane {ECO:0000269|PubMed:27231034}. Note=Not detected in trans-Golgi network. {ECO:0000269|PubMed:27231034}.	V-type proton ATPase subunit S1	2	2	1
Q15942	ZYX	Adhesion plaque protein. Binds alpha-actinin and the CRP protein. Important for targeting TES and ENA/VASP family members to focal adhesions and for the formation of actin-rich structures. May be a component of a signal transduction pathway that mediates adhesion-stimulated changes in gene expression (By similarity). {ECO:0000250}.	Cytoplasm. Cytoplasm, cytoskeleton. Nucleus. Cell junction, focal adhesion. Note=Associates with the actin cytoskeleton near the adhesion plaques. Enters the nucleus in the presence of HESX1.	Zyxin	5	7	5
Q16143	SNCB	Non-amyloid component of senile plaques found in Alzheimer disease. Could act as a regulator of SNCA aggregation process. Protects neurons from staurosporine and 6-hydroxy dopamine (6OHDA)-stimulated caspase activation in a p53/TP53-dependent manner. Contributes to restore the SNCA anti-apoptotic function abolished by 6OHDA. Not found in the Lewy bodies associated with Parkinson disease.	Cytoplasm.	Beta-synuclein	4	4	5
Q16204	CCDC6	0	Cytoplasm. Cytoplasm, cytoskeleton {ECO:0000305}. Note=May be a cytoskeletal protein.	Coiled-coil domain-containing protein 6	2	2	1
Q16363	LAMA4	Binding to cells via a high affinity receptor, laminin is thought to mediate the attachment, migration and organization of cells into tissues during embryonic development by interacting with other extracellular matrix components.	Secreted, extracellular space, extracellular matrix, basement membrane. Note=Major component.	Laminin subunit alpha-4	62	65	56
Q16394	EXT1	Glycosyltransferase required for the biosynthesis of heparan-sulfate. The EXT1/EXT2 complex possesses substantially higher glycosyltransferase activity than EXT1 or EXT2 alone. Appears to be a tumor suppressor. Required for the exosomal release of SDCBP, CD63 and syndecan (PubMed:22660413). {ECO:0000269|PubMed:11518722, ECO:0000269|PubMed:22660413}.	Endoplasmic reticulum membrane {ECO:0000269|PubMed:10679296}; Single-pass type II membrane protein {ECO:0000269|PubMed:10679296}. Golgi apparatus membrane {ECO:0000269|PubMed:10679296}; Single-pass type II membrane protein {ECO:0000269|PubMed:10679296}. Note=The EXT1/EXT2 complex is localized in the Golgi apparatus.	Exostosin-1	11	12	10
Q16512	PKN1	PKC-related serine/threonine-protein kinase involved in various processes such as regulation of the intermediate filaments of the actin cytoskeleton, cell migration, tumor cell invasion and transcription regulation. Part of a signaling cascade that begins with the activation of the adrenergic receptor ADRA1B and leads to the activation of MAPK14. Regulates the cytoskeletal network by phosphorylat…	Cytoplasm {ECO:0000269|PubMed:17332740, ECO:0000269|PubMed:9478917}. Nucleus {ECO:0000269|PubMed:12514133}. Endosome {ECO:0000269|PubMed:9478917}. Cell membrane {ECO:0000250|UniProtKB:Q63433}; Peripheral membrane protein {ECO:0000250|UniProtKB:Q63433}. Cleavage furrow {ECO:0000269|PubMed:17332740}. Midbody {ECO:0000269|PubMed:17332740}. Note=Associates with chromatin in a ligand-dependent manner.…	Serine/threonine-protein kinase N1	2	2	2
Q16543	CDC37	Co-chaperone that binds to numerous kinases and promotes their interaction with the Hsp90 complex, resulting in stabilization and promotion of their activity (PubMed:8666233). Inhibits HSP90AA1 ATPase activity (PubMed:23569206). {ECO:0000269|PubMed:23569206, ECO:0000269|PubMed:8666233}.	Cytoplasm {ECO:0000269|PubMed:9482106}.	Hsp90 co-chaperone Cdc37	2	2	1
Q16555	DPYSL2	Plays a role in neuronal development and polarity, as well as in axon growth and guidance, neuronal growth cone collapse and cell migration. Necessary for signaling by class 3 semaphorins and subsequent remodeling of the cytoskeleton. May play a role in endocytosis. {ECO:0000269|PubMed:11477421, ECO:0000269|PubMed:15466863, ECO:0000269|PubMed:20801876}.	Cytoplasm, cytosol {ECO:0000269|PubMed:20801876}. Cytoplasm, cytoskeleton {ECO:0000269|PubMed:20801876}. Membrane {ECO:0000269|PubMed:20801876}. Note=Tightly but non-covalently associated with membranes.	Dihydropyrimidinase-related protein 2	3	2	0
Q16625	OCLN	May play a role in the formation and regulation of the tight junction (TJ) paracellular permeability barrier. It is able to induce adhesion when expressed in cells lacking tight junctions. {ECO:0000269|PubMed:19114660}.	Cell membrane {ECO:0000269|PubMed:19017651, ECO:0000269|PubMed:19114660, ECO:0000269|PubMed:9175707}; Multi-pass membrane protein {ECO:0000255}. Cell junction, tight junction {ECO:0000269|PubMed:10523508, ECO:0000269|PubMed:19017651, ECO:0000269|PubMed:19114660, ECO:0000269|PubMed:19332538, ECO:0000269|PubMed:9175707}.	Occludin	1	2	1
Q16637	SMN1	The SMN complex plays a catalyst role in the assembly of small nuclear ribonucleoproteins (snRNPs), the building blocks of the spliceosome. Thereby, plays an important role in the splicing of cellular pre-mRNAs. Most spliceosomal snRNPs contain a common set of Sm proteins SNRPB, SNRPD1, SNRPD2, SNRPD3, SNRPE, SNRPF and SNRPG that assemble in a heptameric protein ring on the Sm site of the small n…	Nucleus, gem {ECO:0000269|PubMed:11283611, ECO:0000269|PubMed:8670859, ECO:0000305|PubMed:12067652}. Nucleus, Cajal body {ECO:0000269|PubMed:11283611, ECO:0000269|PubMed:21072240, ECO:0000305|PubMed:12067652}. Cytoplasm {ECO:0000269|PubMed:11283611, ECO:0000269|PubMed:8670859, ECO:0000305|PubMed:12067652}. Cytoplasmic granule {ECO:0000269|PubMed:14715275}. Perikaryon {ECO:0000269|PubMed:18093976}…	Survival motor neuron protein	2	1	1
Q16706	MAN2A1	Catalyzes the first committed step in the biosynthesis of complex N-glycans. It controls conversion of high mannose to complex N-glycans; the final hydrolytic step in the N-glycan maturation pathway. {ECO:0000250|UniProtKB:P28494}.	Golgi apparatus membrane {ECO:0000250|UniProtKB:P28494}; Single-pass type II membrane protein {ECO:0000250|UniProtKB:P28494}.	Alpha-mannosidase 2	14	13	13
Q16769	QPCT	Responsible for the biosynthesis of pyroglutamyl peptides. Has a bias against acidic and tryptophan residues adjacent to the N-terminal glutaminyl residue and a lack of importance of chain length after the second residue. Also catalyzes N-terminal pyroglutamate formation. In vitro, catalyzes pyroglutamate formation of N-terminally truncated form of APP amyloid-beta peptides [Glu-3]-amyloid-beta. …	Secreted {ECO:0000269|PubMed:18486145}.	Glutaminyl-peptide cyclotransferase	10	8	11
Q16787	LAMA3	Binding to cells via a high affinity receptor, laminin is thought to mediate the attachment, migration and organization of cells into tissues during embryonic development by interacting with other extracellular matrix components.; Laminin-5 is thought to be involved in (1) cell adhesion via integrin alpha-3/beta-1 in focal adhesion and integrin alpha-6/beta-4 in hemidesmosomes, (2) signal transdu…	Secreted, extracellular space, extracellular matrix, basement membrane. Note=Major component.	Laminin subunit alpha-3	6	7	7
Q32P28	LEPRE1	Basement membrane-associated chondroitin sulfate proteoglycan (CSPG). Has prolyl 3-hydroxylase activity catalyzing the post-translational formation of 3-hydroxyproline in -Xaa-Pro-Gly- sequences in collagens, especially types IV and V. May be involved in the secretory pathway of cells. Has growth suppressive activity in fibroblasts. {ECO:0000269|PubMed:10951563}.	Isoform 1: Endoplasmic reticulum.; Secreted, extracellular space, extracellular matrix {ECO:0000250}. Note=Secreted into the extracellular matrix as a chondroitin sulfate proteoglycan (CSPG). {ECO:0000269|PubMed:19088120}.	Prolyl 3-hydroxylase 1	3	4	3
Q3YEC7	RABL6	May enhance cellular proliferation. May reduce growth inhibitory activity of CDKN2A. {ECO:0000269|PubMed:16582619}.	Isoform 1: Cytoplasm {ECO:0000269|PubMed:17962191}. Note=Predominantly cytoplasmic (PubMed:17962191).; Isoform 3: Nucleus {ECO:0000269|PubMed:17962191}. Note=Predominantly nuclear (PubMed:17962191).	Rab-like protein 6	2	2	0
Q49AH0	CDNF	Trophic factor for dopamine neurons. Prevents the 6-hydroxydopamine (6-OHDA)-induced degeneration of dopaminergic neurons. When administered after 6-OHDA-lesioning, restores the dopaminergic function and prevents the degeneration of dopaminergic neurons in substantia nigra (By similarity). {ECO:0000250}.	Secreted {ECO:0000269|PubMed:17611540, ECO:0000269|PubMed:18561914}.	Cerebral dopamine neurotrophic factor	2	1	1
Q4G148	GXYLT1	Glycosyltransferase which elongates the O-linked glucose attached to EGF-like repeats in the extracellular domain of Notch proteins by catalyzing the addition of xylose. {ECO:0000269|PubMed:19940119}.	Membrane {ECO:0000305}; Single-pass type II membrane protein {ECO:0000305}.	Glucoside xylosyltransferase 1	5	3	1
Q4KMG0	CDON	Component of a cell-surface receptor complex that mediates cell-cell interactions between muscle precursor cells. Promotes differentiation of myogenic cells (By similarity). {ECO:0000250}.	Cell membrane {ECO:0000250}; Single-pass membrane protein {ECO:0000250}.	Cell adhesion molecule-related/down-regulated by oncogenes	4	4	5
Q4KMP7	TBC1D10B	Acts as GTPase-activating protein for RAB3A, RAB22A, RAB27A, AND RAB35. Does not act on RAB2A and RAB6A. {ECO:0000269|PubMed:16923811, ECO:0000269|PubMed:19077034}.	Cytoplasm {ECO:0000269|PubMed:16923811}. Note=In melanocytes, located at the periphery of cells.	TBC1 domain family member 10B	2	1	2
Q4LDE5	SVEP1	May play a role in the cell attachment process. {ECO:0000250}.	Secreted {ECO:0000305}. Cytoplasm {ECO:0000269|PubMed:16206243}. Membrane {ECO:0000269|PubMed:16206243}; Peripheral membrane protein {ECO:0000269|PubMed:16206243}.	Sushi, von Willebrand factor type A, EGF and pentraxin domain-containing protein 1	10	9	7
Q4ZHG4	FNDC1	May be an activator of G protein signaling. {ECO:0000250}.	Secreted {ECO:0000305}.	Fibronectin type III domain-containing protein 1	3	3	3
Q58EX2	SDK2	Adhesion molecule that promotes lamina-specific synaptic connections in the retina and is specifically required for the formation of neuronal circuits that detect motion. Acts by promoting formation of synapses between two specific retinal cell types: the retinal ganglion cells W3B-RGCs and the excitatory amacrine cells VG3-ACs. Formation of synapses between these two cells plays a key role in de…	Cell membrane {ECO:0000250|UniProtKB:Q8AV57}; Single-pass type I membrane protein {ECO:0000250|UniProtKB:Q8AV57}. Cell junction, synapse {ECO:0000250|UniProtKB:Q6V4S5}.	Protein sidekick-2	3	4	2
Q5BKX5	C19orf54	0	0	UPF0692 protein C19orf54	2	1	0
Q5JRA6	MIA3	Plays a role in the transport of cargos that are too large to fit into COPII-coated vesicles and require specific mechanisms to be incorporated into membrane-bound carriers and exported from the endoplasmic reticulum. This protein is required for collagen VII (COL7A1) secretion by loading COL7A1 into transport carriers. It may participate in cargo loading of COL7A1 at endoplasmic reticulum exit s…	Endoplasmic reticulum membrane {ECO:0000269|PubMed:19269366, ECO:0000269|PubMed:21525241}; Single-pass membrane protein {ECO:0000269|PubMed:19269366}. Note=Localizes at endoplasmic reticulum exit sites (ERES), also known as transitional endoplasmic reticulum (tER). SEC16A is required for its proper localization to ERES. After loading of COL7A1 into transport carriers, it is not incorporated into …	Melanoma inhibitory activity protein 3	20	19	15
Q5SW79	CEP170	Plays a role in microtubule organization (PubMed:15616186). Required for centriole subdistal appendage assembly (PubMed:28422092). {ECO:0000269|PubMed:15616186, ECO:0000269|PubMed:28422092}.	Cytoplasm, cytoskeleton, microtubule organizing center, centrosome, centriole {ECO:0000269|PubMed:15616186, ECO:0000269|PubMed:23386061}. Cytoplasm, cytoskeleton, spindle {ECO:0000269|PubMed:15616186}. Note=Associated with the mature mother centriole. Associated with spindle microtubules during mitosis. Localizes to the distal appendage region of the centriole. {ECO:0000269|PubMed:23386061}.	Centrosomal protein of 170 kDa	3	4	2
Q5SZK8	FREM2	Extracellular matrix protein required for maintenance of the integrity of the skin epithelium and for maintenance of renal epithelia. May be required for epidermal adhesion. {ECO:0000269|PubMed:15838507}.	Cell membrane {ECO:0000305}; Single-pass type I membrane protein {ECO:0000305}; Extracellular side {ECO:0000305}.	FRAS1-related extracellular matrix protein 2	9	9	7
Q5T7N2	L1TD1	0	0	LINE-1 type transposase domain-containing protein 1	2	1	1
Q5VT06	CEP350	Plays an essential role in centriole growth by stabilizing a procentriolar seed composed of at least, SASS6 and CENPJ (PubMed:19052644). Required for anchoring microtubules to the centrosomes and for the integrity of the microtubule network (PubMed:16314388, PubMed:17878239, PubMed:28659385). Recruits PPARA to discrete subcellular compartments and thereby modulates PPARA activity (PubMed:15615782…	Cytoplasm, cytoskeleton, microtubule organizing center, centrosome {ECO:0000269|PubMed:14654843, ECO:0000269|PubMed:16314388, ECO:0000269|PubMed:19052644, ECO:0000269|PubMed:28659385}. Cytoplasm, cytoskeleton, spindle {ECO:0000269|PubMed:16314388}. Nucleus {ECO:0000269|PubMed:15615782}. Cytoplasm, cytoskeleton, microtubule organizing center, centrosome, centriole {ECO:0000269|PubMed:28625565, ECO…	Centrosome-associated protein 350	2	1	1
Q5VTE0	EEF1A1P5	This protein promotes the GTP-dependent binding of aminoacyl-tRNA to the A-site of ribosomes during protein biosynthesis. {ECO:0000250}.	Cytoplasm {ECO:0000250}.	Putative elongation factor 1-alpha-like 3	4	4	4
Q5VU97	CACHD1	May regulate voltage-dependent calcium channels. {ECO:0000250}.	Membrane {ECO:0000305}; Single-pass type I membrane protein {ECO:0000305}.	VWFA and cache domain-containing protein 1	12	15	13
Q63HQ2	EGFLAM	Involved in both the retinal photoreceptor ribbon synapse formation and physiological functions of visual perception. Necessary for proper bipolar dendritic tip apposition to the photoreceptor ribbon synapse. Promotes matrix assembly and cell adhesiveness (By similarity). {ECO:0000250}.	Secreted, extracellular space, extracellular matrix {ECO:0000250|UniProtKB:Q4VBE4}. Cell junction, synapse {ECO:0000250|UniProtKB:Q4VBE4}. Note=Detected in the synaptic cleft of the ribbon synapse around the postsynaptic terminals of bipolar cells. Colocalizes with BSN, CTBP2 and DAG1 in photoreceptor synaptic terminals. {ECO:0000250|UniProtKB:Q4VBE4}.	Pikachurin	4	6	6
Q641Q3	METRNL	Hormone induced following exercise or cold exposure that promotes energy expenditure. Induced either in the skeletal muscle after exercise or in adipose tissue following cold exposure and is present in the circulation. Able to stimulate energy expenditure associated with the browning of the white fat depots and improves glucose tolerance. Does not promote an increase in a thermogenic gene program…	Secreted {ECO:0000250}.	Meteorin-like protein	2	2	3
Q658N2	WSCD1	0	Membrane {ECO:0000305}; Single-pass membrane protein {ECO:0000305}.	WSC domain-containing protein 1	2	2	2
Q68BL8	OLFML2B	0	Secreted {ECO:0000250}.	Olfactomedin-like protein 2B	3	2	2
Q68D85	NCR3LG1	Triggers NCR3-dependent natural killer cell activation. {ECO:0000269|PubMed:19528259}.	Cell membrane {ECO:0000269|PubMed:19528259}; Single-pass type I membrane protein {ECO:0000269|PubMed:19528259}.	Natural cytotoxicity triggering receptor 3 ligand 1	7	7	6
Q6FI81	CIAPIN1	Component of the cytosolic iron-sulfur (Fe-S) protein assembly (CIA) machinery required for the maturation of extramitochondrial Fe-S proteins. Part of an electron transfer chain functioning in an early step of cytosolic Fe-S biogenesis, facilitating the de novo assembly of a [4Fe-4S] cluster on the scaffold complex NUBP1-NUBP2. Electrons are transferred to CIAPIN1 from NADPH via the FAD- and FMN…	Cytoplasm {ECO:0000255|HAMAP-Rule:MF_03115, ECO:0000269|PubMed:16957168}. Nucleus {ECO:0000255|HAMAP-Rule:MF_03115, ECO:0000269|PubMed:16957168}. Mitochondrion intermembrane space {ECO:0000255|HAMAP-Rule:MF_03115, ECO:0000269|PubMed:21700214}.	Anamorsin	2	2	2
Q6IBS0	TWF2	Actin-binding protein involved in motile and morphological processes. Inhibits actin polymerization, likely by sequestering G-actin. By capping the barbed ends of filaments, it also regulates motility. Seems to play an important role in clathrin-mediated endocytosis and distribution of endocytic organelles. May play a role in regulating the mature length of the middle and short rows of stereocili…	Cytoplasm, cytoskeleton {ECO:0000269|PubMed:10406962}. Cytoplasm, perinuclear region {ECO:0000269|PubMed:10406962}. Cell projection, stereocilium {ECO:0000250}. Note=Perinuclear and G-actin-rich cortical actin structure sublocalization.	Twinfilin-2	1	1	2
Q6L9W6	B4GALNT3	Transfers N-acetylgalactosamine (GalNAc) from UDP-GalNAc to N-acetylglucosamine-beta-benzyl with a beta-1,4-linkage to form N,N'-diacetyllactosediamine, GalNAc-beta-1,4-GlcNAc structures in N-linked glycans and probably O-linked glycans. Mediates the N,N'-diacetyllactosediamine formation on gastric mucosa. {ECO:0000269|PubMed:16728562}.	Golgi apparatus, Golgi stack membrane {ECO:0000269|PubMed:16728562}; Single-pass type II membrane protein {ECO:0000269|PubMed:16728562}. Note=Localizes to apical Golgi.	Beta-1,4-N-acetylgalactosaminyltransferase 3	2	3	2
Q6MZW2	FSTL4	0	Secreted {ECO:0000305}.	Follistatin-related protein 4	5	3	3
Q6P179	ERAP2	Aminopeptidase that plays a central role in peptide trimming, a step required for the generation of most HLA class I-binding peptides. Peptide trimming is essential to customize longer precursor peptides to fit them to the correct length required for presentation on MHC class I molecules. Preferentially hydrolyzes the basic residues Arg and Lys. {ECO:0000269|PubMed:12799365, ECO:0000269|PubMed:15…	Endoplasmic reticulum membrane {ECO:0000269|PubMed:12799365}; Single-pass type II membrane protein {ECO:0000269|PubMed:12799365}.	Endoplasmic reticulum aminopeptidase 2	4	4	2
Q6PK18	OGFOD3	0	Membrane {ECO:0000305}; Single-pass type II membrane protein {ECO:0000305}.	2-oxoglutarate and iron-dependent oxygenase domain-containing protein 3	2	2	2
Q6UVK1	CSPG4	Proteoglycan playing a role in cell proliferation and migration which stimulates endothelial cells motility during microvascular morphogenesis. May also inhibit neurite outgrowth and growth cone collapse during axon regeneration. Cell surface receptor for collagen alpha 2(VI) which may confer cells ability to migrate on that substrate. Binds through its extracellular N-terminus growth factors, ex…	Cell membrane {ECO:0000250|UniProtKB:Q00657}; Single-pass type I membrane protein {ECO:0000250|UniProtKB:Q00657}; Extracellular side {ECO:0000250|UniProtKB:Q00657}. Apical cell membrane {ECO:0000250|UniProtKB:Q00657}; Single-pass type I membrane protein {ECO:0000250|UniProtKB:Q00657}; Extracellular side {ECO:0000250|UniProtKB:Q00657}. Cell projection, lamellipodium membrane {ECO:0000250|UniProtKB…	Chondroitin sulfate proteoglycan 4	6	7	3
Q6UVY6	MOXD1	0	Endoplasmic reticulum membrane {ECO:0000250}; Single-pass type I membrane protein {ECO:0000250}.	DBH-like monooxygenase protein 1	15	15	10
Q6UWY0	ARSK	0	Secreted {ECO:0000305}.	Arylsulfatase K	2	2	1
Q6UX04	CWC27	As part of the spliceosome, plays a role in pre-mRNA splicing (PubMed:29360106). Probable inactive PPIase with no peptidyl-prolyl cis-trans isomerase activity (PubMed:20676357). {ECO:0000269|PubMed:20676357, ECO:0000269|PubMed:29360106}.	Nucleus {ECO:0000305|PubMed:29360106}.	Peptidyl-prolyl cis-trans isomerase CWC27 homolog	3	3	2
Q6UXH1	CRELD2	May regulate transport of alpha4-beta2 neuronal acetylcholine receptor.	Secreted {ECO:0000305}. Endoplasmic reticulum {ECO:0000269|PubMed:16238698}.	Cysteine-rich with EGF-like domain protein 2	3	3	3
Q6VMQ6	ATF7IP	Recruiter that couples transcriptional factors to general transcription apparatus and thereby modulates transcription regulation and chromatin formation. Can both act as an activator or a repressor depending on the context. Required for HUSH-mediated heterochromatin formation and gene silencing (PubMed:27732843). Mediates MBD1-dependent transcriptional repression, probably by recruiting complexes…	Nucleus {ECO:0000269|PubMed:19106100, ECO:0000269|PubMed:27732843}.	Activating transcription factor 7-interacting protein 1	1	2	2
Q6YHK3	CD109	Modulates negatively TGFB1 signaling in keratinocytes. {ECO:0000269|PubMed:16754747}.	Cell membrane {ECO:0000269|PubMed:11861284, ECO:0000269|PubMed:16754747}; Lipid-anchor, GPI-anchor {ECO:0000269|PubMed:11861284, ECO:0000269|PubMed:16754747}.	CD109 antigen	9	9	6
Q7KYR7	BTN2A1	0	Membrane {ECO:0000250}; Single-pass type I membrane protein {ECO:0000250}.	Butyrophilin subfamily 2 member A1	2	2	2
Q7L014	DDX46	Plays an essential role in splicing, either prior to, or during splicing A complex formation. {ECO:0000269|PubMed:12234937}.	Nucleus speckle {ECO:0000269|PubMed:12234937}. Nucleus, Cajal body {ECO:0000269|PubMed:12234937}. Membrane {ECO:0000305}; Lipid-anchor {ECO:0000305}. Note=Present in Cajal bodies (CBs) and nuclear speckles.	Probable ATP-dependent RNA helicase DDX46	10	10	9
Q7L3B6	CDC37L1	Co-chaperone that binds to numerous proteins and promotes their interaction with Hsp70 and Hsp90. {ECO:0000250}.	Cytoplasm {ECO:0000269|PubMed:11413142}.	Hsp90 co-chaperone Cdc37-like 1	1	2	1
Q7LGC8	CHST3	Sulfotransferase that utilizes 3'-phospho-5'-adenylyl sulfate (PAPS) as sulfonate donor to catalyze the transfer of sulfate to position 6 of the N-acetylgalactosamine (GalNAc) residue of chondroitin. Chondroitin sulfate constitutes the predominant proteoglycan present in cartilage and is distributed on the surfaces of many cells and extracellular matrices. Can also sulfate Gal residues of keratan…	Golgi apparatus membrane {ECO:0000250}; Single-pass type II membrane protein {ECO:0000250}.	Carbohydrate sulfotransferase 3	2	2	1
Q7Z3T8	ZFYVE16	May be involved in regulating membrane trafficking in the endosomal pathway. Overexpression induces endosome aggregation. Required to target TOM1 to endosomes. {ECO:0000269|PubMed:11546807, ECO:0000269|PubMed:14613930}.	Cytoplasm {ECO:0000269|PubMed:11546807}. Early endosome membrane {ECO:0000269|PubMed:11546807}; Peripheral membrane protein {ECO:0000269|PubMed:11546807}. Note=Localized to early endosomes. Membrane-associated, probably via its association with phosphatidylinositol 3-phosphate (PI3P).	Zinc finger FYVE domain-containing protein 16	5	5	5
Q7Z4R8	C6orf120	May be involved in induction of apoptosis in CD4(+) T-cells, but not CD8(+) T-cells or hepatocytes. {ECO:0000269|PubMed:22340178}.	Secreted {ECO:0000269|PubMed:22340178}. Note=Secreted by hepatocytes.	UPF0669 protein C6orf120	2	2	1
Q7Z4V5	HDGFRP2	Involved in cellular growth control, through the regulation of cyclin D1 expression. {ECO:0000269|PubMed:25689719}.	Nucleus {ECO:0000250|UniProtKB:Q3UMU9}.	Hepatoma-derived growth factor-related protein 2	4	3	3
Q7Z5N4	SDK1	Adhesion molecule that promotes lamina-specific synaptic connections in the retina. Expressed in specific subsets of interneurons and retinal ganglion cells (RGCs) and promotes synaptic connectivity via homophilic interactions. {ECO:0000250|UniProtKB:Q8AV58}.	Cell membrane {ECO:0000250|UniProtKB:Q8AV58}; Single-pass type I membrane protein {ECO:0000250|UniProtKB:Q8AV58}. Cell junction, synapse {ECO:0000250|UniProtKB:Q8AV58}.	Protein sidekick-1	5	5	4
Q86SF2	GALNT7	Glycopeptide transferase involved in O-linked oligosaccharide biosynthesis, which catalyzes the transfer of an N-acetyl-D-galactosamine residue to an already glycosylated peptide. In contrast to other proteins of the family, it does not act as a peptide transferase that transfers GalNAc onto serine or threonine residue on the protein receptor, but instead requires the prior addition of a GalNAc o…	Golgi apparatus membrane {ECO:0000250}; Single-pass type II membrane protein {ECO:0000250}.	N-acetylgalactosaminyltransferase 7	14	15	9
Q86SQ4	GPR126	G-protein coupled receptor which is activated by type IV collagen, a major constituent of the basement membrane (By similarity). Couples to G(i)-proteins as well as G(s)-proteins (PubMed:24227709). Essential for normal differentiation of promyelinating Schwann cells and for normal myelination of axons (PubMed:24227709). Regulates neural, cardiac and ear development via G-protein- and/or N-terminu…	Cell membrane {ECO:0000269|PubMed:15189448, ECO:0000269|PubMed:15225624, ECO:0000269|PubMed:24227709}; Multi-pass membrane protein {ECO:0000255}. Note=Detected on the cell surface of activated but not resting umbilical vein. {ECO:0000269|PubMed:15225624}.	G-protein coupled receptor 126	4	5	4
Q86SR1	GALNT10	Catalyzes the initial reaction in O-linked oligosaccharide biosynthesis, the transfer of an N-acetyl-D-galactosamine residue to a serine or threonine residue on the protein receptor. Has activity toward Muc5Ac and EA2 peptide substrates.	Golgi apparatus membrane {ECO:0000250}; Single-pass type II membrane protein {ECO:0000250}.	Polypeptide N-acetylgalactosaminyltransferase 10	2	3	3
Q86TA1	MOB3B	Modulates LATS1 expression in the Hippo signaling pathway which plays a pivotal role in organ size control and tumor suppression by restricting proliferation and promoting apoptosis. {ECO:0000269|PubMed:28792927}.	0	MOB kinase activator 3B	2	1	1
Q86TX2	ACOT1	Acyl-CoA thioesterases are a group of enzymes that catalyze the hydrolysis of acyl-CoAs to the free fatty acid and coenzyme A (CoASH), providing the potential to regulate intracellular levels of acyl-CoAs, free fatty acids and CoASH. Active towards fatty acyl-CoA with chain-lengths of C12-C16 (By similarity). {ECO:0000250}.	Cytoplasm {ECO:0000269|PubMed:16940157}.	Acyl-coenzyme A thioesterase 1	2	3	3
Q86UD1	OAF	0	0	Out at first protein homolog	4	4	4
Q86VZ4	LRP11	0	Membrane {ECO:0000305}; Single-pass type I membrane protein {ECO:0000305}.	Low-density lipoprotein receptor-related protein 11	2	0	2
Q86X29	LSR	Probable role in the clearance of triglyceride-rich lipoprotein from blood. Binds chylomicrons, LDL and VLDL in presence of free fatty acids and allows their subsequent uptake in the cells (By similarity). {ECO:0000250}.	Cell membrane {ECO:0000305}; Single-pass membrane protein {ECO:0000305}.	Lipolysis-stimulated lipoprotein receptor	4	3	4
Q86XX4	FRAS1	0	Cell membrane {ECO:0000305}; Single-pass type I membrane protein {ECO:0000305}; Extracellular side {ECO:0000305}.	Extracellular matrix protein FRAS1	25	23	25
Q8IUL8	CILP2	May play a role in cartilage scaffolding. {ECO:0000250|UniProtKB:O75339}.	Secreted, extracellular space, extracellular matrix {ECO:0000269|PubMed:21880736}.	Cartilage intermediate layer protein 2	6	6	5
Q8IV08	PLD3	May be involved in APP processing. {ECO:0000305|PubMed:24336208}.	Endoplasmic reticulum membrane {ECO:0000269|PubMed:15794758}; Single-pass type II membrane protein {ECO:0000269|PubMed:15794758}.	Phospholipase D3	4	2	2
Q8IWU5	SULF2	Exhibits arylsulfatase activity and highly specific endoglucosamine-6-sulfatase activity. It can remove sulfate from the C-6 position of glucosamine within specific subregions of intact heparin.	Endoplasmic reticulum {ECO:0000250}. Golgi apparatus, Golgi stack {ECO:0000250}. Cell surface {ECO:0000250}. Note=Also localized on the cell surface. {ECO:0000250}.	Extracellular sulfatase Sulf-2	5	7	4
Q8IX01	SUGP2	May play a role in mRNA splicing. {ECO:0000305}.	Nucleus {ECO:0000305}.	SURP and G-patch domain-containing protein 2	2	2	2
Q8IXL6	FAM20C	Golgi serine/threonine protein kinase that phosphorylates secretory pathway proteins within Ser-x-Glu/pSer motifs and plays a key role in biomineralization of bones and teeth (PubMed:22582013, PubMed:23754375, PubMed:25789606). Constitutes the main protein kinase for extracellular proteins, generating the majority of the extracellular phosphoproteome (PubMed:26091039). Mainly phosphorylates prote…	Secreted {ECO:0000269|PubMed:26091039}. Golgi apparatus {ECO:0000250|UniProtKB:Q5MJS3}.	Extracellular serine/threonine protein kinase FAM20C	1	2	2
Q8IZA0	KIAA0319L	Possible role in axon guidance through interaction with RTN4R. {ECO:0000269|PubMed:20697954}.; (Microbial infection) Acts as a receptor for adeno-associated virus and is involved in adeno-associated virus infection through endocytosis system. {ECO:0000269|PubMed:26814968}.	Cytoplasmic granule membrane {ECO:0000305}; Multi-pass membrane protein {ECO:0000305}. Golgi apparatus membrane {ECO:0000269|PubMed:26814968}; Multi-pass membrane protein {ECO:0000305}. Golgi apparatus, trans-Golgi network membrane {ECO:0000269|PubMed:26814968}; Multi-pass membrane protein {ECO:0000305}. Cell membrane {ECO:0000269|PubMed:26814968}; Multi-pass membrane protein {ECO:0000305}. Note=…	Dyslexia-associated protein KIAA0319-like protein	7	6	4
Q8IZP0	ABI1	May act in negative regulation of cell growth and transformation by interacting with nonreceptor tyrosine kinases ABL1 and/or ABL2. May play a role in regulation of EGF-induced Erk pathway activation. Involved in cytoskeletal reorganization and EGFR signaling. Together with EPS8 participates in transduction of signals from Ras to Rac. In vitro, a trimeric complex of ABI1, EPS8 and SOS1 exhibits R…	Cytoplasm {ECO:0000250}. Nucleus {ECO:0000250}. Cell projection, lamellipodium {ECO:0000250}. Cell projection, filopodium {ECO:0000250}. Cell projection, growth cone {ECO:0000250}. Cell junction, synapse, postsynaptic cell membrane, postsynaptic density {ECO:0000250}. Cytoplasm, cytoskeleton {ECO:0000250}. Note=Localized to protruding lamellipodia and filopodia tips. Also localized to neuronal gr…	Abl interactor 1	2	1	0
Q8N0V4	LGI2	0	Secreted {ECO:0000305}.	Leucine-rich repeat LGI family member 2	1	2	1
Q8N0X7	SPG20	May be implicated in endosomal trafficking, or microtubule dynamics, or both. Participates in cytokinesis (PubMed:20719964). {ECO:0000269|PubMed:20719964}.	Cytoplasm {ECO:0000269|PubMed:19580544}. Midbody {ECO:0000269|PubMed:20719964}. Note=Transiently associated with endosomes (PubMed:19580544). Colocalized with IST1 to the ends of Flemming bodies during cytokinesis (PubMed:20719964). {ECO:0000269|PubMed:19580544, ECO:0000269|PubMed:20719964}.	Spartin	3	3	3
Q8N145	LGI3	May participate in the regulation of neuronal exocytosis. {ECO:0000250}.	Secreted {ECO:0000305}. Cytoplasmic vesicle, secretory vesicle, synaptic vesicle {ECO:0000250}. Cell junction, synapse, synaptosome {ECO:0000250}. Note=Found in the synaptosomal membrane fraction. {ECO:0000250}.	Leucine-rich repeat LGI family member 3	2	2	2
Q8N1G2	CMTR1	S-adenosyl-L-methionine-dependent methyltransferase that mediates mRNA cap1 2'-O-ribose methylation to the 5'-cap structure of mRNAs. Methylates the ribose of the first nucleotide of a m(7)GpppG-capped mRNA and small nuclear RNA (snRNA) to produce m(7)GpppRm (cap1). Displays a preference for cap0 transcripts. Cap1 modification is linked to higher levels of translation. May be involved in the inte…	Nucleus {ECO:0000269|PubMed:18533109, ECO:0000269|PubMed:21310715}.	Cap-specific mRNA (nucleoside-2'-O-)-methyltransferase 1	1	1	2
Q8N2S1	LTBP4	Key regulator of transforming growth factor beta (TGFB1, TGFB2 and TGFB3) that controls TGF-beta activation by maintaining it in a latent state during storage in extracellular space. Associates specifically via disulfide bonds with the Latency-associated peptide (LAP), which is the regulatory chain of TGF-beta, and regulates integrin-dependent activation of TGF-beta. {ECO:0000250|UniProtKB:Q14766…	Secreted, extracellular space, extracellular matrix {ECO:0000269|PubMed:16157329, ECO:0000269|PubMed:9660815}.	Latent-transforming growth factor beta-binding protein 4	5	6	5
Q8N3C0	ASCC3	3'-5' DNA helicase involved in repair of alkylated DNA. Promotes DNA unwinding to generate single-stranded substrate needed for ALKBH3, enabling ALKBH3 to process alkylated N3-methylcytosine (3mC) within double-stranded regions (PubMed:22055184). Part of the ASC-1 complex that enhances NF-kappa-B, SRF and AP1 transactivation (PubMed:12077347). {ECO:0000269|PubMed:12077347, ECO:0000269|PubMed:2205…	Nucleus {ECO:0000269|PubMed:12077347, ECO:0000269|PubMed:29144457}. Nucleus speckle {ECO:0000269|PubMed:29144457, ECO:0000269|PubMed:29997253}. Note=Colocalizes with ALKBH3 and ASCC2 in nuclear foci when cells have been exposed to alkylating agents that cause DNA damage. {ECO:0000269|PubMed:29144457}.	Activating signal cointegrator 1 complex subunit 3	4	4	3
Q8N428	GALNT16	Catalyzes the initial reaction in O-linked oligosaccharide biosynthesis, the transfer of an N-acetyl-D-galactosamine residue to a serine or threonine residue on the protein receptor. {ECO:0000269|PubMed:22186971}.	Golgi apparatus membrane {ECO:0000250}; Single-pass type II membrane protein {ECO:0000250}.	Polypeptide N-acetylgalactosaminyltransferase 16	6	5	6
Q8N474	SFRP1	Soluble frizzled-related proteins (sFRPS) function as modulators of Wnt signaling through direct interaction with Wnts. They have a role in regulating cell growth and differentiation in specific cell types. SFRP1 decreases intracellular beta-catenin levels (By similarity). Has antiproliferative effects on vascular cells, in vitro and in vivo, and can induce, in vivo, an angiogenic response. In va…	Secreted. Note=Cell membrane or extracellular matrix-associated. Released by heparin-binding.	Secreted frizzled-related protein 1	4	3	2
Q8N4A0	GALNT4	Catalyzes the initial reaction in O-linked oligosaccharide biosynthesis, the transfer of an N-acetyl-D-galactosamine residue to a serine or threonine residue on the protein receptor. Has a highest activity toward Muc7, EA2 and Muc2, with a lowest activity than GALNT2. Glycosylates 'Thr-57' of SELPLG. {ECO:0000269|PubMed:10984485, ECO:0000269|PubMed:29208955, ECO:0000269|PubMed:9804815}.	Golgi apparatus membrane {ECO:0000305|PubMed:9804815}; Single-pass type II membrane protein {ECO:0000305|PubMed:9804815}.	Polypeptide N-acetylgalactosaminyltransferase 4	2	3	2
Q8N7H5	PAF1	Component of the PAF1 complex (PAF1C) which has multiple functions during transcription by RNA polymerase II and is implicated in regulation of development and maintenance of embryonic stem cell pluripotency. PAF1C associates with RNA polymerase II through interaction with POLR2A CTD non-phosphorylated and 'Ser-2'- and 'Ser-5'-phosphorylated forms and is involved in transcriptional elongation, ac…	Nucleus {ECO:0000269|PubMed:16491129}. Note=Punctuate distribution throughout the nucleus except in nucleoli and the perinuclear chromatin.	RNA polymerase II-associated factor 1 homolog	2	2	1
Q8N8Z6	DCBLD1	0	Membrane {ECO:0000305}; Single-pass type I membrane protein {ECO:0000305}.	Discoidin, CUB and LCCL domain-containing protein 1	3	3	2
Q8NBJ4	GOLM1	Unknown. Cellular response protein to viral infection.	Golgi apparatus, cis-Golgi network membrane {ECO:0000269|PubMed:10831838, ECO:0000269|PubMed:12191016}; Single-pass type II membrane protein {ECO:0000269|PubMed:10831838, ECO:0000269|PubMed:12191016}. Note=Early Golgi. Cycles via the cell surface and endosomes upon lumenal pH disruption.	Golgi membrane protein 1	15	14	13
Q8NBJ5	COLGALT1	Beta-galactosyltransferase that transfers beta-galactose to hydroxylysine residues of type I collagen (PubMed:19075007, PubMed:22216269, PubMed:27402836). By acting on collagen glycosylation, facilitates the formation of collagen triple helix (PubMed:27402836). {ECO:0000269|PubMed:19075007, ECO:0000269|PubMed:22216269, ECO:0000269|PubMed:27402836}.	Endoplasmic reticulum lumen {ECO:0000255|PROSITE-ProRule:PRU10138, ECO:0000269|PubMed:20470363}. Note=Colocalized with PLOD3 and mannose binding lectin/MBL2. {ECO:0000269|PubMed:20470363}.	Procollagen galactosyltransferase 1	1	2	1
Q8NBJ7	SUMF2	Lacks formylglycine generating activity and is unable to convert newly synthesized inactive sulfatases to their active form. Inhibits the activation of sulfatases by SUMF1. {ECO:0000269|PubMed:12757706, ECO:0000269|PubMed:15708861, ECO:0000269|PubMed:15962010}.	Endoplasmic reticulum lumen {ECO:0000269|PubMed:15708861, ECO:0000269|PubMed:15962010, ECO:0000269|PubMed:18266766}.	Sulfatase-modifying factor 2	6	6	7
Q8NBL1	POGLUT1	Dual specificity glycosyltransferase that catalyzes the transfer of glucose and xylose from UDP-glucose and UDP-xylose, respectively, to a serine residue found in the consensus sequence of C-X-S-X-P-C (PubMed:21081508, PubMed:21490058, PubMed:21949356, PubMed:27807076, PubMed:28775322). Specifically targets extracellular EGF repeats of protein such as CRB2, F7, F9 and NOTCH2 (PubMed:21081508, Pub…	Endoplasmic reticulum lumen {ECO:0000269|PubMed:16524674, ECO:0000269|PubMed:24387993, ECO:0000269|PubMed:27807076}.	Protein O-glucosyltransferase 1	6	6	7
Q8NBP0	TTC13	0	0	Tetratricopeptide repeat protein 13	14	14	11
Q8NBS9	TXNDC5	Possesses thioredoxin activity. Has been shown to reduce insulin disulfide bonds. Also complements protein disulfide-isomerase deficiency in yeast (By similarity). {ECO:0000250}.	Endoplasmic reticulum lumen {ECO:0000255|PROSITE-ProRule:PRU10138}.	Thioredoxin domain-containing protein 5	3	5	4
Q8NC51	SERBP1	May play a role in the regulation of mRNA stability. Binds to the 3'-most 134 nt of the SERPINE1/PAI1 mRNA, a region which confers cyclic nucleotide regulation of message decay. Seems to play a role in PML-nuclear bodies formation (PubMed:28695742). {ECO:0000269|PubMed:11001948, ECO:0000269|PubMed:28695742}.	Cytoplasm {ECO:0000269|PubMed:12505151, ECO:0000269|PubMed:28695742}. Nucleus {ECO:0000269|PubMed:12505151, ECO:0000269|PubMed:28695742}. Cytoplasm, perinuclear region {ECO:0000269|PubMed:12505151}.	Plasminogen activator inhibitor 1 RNA-binding protein	5	7	4
Q8NCC3	PLA2G15	Has transacylase and calcium-independent phospholipase A2 activity (PubMed:20410020, PubMed:23958596). Catalyzes the formation of 1-O-acyl-N-acetylsphingosine and the concomitant release of a lyso-phospholipid (PubMed:11790796, PubMed:25727495). Has high activity with 1-palmitoyl-2-oleoyl-sn-glycero-3-phosphocholine (POPC) and 1,2-dioleoyl-sn-glycero-3-phosphocholine (DOPC), catalyzing the transf…	Lysosome {ECO:0000269|PubMed:23958596}. Secreted {ECO:0000269|PubMed:10092508, ECO:0000269|PubMed:20410020}. Membrane {ECO:0000269|PubMed:25727495}; Peripheral membrane protein {ECO:0000269|PubMed:25727495}.	Group XV phospholipase A2	3	3	2
Q8NCH0	CHST14	Catalyzes the transfer of sulfate to position 4 of the N-acetylgalactosamine (GalNAc) residue of dermatan sulfate. Plays a pivotal role in the formation of 4-0-sulfated IdoA blocks in dermatan sulfate. Transfers sulfate to the C-4 hydroxyl of beta1,4-linked GalNAc that is substituted with an alpha-linked iduronic acid (IdoUA) at the C-3 hydroxyl. Transfers sulfate more efficiently to GalNAc resid…	Golgi apparatus membrane {ECO:0000250}; Single-pass type II membrane protein {ECO:0000250}.	Carbohydrate sulfotransferase 14	1	2	1
Q8NCL4	GALNT6	Catalyzes the initial reaction in O-linked oligosaccharide biosynthesis, the transfer of an N-acetyl-D-galactosamine residue to a serine or threonine residue on the protein receptor. May participate in synthesis of oncofetal fibronectin. Has activity toward Muc1a, Muc2, EA2 and fibronectin peptides.	Golgi apparatus membrane {ECO:0000250}; Single-pass type II membrane protein {ECO:0000250}.	Polypeptide N-acetylgalactosaminyltransferase 6	11	14	12
Q8NFP4	MDGA1	Required for radial migration of cortical neurons in the superficial layer of the neocortex (By similarity). Plays a role in the formation or maintenance of inhibitory synapses. May function by inhibiting the activity of NLGN2. {ECO:0000250, ECO:0000269|PubMed:23248271}.	Cell membrane {ECO:0000269|PubMed:15922729}; Lipid-anchor, GPI-anchor {ECO:0000269|PubMed:15922729}. Note=Associated with lipid rafts.	MAM domain-containing glycosylphosphatidylinositol anchor protein 1	2	2	2
Q8NFZ8	CADM4	Involved in the cell-cell adhesion. Has calcium- and magnesium-independent cell-cell adhesion activity. May have tumor-suppressor activity. {ECO:0000269|PubMed:16261159}.	Membrane {ECO:0000305}; Single-pass type I membrane protein {ECO:0000305}.	Cell adhesion molecule 4	5	4	6
Q8NHW5	RPLP0P6	Ribosomal protein P0 is the functional equivalent of E.coli protein L10. {ECO:0000250}.	0	60S acidic ribosomal protein P0-like	2	2	1
Q8TAB3	PCDH19	Potential calcium-dependent cell-adhesion protein.	Cell membrane {ECO:0000250}; Single-pass type I membrane protein {ECO:0000250}.	Protocadherin-19	4	4	6
Q8TB73	NDNF	Promotes matrix assembly and cell adhesiveness (By similarity). Promotes neuron migration, growth and survival as well as neurite outgrowth (PubMed:20969804). Promotes endothelial cell survival, vessel formation and plays an important role in the process of revascularization through NOS3-dependent mechanisms (PubMed:24706764). {ECO:0000250|UniProtKB:Q8C119, ECO:0000269|PubMed:20969804, ECO:000026…	Secreted {ECO:0000269|PubMed:20969804, ECO:0000269|PubMed:24706764}.	Protein NDNF	4	3	4
Q8TD19	NEK9	Pleiotropic regulator of mitotic progression, participating in the control of spindle dynamics and chromosome separation. Phosphorylates different histones, myelin basic protein, beta-casein, and BICD2. Phosphorylates histone H3 on serine and threonine residues and beta-casein on serine residues. Important for G1/S transition and S phase progression. Phosphorylates NEK6 and NEK7 and stimulates th…	Cytoplasm {ECO:0000269|PubMed:14660563}. Nucleus {ECO:0000269|PubMed:14660563}.	Serine/threonine-protein kinase Nek9	2	1	1
Q8TDW7	FAT3	May play a role in the interactions between neurites derived from specific subsets of neurons during development. {ECO:0000250}.	Membrane {ECO:0000305}; Single-pass type I membrane protein {ECO:0000305}.	Protocadherin Fat 3	15	16	11
Q8WU90	ZC3H15	Protects DRG1 from proteolytic degradation (PubMed:19819225). Stimulates DRG1 GTPase activity likely by increasing the affinity for the potassium ions (PubMed:23711155). {ECO:0000269|PubMed:19819225, ECO:0000269|PubMed:23711155}.	Cytoplasm {ECO:0000269|PubMed:15676025, ECO:0000269|PubMed:19819225}. Nucleus {ECO:0000250}. Note=The DRG1-DFRP2/ZC3H15 complex associates with polysomes.	Zinc finger CCCH domain-containing protein 15	1	2	2
Q8WVJ2	NUDCD2	May regulate the LIS1/dynein pathway by stabilizing LIS1 with Hsp90 chaperone. {ECO:0000269|PubMed:20133715}.	Chromosome, centromere, kinetochore {ECO:0000269|PubMed:20133715}. Cytoplasm, cytoskeleton, microtubule organizing center, centrosome {ECO:0000269|PubMed:20133715}. Cytoplasm, cytoskeleton, spindle pole {ECO:0000269|PubMed:20133715}. Note=Associates with centrosomes in interphase and to spindle poles and kinetochores during mitosis.	NudC domain-containing protein 2	1	2	2
Q8WVQ1	CANT1	Calcium-dependent nucleotidase with a preference for UDP. The order of activity with different substrates is UDP > GDP > UTP > GTP. Has very low activity towards ADP and even lower activity towards ATP. Does not hydrolyze AMP and GMP (PubMed:12234496, PubMed:15248776, PubMed:15006348, PubMed:16835225). Involved in proteoglycan synthesis (PubMed:22539336). {ECO:0000269|PubMed:12234496, ECO:0000269…	Endoplasmic reticulum membrane {ECO:0000269|PubMed:12234496}; Single-pass type II membrane protein {ECO:0000269|PubMed:12234496}. Golgi apparatus, Golgi stack membrane {ECO:0000269|PubMed:12234496}; Single-pass type II membrane protein {ECO:0000269|PubMed:12234496}. Cell membrane {ECO:0000269|PubMed:16835225}. Note=Processed form: Secreted.	Soluble calcium-activated nucleotidase 1	13	13	12
Q8WW12	PCNP	May be involved in cell cycle regulation.	Nucleus {ECO:0000269|PubMed:12176013}.	PEST proteolytic signal-containing nuclear protein	9	9	7
Q8WWI5	SLC44A1	Choline transporter. May be involved in membrane synthesis and myelin production. {ECO:0000269|PubMed:19357133}.	Cell membrane {ECO:0000269|PubMed:19357133}; Multi-pass membrane protein {ECO:0000269|PubMed:19357133}. Mitochondrion outer membrane {ECO:0000269|PubMed:19357133}; Multi-pass membrane protein {ECO:0000269|PubMed:19357133}.	Choline transporter-like protein 1	3	2	2
Q8WWM7	ATXN2L	Involved in the regulation of stress granule and P-body formation. {ECO:0000269|PubMed:23209657}.	Membrane {ECO:0000269|PubMed:11784712}; Peripheral membrane protein {ECO:0000269|PubMed:11784712}. Cytoplasm {ECO:0000269|PubMed:23209657}. Nucleus speckle {ECO:0000269|PubMed:23209657}. Cytoplasmic granule {ECO:0000269|PubMed:23209657}. Note=Predominantly cytoplasmic but is also detected in nuclear speckles (PubMed:23209657). Component of cytoplasmic stress granules (PubMed:23209657). Inhibition…	Ataxin-2-like protein	1	2	2
Q8WX77	IGFBPL1	IGF-binding proteins prolong the half-life of IGFs and have been shown to either inhibit or stimulate the growth promoting effects of the IGFs in cell culture. They alter the interaction of IGFs with their cell surface receptors (By similarity). May be a putative tumor suppressor protein. {ECO:0000250, ECO:0000269|PubMed:15845387}.	Secreted {ECO:0000269|PubMed:15845387}.	Insulin-like growth factor-binding protein-like 1	1	1	2
Q8WZA0	LZIC	0	0	Protein LZIC	3	3	2
Q92520	FAM3C	May be involved in retinal laminar formation. Promotes epithelial to mesenchymal transition.	Secreted {ECO:0000250}. Cytoplasmic vesicle {ECO:0000269|PubMed:16959614}. Note=Cytoplasmic in some cancer cells.	Protein FAM3C	41	43	41
Q92572	AP3S1	Part of the AP-3 complex, an adaptor-related complex which is not clathrin-associated. The complex is associated with the Golgi region as well as more peripheral structures. It facilitates the budding of vesicles from the Golgi membrane and may be directly involved in trafficking to lysosomes. In concert with the BLOC-1 complex, AP-3 is required to target cargos into vesicles assembled at cell bo…	Golgi apparatus. Cytoplasmic vesicle membrane; Peripheral membrane protein; Cytoplasmic side. Note=Component of the coat surrounding the cytoplasmic face of coated vesicles located at the Golgi complex.	AP-3 complex subunit sigma-1	2	3	3
Q92620	DHX38	Probable ATP-binding RNA helicase involved in pre-mRNA splicing.	Nucleus {ECO:0000250}.	Pre-mRNA-splicing factor ATP-dependent RNA helicase PRP16	1	2	2
Q92626	PXDN	Displays low peroxidase activity and is likely to participate in H(2)O(2) metabolism and peroxidative reactions in the cardiovascular system. Plays a role in extracellular matrix formation. {ECO:0000269|PubMed:18929642, ECO:0000269|PubMed:19590037}.	Secreted, extracellular space, extracellular matrix {ECO:0000269|PubMed:19590037, ECO:0000269|Ref.8}. Note=Enriched in the peritubular space of fibrotic kidneys.	Peroxidasin homolog	23	25	26
Q92692	PVRL2	Modulator of T-cell signaling. Can be either a costimulator of T-cell function, or a coinhibitor, depending on the receptor it binds to. Upon binding to CD226, stimulates T-cell proliferation and cytokine production, including that of IL2, IL5, IL10, IL13, and IFNG. Upon interaction with PVRIG, inhibits T-cell proliferation. These interactions are competitive (PubMed:26755705). Probable cell adhe…	Cell membrane; Single-pass type I membrane protein.	Nectin-2	2	2	1
Q92729	PTPRU	Tyrosine-protein phosphatase which dephosphorylates CTNNB1. Regulates CTNNB1 function both in cell adhesion and signaling. May function in cell proliferation and migration and play a role in the maintenance of epithelial integrity. May play a role in megakaryocytopoiesis. {ECO:0000269|PubMed:10397721, ECO:0000269|PubMed:12501215, ECO:0000269|PubMed:16574648}.	Cell junction {ECO:0000269|PubMed:8700514}. Cell membrane {ECO:0000269|PubMed:8700514}; Single-pass type I membrane protein {ECO:0000269|PubMed:8700514}.	Receptor-type tyrosine-protein phosphatase U	3	3	3
Q92733	PRCC	May regulate cell cycle progression through interaction with MAD2L2. {ECO:0000269|PubMed:11717438}.	Nucleus {ECO:0000269|PubMed:11717438}.	Proline-rich protein PRCC	1	1	2
[truncated: 175 more rows]

## Sheet: Fig. 4b
Figure 4b source data
Glucose (mg/dL)	Day1 (Basal)	Day8
Veh-1	153.5	183
Veh-2	154	175.5
Veh-3	187	161
S961-1	176.5	549.5
S961-2	155.5	534
S961-2	187	530.5

## Sheet: Fig. 4e
Figure 4b source data
Sample	AHSG (Fetuin A, ug/ml) plasma concentration at Day 8
Veh-1	9.60861
Veh-2	8.45893
Veh-3	6.37937
Veh-4	9.42263
S961-1	9.94675
S961-2	13.4634
S961-3	10.8935
S961-4	11.35

## Sheet: Fig. S2
Supplementary Figure S2 source data
	Cell lysate		Culture supernatant
Ladder kDa	TurboID-KDEL + Biotin (Normalized value)	Sec61b-TurboID + Biotin (Normalized value)	TurboID-KDEL + Biotin (Normalized value)	Sec61b-TurboID + Biotin (Normalized value)
	1	2.04301	2.95652	0
	1	4.08602	2.95652	1.26667
	1	5.10753	1.84783	2.53333
[truncated: 255 more rows]

## Sheet: Fig. S4
Figure 2a source data
[truncated: 593 more rows]

[truncated: 1 more sheets: Fig. S8]
